# Supplementary material for: Crystal structure of 9-(3-bromo-5-chloro-2-hydroxy­phen­yl)-10-(2-hy­droxy­eth­yl)-3,3,6,6-tetra­methyl-3,4,6,7,9,10-hexa­hydro­acridine-1,8(2H,5H)-dione
Source: Acta Crystallogr Sect E Struct Rep Online. 2014 Jul 19;70(Pt 8):44–7. doi: 10.1107/S1600536814009556 (PMC4158539; doi:10.1107/S1600536814009556)
Supplement: Supplementary file 1 [file e-70-00044-sup1.cif]

##############################################################################
#                                                                            #
# This CIF contains the data in a paper accepted for publication in          #
# Acta Crystallographica Section E. It conforms to the requirements of       #
# Notes for Authors for Acta Crystallographica Section E, and has been       #
# peer reviewed under the auspices of the IUCr Commission on Journals.       #
#                                                                            #
# Full details of the Crystallographic Information File format               #
# are given in the paper "The Crystallographic Information File (CIF):       #
# a New Standard Archive File for Crystallography" by S. R. Hall, F. H.      #
# Allen and I. D. Brown [Acta Cryst. (1991), A47, 655-685].                  #
#                                                                            #
# The current version of the core CIF dictionary is obtainable from          #
# ftp://ftp.iucr.org/pub/cif_core.dic.                                       #
#                                                                            #
# Software is freely available for graphical display of the structure(s)     #
# in this CIF. For information consult the CIF software page                 #
# http://www.iucr.org/resources/cif/software.                                #
#                                                                            #
# This file may be used for bona fide research purposes within the           #
# scientific community so long as proper attribution is given to the journal # 
# article from which it was obtained.                                        #
#                                                                            #
##############################################################################
data_global
_audit_creation_method     SHELXL-97
_journal_date_recd_electronic     2014-03-10
_journal_date_accepted     2014-04-28
_journal_name_full     'Acta Crystallographica, Section E'
_journal_year     2014
_journal_volume     70
_journal_issue      8
_journal_page_first     44
_journal_page_last     47
_journal_paper_category     GO
_journal_paper_doi     10.1107/S1600536814009556
_journal_coeditor_code     HB0002
_publ_contact_author_name     'Professor Jim Simpson'
_publ_contact_author_address
;
Department of Chemistry
University of Otago
PO Box 56
Dunedin
New Zealand
;
_publ_contact_author_email     jsimpson@alkali.otago.ac.nz
_publ_contact_author_fax     '+64-3-04797906'
_publ_contact_author_phone     '+64-3-4797914 '
_publ_section_title
;\
Crystal structure of
9-(3-bromo-5-chloro-2-hydroxyphenyl)-10-(2-hydroxyethyl)-3,3,6,6-tetramethyl-\
3,4,6,7,9,10-hexahydroacridine-1,8(2<i>H</i>,5<i>H</i>)-dione
;
loop_
    _publ_author_name
    _publ_author_address
    'Antar A. Abdelhamid'
;
Chemistry Department,
Faculty of Science,
Sohag University,
82524 Sohag,
Egypt
;
    'Shaaban K. Mohamed'
;
Chemistry and Environmental Division,
Manchester Metropolitan University,
Manchester M1 5GD,
England
;
    'Simpson, Jim'
;
Department of Chemistry
University of Otago
PO Box 56
Dunedin
New Zealand
;
data_1
_audit_creation_method     SHELXL-2013
_database_code_depnum_ccdc_archive     'CCDC 1004259'
_chemical_name_systematic
;\
9-(3-Bromo-5-chloro-2-hydroxyphenyl)-10-(2-hydroxyethyl)-3,3,6,6-tetramethyl-\
3,4,6,7,9,10-hexahydroacridine-1,8(2<i>H</i>,5<i>H</i>)-dione
;
_chemical_name_common     ?
_chemical_formula_moiety     'C25 H29 Br Cl N O4'
_chemical_formula_sum     'C25 H29 Br Cl N O4'
_chemical_formula_iupac     'C25 H29 Br Cl N O4'
_chemical_formula_weight     522.85
_chemical_melting_point     ?
_shelx_space_group_comment
;
The symmetry employed for this shelxl refinement is uniquely defined
by the following loop, which should always be used as a source of
symmetry information in preference to the above space-group names.
They are only intended as comments.
;
_space_group_crystal_system     monoclinic
_space_group_name_H-M_alt     'P 21/n'
_space_group_name_Hall     '-P 2yn'
loop_
    _space_group_symop_operation_xyz
    'x, y, z'
    '-x+1/2, y+1/2, -z+1/2'
    '-x, -y, -z'
    'x-1/2, -y-1/2, z-1/2'
_cell_length_a     10.5373(3)
_cell_length_b     17.1597(3)
_cell_length_c     13.7278(4)
_cell_angle_alpha     90
_cell_angle_beta     107.908(3)
_cell_angle_gamma     90
_cell_volume     2361.96(10)
_cell_formula_units_Z     4
_cell_measurement_reflns_used     8397
_cell_measurement_theta_min     4.2450
_cell_measurement_theta_max     76.4440
_cell_measurement_temperature     100(2)
_exptl_crystal_description     needle
_exptl_crystal_colour     yellow
_exptl_crystal_size_max     0.19
_exptl_crystal_size_mid     0.07
_exptl_crystal_size_min     0.06
_exptl_crystal_density_diffrn     1.470
_exptl_crystal_density_meas     ?
_exptl_crystal_density_method     'not measured'
_exptl_crystal_F_000     1080
_exptl_absorpt_coefficient_mu     3.674
_exptl_absorpt_correction_type     multi-scan
_exptl_absorpt_process_details     '(CrysAlis PRO; Agilent, 2013)'
_shelx_estimated_absorpt_T_min     0.542
_shelx_estimated_absorpt_T_max     0.810
_exptl_absorpt_correction_T_min     0.73344
_exptl_absorpt_correction_T_max     1.00000
_exptl_special_details
;
;
_diffrn_ambient_temperature     100(2)
_diffrn_radiation_type     CuK\a
_diffrn_radiation_wavelength     1.54184
_diffrn_radiation_source     'SuperNova (Cu) X-ray Source'
_diffrn_measurement_device_type
                                   'Agilent SuperNova (Dual, Cu at zero, Atlas)'
_diffrn_measurement_method     '\w scans'
_diffrn_detector_area_resol_mean     5.1725
_diffrn_reflns_number     20233
_diffrn_reflns_av_R_equivalents     0.0760
_diffrn_reflns_theta_min     4.254
_diffrn_reflns_theta_max     76.740
_diffrn_reflns_theta_full     67.684
_diffrn_measured_fraction_theta_max     0.988
_diffrn_measured_fraction_theta_full     1.000
_diffrn_reflns_limit_h_min     -13
_diffrn_reflns_limit_h_max     12
_diffrn_reflns_limit_k_min     -21
_diffrn_reflns_limit_k_max     21
_diffrn_reflns_limit_l_min     -17
_diffrn_reflns_limit_l_max     15
_refine_special_details
;
;
_reflns_number_total     4922
_reflns_number_gt     4128
_reflns_threshold_expression     I>2\s(I)
_refine_ls_structure_factor_coef     Fsqd
_refine_ls_matrix_type     full
_refine_ls_R_factor_all     0.0505
_refine_ls_R_factor_gt     0.0404
_refine_ls_wR_factor_gt     0.0984
_refine_ls_wR_factor_ref     0.1076
_refine_ls_goodness_of_fit_ref     1.025
_refine_ls_restrained_S_all     1.025
_refine_ls_number_reflns     4922
_refine_ls_number_parameters     299
_refine_ls_number_restraints     0
_refine_ls_hydrogen_treatment     mixed
_refine_ls_weighting_scheme     calc
_refine_ls_weighting_details
              'w=1/[\s^2^(Fo^2^)+(0.0431P)^2^+3.0935P] where P=(Fo^2^+2Fc^2^)/3'
_atom_sites_solution_hydrogens     mixed
_atom_sites_solution_primary     ?
_atom_sites_solution_secondary     ?
_refine_ls_shift/su_max     0.001
_refine_ls_shift/su_mean     0.000
_refine_diff_density_max     0.668
_refine_diff_density_min     -0.567
_refine_ls_extinction_method     none
_refine_ls_extinction_coef     .
loop_
    _atom_type_symbol
    _atom_type_description
    _atom_type_scat_dispersion_real
    _atom_type_scat_dispersion_imag
    _atom_type_scat_source
    'C' 'C' 0.0181 0.0091
                         'International Tables Vol C Tables 4.2.6.8 and 6.1.1.4'
    'H' 'H' 0.0000 0.0000
                         'International Tables Vol C Tables 4.2.6.8 and 6.1.1.4'
    'N' 'N' 0.0311 0.0180
                         'International Tables Vol C Tables 4.2.6.8 and 6.1.1.4'
    'O' 'O' 0.0492 0.0322
                         'International Tables Vol C Tables 4.2.6.8 and 6.1.1.4'
    'Cl' 'Cl' 0.3639 0.7018
                         'International Tables Vol C Tables 4.2.6.8 and 6.1.1.4'
    'Br' 'Br' -0.6763 1.2805
                         'International Tables Vol C Tables 4.2.6.8 and 6.1.1.4'
_computing_data_collection     'CrysAlis PRO (Agilent, 2013)'
_computing_cell_refinement     'CrysAlis PRO (Agilent, 2013)'
_computing_data_reduction     'CrysAlis PRO (Agilent, 2013)'
_computing_structure_solution
;
SHELXS97 (Sheldrick, 2008)  and <i>TITAN2000</i> (Hunter & Simpson,
1999)
;
_computing_structure_refinement
;
SHELXL2013 (Sheldrick, 2008) and <i>TITAN2000</i> (Hunter & Simpson,
1999)
;
_computing_molecular_graphics     'Mercury (Macrae <i>et al.</i>, 2008)'
_computing_publication_material
;
SHELXL2013 (Sheldrick, 2008), enCIFer (Allen <i>et al.</i>,
2004),
PLATON (Spek, 2009) and publCIF (Westrip, 2010)
;
loop_
    _atom_site_type_symbol
    _atom_site_label
    _atom_site_fract_x
    _atom_site_fract_y
    _atom_site_fract_z
    _atom_site_U_iso_or_equiv
    _atom_site_adp_type
    _atom_site_calc_flag
    _atom_site_occupancy
    _atom_site_disorder_assembly
    _atom_site_disorder_group
    C C1 0.2756(3) 0.38420(16) 0.7425(2) 0.0165(5) Uani d 1 . .
    O O1 0.2646(2) 0.41046(12) 0.65603(15) 0.0220(4) Uani d 1 . .
    C C2 0.2254(3) 0.42807(16) 0.8181(2) 0.0183(6) Uani d 1 . .
    H H2A 0.1555 0.4653 0.7808 0.022 Uiso calc 1 . .
    H H2B 0.2996 0.4584 0.8644 0.022 Uiso calc 1 . .
    C C3 0.1680(3) 0.37339(17) 0.8817(2) 0.0182(6) Uani d 1 . .
    C C31 0.0446(3) 0.33120(18) 0.8117(2) 0.0218(6) Uani d 1 . .
    H H31A -0.0221 0.3697 0.7760 0.033 Uiso calc 1 . .
    H H31B 0.0068 0.2973 0.8531 0.033 Uiso calc 1 . .
    H H31C 0.0707 0.2997 0.7615 0.033 Uiso calc 1 . .
    C C32 0.1278(3) 0.42057(18) 0.9624(2) 0.0224(6) Uani d 1 . .
    H H32A 0.2058 0.4486 1.0058 0.034 Uiso calc 1 . .
    H H32B 0.0938 0.3852 1.0046 0.034 Uiso calc 1 . .
    H H32C 0.0582 0.4580 0.9282 0.034 Uiso calc 1 . .
    C C4 0.2757(3) 0.31371(16) 0.9365(2) 0.0169(5) Uani d 1 . .
    H H4A 0.3401 0.3394 0.9958 0.020 Uiso calc 1 . .
    H H4B 0.2327 0.2709 0.9631 0.020 Uiso calc 1 . .
    C C5 0.6375(3) 0.13867(17) 0.9129(2) 0.0187(6) Uani d 1 . .
    H H5A 0.5984 0.0944 0.9400 0.022 Uiso calc 1 . .
    H H5B 0.6987 0.1665 0.9719 0.022 Uiso calc 1 . .
    C C6 0.7183(3) 0.10665(17) 0.8456(2) 0.0199(6) Uani d 1 . .
    C C61 0.6375(3) 0.04386(18) 0.7733(2) 0.0272(7) Uani d 1 . .
    H H61A 0.6193 0.0006 0.8137 0.041 Uiso calc 1 . .
    H H61B 0.6886 0.0247 0.7294 0.041 Uiso calc 1 . .
    H H61C 0.5531 0.0661 0.7307 0.041 Uiso calc 1 . .
    C C62 0.8489(3) 0.0709(2) 0.9150(3) 0.0284(7) Uani d 1 . .
    H H62A 0.8281 0.0300 0.9576 0.043 Uiso calc 1 . .
    H H62B 0.9024 0.1115 0.9591 0.043 Uiso calc 1 . .
    H H62C 0.8993 0.0483 0.8726 0.043 Uiso calc 1 . .
    C C7 0.7509(3) 0.17336(18) 0.7830(2) 0.0210(6) Uani d 1 . .
    H H7A 0.8091 0.2117 0.8300 0.025 Uiso calc 1 . .
    H H7B 0.8000 0.1525 0.7377 0.025 Uiso calc 1 . .
    C C8 0.6261(3) 0.21319(16) 0.7195(2) 0.0179(5) Uani d 1 . .
    O O8 0.6181(2) 0.23890(12) 0.63285(15) 0.0211(4) Uani d 1 . .
    C C9 0.3948(3) 0.26576(16) 0.7015(2) 0.0146(5) Uani d 1 . .
    H H9 0.4202 0.3042 0.6560 0.018 Uiso calc 1 . .
    N N10 0.4338(2) 0.21496(13) 0.90561(17) 0.0150(4) Uani d 1 . .
    C C101 0.4242(3) 0.17121(17) 0.9961(2) 0.0193(6) Uani d 1 . .
    H H10A 0.3974 0.2072 1.0427 0.023 Uiso calc 1 . .
    H H10B 0.5128 0.1494 1.0337 0.023 Uiso calc 1 . .
    C C102 0.3240(3) 0.10579(18) 0.9650(2) 0.0243(6) Uani d 1 . .
    H H10C 0.3186 0.0776 1.0265 0.029 Uiso calc 1 . .
    H H10D 0.2347 0.1272 0.9288 0.029 Uiso calc 1 . .
    O O102 0.3641(3) 0.05431(14) 0.9002(2) 0.0338(6) Uani d 1 . .
    H H102 0.318(5) 0.015(3) 0.888(4) 0.051 Uiso d 1 . .
    C C11 0.3399(3) 0.30933(16) 0.7750(2) 0.0151(5) Uani d 1 . .
    C C12 0.3510(3) 0.27926(16) 0.8694(2) 0.0156(5) Uani d 1 . .
    C C13 0.5263(3) 0.19368(15) 0.8568(2) 0.0153(5) Uani d 1 . .
    C C14 0.5183(3) 0.22261(16) 0.7631(2) 0.0155(5) Uani d 1 . .
    C C91 0.2933(3) 0.20862(16) 0.6350(2) 0.0152(5) Uani d 1 . .
    C C92 0.2973(3) 0.18932(16) 0.5361(2) 0.0155(5) Uani d 1 . .
    O O92 0.3860(2) 0.22101(12) 0.49447(15) 0.0185(4) Uani d 1 . .
    H H92 0.453(4) 0.232(2) 0.542(3) 0.028 Uiso d 1 . .
    C C93 0.2039(3) 0.13599(17) 0.4773(2) 0.0167(5) Uani d 1 . .
    Br Br93 0.20688(3) 0.10910(2) 0.34475(2) 0.01878(10) Uani d 1 . .
    C C94 0.1101(3) 0.10051(15) 0.5147(2) 0.0156(5) Uani d 1 . .
    H H94 0.0464 0.0652 0.4736 0.019 Uiso calc 1 . .
    C C95 0.1116(3) 0.11794(16) 0.6140(2) 0.0165(5) Uani d 1 . .
    Cl Cl95 0.00165(7) 0.07019(4) 0.66614(5) 0.01978(15) Uani d 1 . .
    C C96 0.2010(3) 0.17139(16) 0.6729(2) 0.0157(5) Uani d 1 . .
    H H96 0.1993 0.1828 0.7402 0.019 Uiso calc 1 . .
loop_
    _atom_site_aniso_label
    _atom_site_aniso_U_11
    _atom_site_aniso_U_22
    _atom_site_aniso_U_33
    _atom_site_aniso_U_12
    _atom_site_aniso_U_13
    _atom_site_aniso_U_23
    C1 0.0146(12) 0.0157(13) 0.0207(13) -0.0030(10) 0.0075(10) -0.0029(10)
    O1 0.0287(11) 0.0196(10) 0.0212(10) 0.0037(9) 0.0128(8) 0.0039(8)
    C2 0.0217(14) 0.0140(13) 0.0223(13) -0.0013(11) 0.0114(11) -0.0024(11)
    C3 0.0179(13) 0.0196(13) 0.0190(13) -0.0008(11) 0.0085(11) -0.0019(11)
    C31 0.0183(14) 0.0254(15) 0.0241(14) -0.0015(12) 0.0100(11) -0.0023(12)
    C32 0.0257(15) 0.0213(14) 0.0243(14) 0.0003(12) 0.0139(12) -0.0013(12)
    C4 0.0182(13) 0.0160(13) 0.0190(12) -0.0009(11) 0.0094(10) -0.0004(11)
    C5 0.0184(14) 0.0154(13) 0.0208(13) 0.0016(11) 0.0039(10) 0.0017(11)
    C6 0.0187(14) 0.0177(14) 0.0230(14) 0.0046(11) 0.0058(11) -0.0007(11)
    C61 0.0315(17) 0.0190(14) 0.0308(16) 0.0009(13) 0.0094(13) -0.0066(13)
    C62 0.0243(16) 0.0259(16) 0.0339(17) 0.0087(13) 0.0070(13) 0.0032(13)
    C7 0.0176(14) 0.0244(15) 0.0235(14) 0.0034(12) 0.0099(11) -0.0004(12)
    C8 0.0187(13) 0.0147(13) 0.0213(13) -0.0036(11) 0.0076(10) -0.0067(11)
    O8 0.0183(10) 0.0254(11) 0.0215(10) -0.0003(8) 0.0089(8) -0.0010(8)
    C9 0.0163(13) 0.0143(12) 0.0145(12) 0.0000(10) 0.0066(10) 0.0010(10)
    N10 0.0173(11) 0.0119(10) 0.0176(11) -0.0013(9) 0.0082(9) 0.0013(9)
    C101 0.0253(14) 0.0169(13) 0.0178(13) -0.0004(11) 0.0100(11) 0.0008(11)
    C102 0.0328(17) 0.0195(14) 0.0246(15) -0.0041(13) 0.0145(13) 0.0021(11)
    O102 0.0382(14) 0.0207(11) 0.0491(15) -0.0109(10) 0.0232(11) -0.0082(11)
    C11 0.0168(13) 0.0129(12) 0.0170(12) -0.0023(10) 0.0074(10) -0.0034(10)
    C12 0.0145(13) 0.0132(12) 0.0205(13) -0.0020(10) 0.0077(10) -0.0016(10)
    C13 0.0156(12) 0.0122(12) 0.0204(12) -0.0055(10) 0.0087(10) -0.0060(10)
    C14 0.0149(13) 0.0141(12) 0.0186(12) -0.0021(10) 0.0067(10) -0.0037(10)
    C91 0.0148(12) 0.0143(12) 0.0176(12) 0.0014(10) 0.0067(10) -0.0009(10)
    C92 0.0160(13) 0.0138(12) 0.0175(12) 0.0036(10) 0.0061(10) 0.0024(10)
    O92 0.0172(10) 0.0237(10) 0.0167(9) -0.0020(8) 0.0084(8) -0.0001(8)
    C93 0.0160(13) 0.0177(13) 0.0169(12) 0.0026(11) 0.0058(10) -0.0007(10)
    Br93 0.02276(17) 0.01832(16) 0.01709(15) 0.00042(11) 0.00884(11)
                                                                    -0.00280(10)
    C94 0.0146(13) 0.0133(12) 0.0177(12) 0.0010(10) 0.0034(10) -0.0010(10)
    C95 0.0160(13) 0.0130(12) 0.0225(13) 0.0008(10) 0.0089(10) 0.0023(10)
    Cl95 0.0189(3) 0.0198(3) 0.0234(3) -0.0044(3) 0.0106(2) -0.0021(3)
    C96 0.0167(13) 0.0150(12) 0.0163(12) 0.0017(10) 0.0066(10) 0.0001(10)
_geom_special_details
;
 All esds (except the esd in the dihedral angle between two l.s. planes)
 are estimated using the full covariance matrix.  The cell esds are taken
 into account individually in the estimation of esds in distances, angles
 and torsion angles; correlations between esds in cell parameters are only
 used when they are defined by crystal symmetry.  An approximate (isotropic)
 treatment of cell esds is used for estimating esds involving l.s. planes.
;
loop_
    _geom_bond_atom_site_label_1
    _geom_bond_atom_site_label_2
    _geom_bond_site_symmetry_2
    _geom_bond_distance
    _geom_bond_publ_flag
    C1 O1 . 1.242(3) ?
    C1 C11 . 1.457(4) ?
    C1 C2 . 1.504(4) ?
    C2 C3 . 1.527(4) ?
    C2 H2A . 0.9900 ?
    C2 H2B . 0.9900 ?
    C3 C32 . 1.532(4) ?
    C3 C31 . 1.539(4) ?
    C3 C4 . 1.542(4) ?
    C31 H31A . 0.9800 ?
    C31 H31B . 0.9800 ?
    C31 H31C . 0.9800 ?
    C32 H32A . 0.9800 ?
    C32 H32B . 0.9800 ?
    C32 H32C . 0.9800 ?
    C4 C12 . 1.508(4) ?
    C4 H4A . 0.9900 ?
    C4 H4B . 0.9900 ?
    C5 C13 . 1.517(4) ?
    C5 C6 . 1.538(4) ?
    C5 H5A . 0.9900 ?
    C5 H5B . 0.9900 ?
    C6 C7 . 1.532(4) ?
    C6 C61 . 1.533(4) ?
    C6 C62 . 1.541(4) ?
    C61 H61A . 0.9800 ?
    C61 H61B . 0.9800 ?
    C61 H61C . 0.9800 ?
    C62 H62A . 0.9800 ?
    C62 H62B . 0.9800 ?
    C62 H62C . 0.9800 ?
    C7 C8 . 1.501(4) ?
    C7 H7A . 0.9900 ?
    C7 H7B . 0.9900 ?
    C8 O8 . 1.247(4) ?
    C8 C14 . 1.447(4) ?
    C9 C11 . 1.506(4) ?
    C9 C14 . 1.510(4) ?
    C9 C91 . 1.529(4) ?
    C9 H9 . 1.0000 ?
    N10 C13 . 1.392(3) ?
    N10 C12 . 1.399(4) ?
    N10 C101 . 1.481(3) ?
    C101 C102 . 1.510(4) ?
    C101 H10A . 0.9900 ?
    C101 H10B . 0.9900 ?
    C102 O102 . 1.408(4) ?
    C102 H10C . 0.9900 ?
    C102 H10D . 0.9900 ?
    O102 H102 . 0.81(5) ?
    C11 C12 . 1.367(4) ?
    C13 C14 . 1.357(4) ?
    C91 C96 . 1.392(4) ?
    C91 C92 . 1.410(4) ?
    C92 O92 . 1.351(3) ?
    C92 C93 . 1.403(4) ?
    O92 H92 . 0.82(4) ?
    C93 C94 . 1.387(4) ?
    C93 Br93 . 1.887(3) ?
    C94 C95 . 1.390(4) ?
    C94 H94 . 0.9500 ?
    C95 C96 . 1.384(4) ?
    C95 Cl95 . 1.742(3) ?
    C96 H96 . 0.9500 ?
loop_
    _geom_angle_atom_site_label_1
    _geom_angle_atom_site_label_2
    _geom_angle_atom_site_label_3
    _geom_angle_site_symmetry_1
    _geom_angle_site_symmetry_3
    _geom_angle
    _geom_angle_publ_flag
    O1 C1 C11 . . 120.7(3) ?
    O1 C1 C2 . . 121.9(3) ?
    C11 C1 C2 . . 117.4(2) ?
    C1 C2 C3 . . 111.8(2) ?
    C1 C2 H2A . . 109.2 ?
    C3 C2 H2A . . 109.2 ?
    C1 C2 H2B . . 109.2 ?
    C3 C2 H2B . . 109.2 ?
    H2A C2 H2B . . 107.9 ?
    C2 C3 C32 . . 109.5(2) ?
    C2 C3 C31 . . 109.8(2) ?
    C32 C3 C31 . . 109.4(2) ?
    C2 C3 C4 . . 109.0(2) ?
    C32 C3 C4 . . 108.9(2) ?
    C31 C3 C4 . . 110.2(2) ?
    C3 C31 H31A . . 109.5 ?
    C3 C31 H31B . . 109.5 ?
    H31A C31 H31B . . 109.5 ?
    C3 C31 H31C . . 109.5 ?
    H31A C31 H31C . . 109.5 ?
    H31B C31 H31C . . 109.5 ?
    C3 C32 H32A . . 109.5 ?
    C3 C32 H32B . . 109.5 ?
    H32A C32 H32B . . 109.5 ?
    C3 C32 H32C . . 109.5 ?
    H32A C32 H32C . . 109.5 ?
    H32B C32 H32C . . 109.5 ?
    C12 C4 C3 . . 114.2(2) ?
    C12 C4 H4A . . 108.7 ?
    C3 C4 H4A . . 108.7 ?
    C12 C4 H4B . . 108.7 ?
    C3 C4 H4B . . 108.7 ?
    H4A C4 H4B . . 107.6 ?
    C13 C5 C6 . . 113.6(2) ?
    C13 C5 H5A . . 108.8 ?
    C6 C5 H5A . . 108.8 ?
    C13 C5 H5B . . 108.8 ?
    C6 C5 H5B . . 108.8 ?
    H5A C5 H5B . . 107.7 ?
    C7 C6 C61 . . 109.8(2) ?
    C7 C6 C5 . . 109.3(2) ?
    C61 C6 C5 . . 109.9(2) ?
    C7 C6 C62 . . 109.4(3) ?
    C61 C6 C62 . . 109.4(2) ?
    C5 C6 C62 . . 109.0(2) ?
    C6 C61 H61A . . 109.5 ?
    C6 C61 H61B . . 109.5 ?
    H61A C61 H61B . . 109.5 ?
    C6 C61 H61C . . 109.5 ?
    H61A C61 H61C . . 109.5 ?
    H61B C61 H61C . . 109.5 ?
    C6 C62 H62A . . 109.5 ?
    C6 C62 H62B . . 109.5 ?
    H62A C62 H62B . . 109.5 ?
    C6 C62 H62C . . 109.5 ?
    H62A C62 H62C . . 109.5 ?
    H62B C62 H62C . . 109.5 ?
    C8 C7 C6 . . 111.0(2) ?
    C8 C7 H7A . . 109.4 ?
    C6 C7 H7A . . 109.4 ?
    C8 C7 H7B . . 109.4 ?
    C6 C7 H7B . . 109.4 ?
    H7A C7 H7B . . 108.0 ?
    O8 C8 C14 . . 121.5(3) ?
    O8 C8 C7 . . 120.4(3) ?
    C14 C8 C7 . . 118.0(2) ?
    C11 C9 C14 . . 108.1(2) ?
    C11 C9 C91 . . 112.1(2) ?
    C14 C9 C91 . . 110.1(2) ?
    C11 C9 H9 . . 108.8 ?
    C14 C9 H9 . . 108.8 ?
    C91 C9 H9 . . 108.8 ?
    C13 N10 C12 . . 119.2(2) ?
    C13 N10 C101 . . 120.6(2) ?
    C12 N10 C101 . . 120.1(2) ?
    N10 C101 C102 . . 111.2(2) ?
    N10 C101 H10A . . 109.4 ?
    C102 C101 H10A . . 109.4 ?
    N10 C101 H10B . . 109.4 ?
    C102 C101 H10B . . 109.4 ?
    H10A C101 H10B . . 108.0 ?
    O102 C102 C101 . . 109.0(3) ?
    O102 C102 H10C . . 109.9 ?
    C101 C102 H10C . . 109.9 ?
    O102 C102 H10D . . 109.9 ?
    C101 C102 H10D . . 109.9 ?
    H10C C102 H10D . . 108.3 ?
    C102 O102 H102 . . 112(3) ?
    C12 C11 C1 . . 121.3(2) ?
    C12 C11 C9 . . 120.6(2) ?
    C1 C11 C9 . . 118.1(2) ?
    C11 C12 N10 . . 119.8(2) ?
    C11 C12 C4 . . 121.5(2) ?
    N10 C12 C4 . . 118.7(2) ?
    C14 C13 N10 . . 120.8(3) ?
    C14 C13 C5 . . 121.5(3) ?
    N10 C13 C5 . . 117.7(2) ?
    C13 C14 C8 . . 121.5(3) ?
    C13 C14 C9 . . 120.1(2) ?
    C8 C14 C9 . . 118.3(2) ?
    C96 C91 C92 . . 118.9(2) ?
    C96 C91 C9 . . 120.8(2) ?
    C92 C91 C9 . . 120.2(2) ?
    O92 C92 C93 . . 118.2(2) ?
    O92 C92 C91 . . 122.8(2) ?
    C93 C92 C91 . . 118.9(3) ?
    C92 O92 H92 . . 107(3) ?
    C94 C93 C92 . . 121.8(3) ?
    C94 C93 Br93 . . 118.4(2) ?
    C92 C93 Br93 . . 119.8(2) ?
    C93 C94 C95 . . 118.3(2) ?
    C93 C94 H94 . . 120.9 ?
    C95 C94 H94 . . 120.9 ?
    C96 C95 C94 . . 121.1(3) ?
    C96 C95 Cl95 . . 119.4(2) ?
    C94 C95 Cl95 . . 119.5(2) ?
    C95 C96 C91 . . 120.9(3) ?
    C95 C96 H96 . . 119.5 ?
    C91 C96 H96 . . 119.5 ?
loop_
    _geom_torsion_atom_site_label_1
    _geom_torsion_atom_site_label_2
    _geom_torsion_atom_site_label_3
    _geom_torsion_atom_site_label_4
    _geom_torsion_site_symmetry_1
    _geom_torsion_site_symmetry_2
    _geom_torsion_site_symmetry_3
    _geom_torsion_site_symmetry_4
    _geom_torsion
    _geom_torsion_publ_flag
    O1 C1 C2 C3 . . . . 143.8(3) ?
    C11 C1 C2 C3 . . . . -36.9(3) ?
    C1 C2 C3 C32 . . . . 175.9(2) ?
    C1 C2 C3 C31 . . . . -63.9(3) ?
    C1 C2 C3 C4 . . . . 56.9(3) ?
    C2 C3 C4 C12 . . . . -44.4(3) ?
    C32 C3 C4 C12 . . . . -163.8(2) ?
    C31 C3 C4 C12 . . . . 76.1(3) ?
    C13 C5 C6 C7 . . . . 45.1(3) ?
    C13 C5 C6 C61 . . . . -75.5(3) ?
    C13 C5 C6 C62 . . . . 164.6(2) ?
    C61 C6 C7 C8 . . . . 63.6(3) ?
    C5 C6 C7 C8 . . . . -57.0(3) ?
    C62 C6 C7 C8 . . . . -176.2(2) ?
    C6 C7 C8 O8 . . . . -144.6(3) ?
    C6 C7 C8 C14 . . . . 37.2(3) ?
    C13 N10 C101 C102 . . . . -91.2(3) ?
    C12 N10 C101 C102 . . . . 89.9(3) ?
    N10 C101 C102 O102 . . . . 60.0(3) ?
    O1 C1 C11 C12 . . . . -179.1(3) ?
    C2 C1 C11 C12 . . . . 1.6(4) ?
    O1 C1 C11 C9 . . . . 1.2(4) ?
    C2 C1 C11 C9 . . . . -178.1(2) ?
    C14 C9 C11 C12 . . . . -33.5(3) ?
    C91 C9 C11 C12 . . . . 88.1(3) ?
    C14 C9 C11 C1 . . . . 146.2(2) ?
    C91 C9 C11 C1 . . . . -92.2(3) ?
    C1 C11 C12 N10 . . . . -168.3(2) ?
    C9 C11 C12 N10 . . . . 11.4(4) ?
    C1 C11 C12 C4 . . . . 11.8(4) ?
    C9 C11 C12 C4 . . . . -168.5(2) ?
    C13 N10 C12 C11 . . . . 14.7(4) ?
    C101 N10 C12 C11 . . . . -166.4(2) ?
    C13 N10 C12 C4 . . . . -165.4(2) ?
    C101 N10 C12 C4 . . . . 13.5(4) ?
    C3 C4 C12 C11 . . . . 11.1(4) ?
    C3 C4 C12 N10 . . . . -168.8(2) ?
    C12 N10 C13 C14 . . . . -14.5(4) ?
    C101 N10 C13 C14 . . . . 166.6(2) ?
    C12 N10 C13 C5 . . . . 164.2(2) ?
    C101 N10 C13 C5 . . . . -14.7(4) ?
    C6 C5 C13 C14 . . . . -12.2(4) ?
    C6 C5 C13 N10 . . . . 169.1(2) ?
    N10 C13 C14 C8 . . . . 168.2(2) ?
    C5 C13 C14 C8 . . . . -10.4(4) ?
    N10 C13 C14 C9 . . . . -11.8(4) ?
    C5 C13 C14 C9 . . . . 169.5(2) ?
    O8 C8 C14 C13 . . . . 179.1(3) ?
    C7 C8 C14 C13 . . . . -2.7(4) ?
    O8 C8 C14 C9 . . . . -0.9(4) ?
    C7 C8 C14 C9 . . . . 177.3(2) ?
    C11 C9 C14 C13 . . . . 33.7(3) ?
    C91 C9 C14 C13 . . . . -89.1(3) ?
    C11 C9 C14 C8 . . . . -146.4(2) ?
    C91 C9 C14 C8 . . . . 90.8(3) ?
    C11 C9 C91 C96 . . . . -32.5(3) ?
    C14 C9 C91 C96 . . . . 87.9(3) ?
    C11 C9 C91 C92 . . . . 151.4(2) ?
    C14 C9 C91 C92 . . . . -88.2(3) ?
    C96 C91 C92 O92 . . . . -178.2(2) ?
    C9 C91 C92 O92 . . . . -1.9(4) ?
    C96 C91 C92 C93 . . . . 3.0(4) ?
    C9 C91 C92 C93 . . . . 179.2(2) ?
    O92 C92 C93 C94 . . . . 179.6(2) ?
    C91 C92 C93 C94 . . . . -1.5(4) ?
    O92 C92 C93 Br93 . . . . 1.1(3) ?
    C91 C92 C93 Br93 . . . . 180.0(2) ?
    C92 C93 C94 C95 . . . . -1.1(4) ?
    Br93 C93 C94 C95 . . . . 177.4(2) ?
    C93 C94 C95 C96 . . . . 2.3(4) ?
    C93 C94 C95 Cl95 . . . . -176.3(2) ?
    C94 C95 C96 C91 . . . . -0.8(4) ?
    Cl95 C95 C96 C91 . . . . 177.8(2) ?
    C92 C91 C96 C95 . . . . -1.9(4) ?
    C9 C91 C96 C95 . . . . -178.1(2) ?
loop_
    _geom_hbond_atom_site_label_D
    _geom_hbond_atom_site_label_H
    _geom_hbond_atom_site_label_A
    _geom_hbond_site_symmetry_A
    _geom_hbond_distance_DH
    _geom_hbond_distance_HA
    _geom_hbond_distance_DA
    _geom_hbond_angle_DHA
    O92 H92 O8 . 0.82(4) 1.81(4) 2.613(3) 166(4)
    O102 H102 O1 2_546 0.81(5) 2.01(5) 2.808(3) 167(5)
    C61 H61B Br93 3_656 0.98 2.87 3.720(3) 146
    C31 H31B O92 4_566 0.98 2.65 3.532(4) 150
    C5 H5B O92 4_666 0.99 2.71 3.479(4) 135
    C7 H7A O92 4_666 0.99 2.44 3.346(4) 151
    C4 H4A Cl95 4_666 0.99 2.88 3.868(3) 173
_shelx_hkl_file
;
   0   0   1 27.5423 65.5418   2
   0   0  -2 52659.0 1637.46  22
   0   0  -2 55661.2 1324.20  21
   0   0  -2 59604.2 1370.43   4
   0   0   2 56726.8 1719.83   2
   0   0   3 126.749 173.621   2
   0   0  -3 137.388 143.936  22
   0   0  -3-71.1660 109.618   4
   0   0  -3 68.3286 108.332  21
   0   0   4 101394. 3522.82   2
   0   0  -4 94842.5 2682.16  22
   0   0  -4 97003.6 2532.17  21
   0   0   4 93735.1 5957.14  20
   0   0  -5-160.719 161.559  21
   0   0  -5 26.4756 303.018   1
   0   0  -5 400.814 245.662  22
   0   0   5 402.796 404.582   2
   0   0   5 1066.37 1214.43  20
   0   0  -6 304686. 8735.31   1
   0   0  -6 309181. 5844.63  21
   0   0  -6 289856. 5056.97  22
   0   0   7 2121.25 1546.85  20
   0   0  -7 444.609 262.087  21
   0   0  -7 684.188 511.445   1
   0   0   8 29459.4 4908.98  20
   0   0  -8 30406.2 3281.57   1
   0   0  -9-1297.70 778.682   1
   0   0   9 729.655 1208.58  20
   0   0 -10 66089.9 3552.88  24
   0   0 -10 73612.8 5939.77   1
   0   0 -10 67861.8 3067.05   8
   0   0  10 59166.5 7496.88  20
   0   0 -11 60.0699 223.194   8
   0   0 -11-5.14879 291.759  24
   0   0 -11-1564.52 1237.43   1
   0   0  11-1234.69 1647.08  20
   0   0 -12 44392.2 2662.98   8
   0   0 -12 42894.5 2341.36   7
   0   0 -13 227.348 320.983   8
   0   0 -14 3792.28 713.399   8
   0   0 -15-124.314 204.371   8
   0   0 -16 22108.2 1075.97   8
   0   1  -1 86789.9 2016.77   1
   0  -1  -1 87506.4 2018.64   3
   0   1  -2 193017. 2467.41   4
   0   1  -2 186905. 3900.66   1
   0   1  -2 179910. 2278.25  21
   0   1   2 171106. 5461.58  20
   0  -1  -2 197754. 3287.24  22
   0   1  -3 133043. 2305.22  21
   0   1  -3 134768. 3932.26   1
   0  -1  -3 134488. 2966.00  21
   0  -1  -3 140099. 3022.74  22
   0   1  -3 143837. 2503.80   4
   0   1  -4 7563.81 603.910  21
   0   1  -4 7178.49 1098.26   1
   0  -1  -4 7256.16 724.770  22
   0   1  -4 7910.52 652.356   4
   0   1   4 6700.46 1694.57  20
   0   1   4 7450.59 882.889   2
   0  -1  -4 7426.19 741.848  21
   0   1  -4 5152.13 753.030  22
   0   1  -5 83103.1 4071.26   1
   0  -1   5 75095.9 6133.61  20
   0  -1  -5 81093.4 2784.34  21
   0   1   5 75356.1 5874.48  20
   0   1  -5 77765.3 2857.59  22
   0   1  -5 84547.7 2382.55  21
   0   1   5 86799.4 3466.05   2
   0  -1  -5 84456.2 2621.35  22
   0  -1   6 784.169 1090.32  20
   0  -1  -6 1131.85 554.003  21
   0   1  -6-2.92098 352.387   1
   0   1  -6-54.9109 149.873  21
   0   1   6 98.6416 889.475  20
   0   1   6 1450.90 642.479   2
   0   1  -6 1.15243 162.970  22
   0  -1  -6 231.180 157.482  22
   0   1  -7 113184. 5914.59   1
   0   1   7 102496. 8172.02  20
   0  -1  -7 115147. 5777.24   1
   0  -1  -7 112866. 3945.65  21
   0  -1   7 99247.8 8452.25  20
   0   1  -7 111223. 3273.28  21
   0   1  -8 1400.73 744.846   1
   0  -1  -8 718.083 459.446  21
   0  -1  -8 139.638 316.704   1
   0   1   8 116.628 631.619  20
   0  -1   8 1118.98 846.205  20
   0  -1  -9 61227.9 5058.56   1
   0  -1   9 56635.6 7150.37  20
   0   1   9 57609.0 7080.42  20
   0   1  -9 65579.7 5353.48   1
   0   1 -10 56.9436 352.263   1
   0  -1 -10-352.317 435.372  24
   0  -1  10-588.635 1177.04  20
   0   1 -10 618.798 327.292   8
   0  -1 -10 12.0863 626.961   1
   0   1 -10 376.071 268.570  24
   0  -1 -10 379.542 310.267   8
   0  -1 -11 1921.68 1062.75   1
   0  -1  11 609.536 992.762  20
   0   1 -11 90.2661 282.601  24
   0   1  11-234.708 983.455  20
   0  -1 -11 580.610 410.754   8
   0  -1  11-1721.80 1097.81   3
   0   1 -11 15.2334 212.976   8
   0   1 -11 846.679 727.163   1
   0   1 -12 6161.32 1003.29   8
   0  -1 -12 6307.84 1052.37   8
   0  -1 -12 5454.68 911.663   7
   0  -1 -13 5393.84 849.394   7
   0   1 -13 4997.79 870.771   8
   0  -1 -13 4887.52 890.055   8
   0  -1 -14 15715.1 1489.43   8
   0   1 -14 15824.6 1415.90   8
   0   1 -15 5520.12 723.239   8
   0  -1 -15 3247.21 589.530   8
   0  -1 -16 458.144 195.063   8
   0  -2   0 173765. 3709.74   3
   0   2  -1 8356.94 724.249   1
   0   2   1 7649.64 673.446  20
   0  -2   1 8765.68 861.982   3
   0  -2  -1 8612.36 797.158   3
   0   2  -2 63.3615 219.457   1
   0  -2  -2-73.6506 239.467   3
   0   2   2-151.880 373.601  20
   0  -2  -2 95.0426 183.294  22
   0   2  -2 123.180 75.4533   4
   0   2  -3 20919.2 1646.28   1
   0   2  -3 21554.1 826.846   4
   0  -2  -3 22569.0 1316.14  22
   0   2   3 17957.2 2056.55  20
   0   2  -3 17109.6 671.494  21
   0  -2  -4 27498.3 1576.25  21
   0   2  -4 27010.8 979.320  21
   0  -2  -4 27812.4 1536.42  22
   0  -2   4 25457.6 3291.98  20
   0   2  -4 27473.3 2143.18   1
   0   2  -4 28367.2 1154.37   4
   0   2   4 24799.8 2899.64  20
   0   2   5 80429.7 3432.91   2
   0   2  -5 66569.6 1829.35  21
   0   2  -5 56429.1 2968.23  22
   0  -2  -5 71134.3 2573.15  22
   0  -2   5 66380.9 5854.63  20
   0  -2  -5 73563.8 2845.80  21
   0   2   5 65223.0 5306.47  20
   0   2  -5 71837.6 3915.12   1
   0   2  -6 6101.95 1301.22   1
   0  -2  -6 5973.04 889.758  21
   0   2   6 4875.62 1638.46  20
   0   2  -6 4591.86 803.980  22
   0  -2  -6 5320.61 716.843  22
   0  -2   6 2349.81 1466.91  20
   0   2   6 5403.24 1024.19   2
   0   2  -6 4845.09 549.017  21
   0   2   7 32702.7 4485.18  20
   0   2  -7 35222.9 3358.70   1
   0  -2   7 27018.4 4392.46  20
   0  -2  -7 28845.5 2051.80  21
   0   2  -8 22758.5 3003.28   1
   0  -2   8 23106.8 4534.43  20
   0  -2  -8 25343.5 2102.16  21
   0  -2  -8 23499.1 2830.16   1
   0   2   8 16533.1 3509.01  20
   0  -2   9 24235.2 4779.71  20
   0  -2  -9 30184.2 2398.02  21
   0   2  -9 26611.1 3457.76   1
   0   2   9 22110.5 4111.31  20
   0  -2  -9 29162.0 3416.21   1
   0   2 -10 7458.14 1204.48  24
   0   2 -10 7992.98 2042.47   1
   0  -2  10 4507.24 2464.60  20
   0  -2 -10 7956.46 1892.08   1
   0   2 -10 8479.97 1060.03   8
   0  -2  10 10652.2 2508.20   3
   0   2  10 9257.37 3051.59  20
   0  -2 -10 7308.77 1045.12   8
   0  -2 -11 33177.1 2303.21   8
   0   2 -11 35031.6 2238.59   8
   0   2  11 32246.7 5221.25  20
   0   2 -11 35938.1 4451.57   1
   0  -2 -11 28607.5 3736.51   1
   0  -2  11 26389.3 5199.85  20
   0   2 -11 29516.8 2560.83  24
   0  -2  11 19035.3 3650.58   3
   0   2 -12 14038.7 1422.89   8
   0  -2 -12 13774.1 1511.86   8
   0   2 -12 12120.5 1649.27  24
   0  -2 -12 13448.1 1457.60   7
   0   2 -13 1007.54 399.283   8
   0  -2 -13 1163.48 459.906   7
   0  -2 -13 1358.48 514.133   8
   0  -2 -14 6419.96 967.784   8
   0   2 -14 6683.36 901.903   8
   0  -2 -14 6163.11 788.127   7
   0   2 -15 3122.05 485.250   8
   0  -2 -15 2469.42 531.749   8
   0  -2 -16 3411.24 492.812   8
   0  -3   0 146.743 273.676   3
   0  -3  -1 99246.1 3353.03   3
   0   3   1 97805.5 2183.29  20
   0  -3   2 183915. 6729.14  20
   0   3  -2 228659. 5162.79   1
   0  -3  -2 197557. 4497.43  22
   0  -3   2 232500. 6037.56   3
   0  -3  -2 222463. 5155.24   3
   0   3   2 213841. 5391.93  20
   0   3   3 36766.7 2829.90  20
   0  -3   3 38356.9 3612.89  20
   0  -3  -3 43329.4 2073.47  22
   0   3  -3 42104.8 1122.44   4
   0  -3  -3 46228.6 2428.18   3
   0   3  -3 40206.0 2424.82   1
   0  -3  -4 216.809 245.677  22
   0   3  -4 115.919 321.714   1
   0   3  -4 401.898 152.501   4
   0   3   4 371.272 681.150  20
   0  -3   4 1060.56 1077.71  20
   0  -3  -5 2306.33 518.931  22
   0  -3   5 2007.26 1300.21  20
   0   3   5 1742.58 860.131  20
   0   3  -5 2650.25 390.966   4
   0  -3  -5 2082.61 545.142  21
   0   3  -5 2584.26 817.236   1
   0  -3  -6 858.915 320.833  22
   0   3   6 285.726 265.088   2
   0  -3  -6 1195.59 531.428  21
   0   3  -6 279.490 320.349   1
   0   3   6 1797.86 1247.58  20
   0  -3   6-347.588 799.238  20
   0   3  -6 1163.58 514.905  22
   0   3   7 10408.1 2471.95  20
   0  -3  -7 14100.7 1555.43  21
   0  -3   7 10136.8 2888.61  20
   0   3  -7 13464.0 2128.81   1
   0  -3   8 18410.1 4181.41  20
   0  -3  -8 18845.6 1890.06  21
   0   3   8 15518.8 3213.06  20
   0   3  -8 20246.3 2872.41   1
   0  -3  -8 21906.2 2779.98   1
   0  -3  -9 1446.20 875.175   1
   0  -3  -9 2390.08 803.707  21
   0   3   9 2284.07 1643.77  20
   0  -3   9 1130.49 924.718   3
   0   3  -9 838.931 660.675   1
   0  -3   9 1803.52 1523.28  20
   0   3 -10 429.571 229.586  24
   0  -3  10 733.103 1354.71  20
   0  -3  10 1289.54 766.957   3
   0   3  10 1118.56 1190.87  20
   0  -3 -10-52.4116 883.916   1
   0   3 -10 991.256 440.224   8
   0  -3 -10 1487.65 514.467   8
   0   3 -10 1925.74 1067.28   1
   0  -3 -11 4002.37 852.919   8
   0   3 -11 3719.54 933.343  24
   0   3  11 3359.51 1974.33  20
   0  -3  11 3151.24 1515.83   3
   0  -3  11 3251.89 984.012  20
   0  -3 -11 4275.45 1319.08   1
   0   3 -11 3401.74 667.646   8
   0  -3 -12 8546.71 1201.15   8
   0   3 -12 9140.59 1127.21   8
   0   3 -12 8481.57 1392.02  24
   0   3 -13-223.812 221.792   8
   0  -3 -13 139.524 218.816   8
   0  -3 -14 554.235 335.743   7
   0   3 -14-163.151 232.674   8
   0  -3 -14 407.132 356.686   8
   0  -3 -15 1746.43 452.592   8
   0  -3 -15 1344.33 334.267   7
   0  -3 -16 3507.22 473.224   8
   0  -4   0 395818. 8221.70   3
   0  -4   1 6642.98 1066.77   3
   0   4   1 6370.52 450.793  20
   0  -4  -1 6882.69 1058.90   3
   0  -4   2 2407.15 759.078   3
   0  -4  -2 2418.20 656.274   3
   0   4   2 1865.49 429.141  20
   0  -4   2 991.184 693.595  20
   0  -4   3 312.351 570.270  20
   0  -4  -3 1113.09 467.024   3
   0   4  -3 1247.02 596.886   1
   0   4  -3 1117.54 488.562  19
   0  -4   3 668.075 619.203   3
   0   4   3 715.415 468.264  20
   0  -4  -3 838.367 333.164  22
   0   4  -4 44088.0 1262.64   4
   0   4  -4 43401.7 2959.65   1
   0  -4  -4 41509.9 2337.22  22
   0  -4   4 43915.9 4370.34  20
   0   4   4 40831.0 3352.14  20
   0   4  -5 15924.5 1959.15   1
   0  -4  -5 15042.2 1460.99  21
   0  -4   5 16129.7 3037.99  20
   0   4   5 16414.2 2389.54  20
   0   4  -5 16026.5 849.655   4
   0  -4  -6 124992. 4565.18  21
   0   4  -6 125993. 6230.11   1
   0   4   6 114432. 7262.24  20
   0  -4   6 117070. 8819.55  20
   0   4   7 73.0747 677.057  20
   0  -4   7 253.740 734.622  20
   0   4  -7-655.221 687.292   1
   0  -4  -7 1233.20 589.019  21
   0  -4  -8 928.358 473.823  21
   0   4   8 376.884 621.643  20
   0  -4   8 1673.36 1767.93  20
   0  -4   8 507.670 478.783   3
   0   4  -8 847.856 687.933   1
   0  -4  -9 16990.3 2628.43   1
   0  -4  -9 18102.3 1555.73   8
   0  -4   9 21113.2 3576.58   3
   0  -4   9 20402.0 4544.15  20
   0   4  -9 20895.4 3152.29   1
   0  -4  -9 20018.1 2138.46  21
   0   4  -9 19538.1 1838.17  24
   0   4   9 10763.5 2660.66  20
   0   4 -10 53885.5 3271.66  24
   0  -4 -10 53141.9 4722.53   1
   0   4  10 50746.9 6056.12  20
   0  -4  10 53376.6 7481.63  20
   0  -4  10 55164.0 6074.54   3
   0   4 -10 65239.2 5933.67   1
   0  -4  10 53627.2 3689.88  12
   0  -4 -10 57161.0 2909.26   8
   0  -4 -11 1415.75 504.614   8
   0   4 -11 1730.62 660.405  24
   0   4  11 886.332 1090.37  20
   0  -4  11 1769.82 1580.29  20
   0   4 -12 32751.9 2691.35  24
   0  -4 -12 35536.2 2429.07   8
   0   4 -13 1639.46 640.479  24
   0  -4 -13 1334.91 420.889   7
   0  -4 -13 1996.79 591.219   8
   0  -4 -14 261.264 295.928   8
   0  -4 -14 167.416 280.641   7
   0  -4 -15 2206.58 503.901   8
   0  -4 -15 1725.23 357.029   7
   0  -4 -16 17411.7 978.377   8
   0  -5   0-235.042 484.412   3
   0  -5   1 14184.3 1735.40   3
   0  -5  -1 12807.4 1518.43   3
   0   5   2 54269.1 2033.62  20
   0  -5   2 55871.9 3564.16   3
   0  -5   2 44992.5 3408.76  20
   0   5  -2 55651.5 3009.91  19
   0  -5  -2 53165.2 3017.00   3
   0  -5   3 105579. 6169.54  20
   0  -5  -3 111217. 4491.24   3
   0   5   3 112003. 4143.89  20
   0   5  -3 119516. 4854.76  19
   0  -5   3 114348. 5499.80   3
   0  -5   4 71178.9 5674.83  20
   0   5   4 74627.0 4263.16  20
   0  -5  -4 76931.6 3874.12   3
   0   5  -4 77900.0 1659.07   4
   0  -5   4 80896.4 5035.90   3
   0   5   5 3228.85 1013.03  20
   0  -5  -5 1944.76 548.690  21
   0   5  -5 3563.87 1057.43   1
   0  -5   5 3507.87 1112.97   3
   0  -5   5 3311.27 1529.45  20
   0  -5   6 811.916 1049.17  20
   0   5  -6 367.805 504.142   1
   0  -5  -6-87.0597 235.251  21
   0   5   6 320.765 692.138  20
   0  -5   6-246.749 784.026   3
   0  -5  -7 60352.2 3533.10  21
   0  -5   7 61117.3 5606.90   3
   0  -5   7 60011.7 6880.29  20
   0   5   7 54047.9 5121.95  20
   0   5  -7 63213.3 4916.70   1
   0  -5  -8 33718.5 2780.67  21
   0  -5   8 38058.5 4752.54   3
   0   5  -8 33022.2 3822.19   1
   0   5   8 29593.8 4123.32  20
   0  -5   8 31587.1 5358.39  20
   0   5  -9 22409.3 2017.83  24
   0  -5   9 22303.3 2381.69  12
   0   5  -9 23590.2 3469.33   1
   0  -5   9 22421.3 3802.84   3
   0  -5  -9 22411.5 2943.10   1
   0  -5   9 23220.9 4847.05  20
   0   5   9 17836.3 3331.92  20
   0  -5  -9 23039.3 2411.17  21
   0  -5  -9 23672.3 1756.69   8
   0   5  10 490.007 1327.74  20
   0   5 -10 2664.61 796.902  24
   0  -5  10 3062.40 2078.59  20
   0  -5  10 3016.23 1469.07   3
   0  -5 -10 2548.53 935.774   1
   0  -5 -10 3396.25 983.650  21
   0  -5 -10 2539.41 576.280   8
   0  -5  10 3547.66 1037.39  12
   0  -5  11 522.969 613.946  12
   0   5 -11 847.097 485.838  24
   0  -5 -11 2625.45 652.335   8
   0  -5  11 785.791 1291.96  20
   0  -5  12 2058.53 560.553  12
   0   5 -12 4847.95 1106.70  24
   0  -5 -12 3857.00 792.367   8
   0   5 -13 14926.1 1779.16  24
   0  -5 -13 14511.3 1489.93   8
   0  -5 -13 14794.6 1455.01   7
   0  -5 -14 2376.54 568.640   7
   0  -5 -14 1284.30 436.223   8
   0  -5 -15 6184.18 669.534   7
   0  -5 -15 7909.95 839.400   8
   0  -5 -16 1079.02 229.198   8
   0   6   0 342565. 10255.9  19
   0  -6   0 349810. 9371.75   3
   0  -6   1 305841. 8846.67   3
   0   6  -1 309702. 8559.65  19
   0   6   1 263122. 10597.3  19
   0  -6  -1 294851. 8194.54   3
   0  -6   1 250357. 6542.98  20
   0   6  -2 7384.04 1255.76  19
   0   6   2 5072.87 1861.88  19
   0  -6   2 7257.86 1339.58  20
   0  -6  -2 6351.05 1161.74   3
   0   6   2 7067.59 572.545  20
   0  -6   2 7776.97 1524.41   3
   0  -6   3-84.6004 438.893   3
   0   6  -3 526.232 442.177  19
   0  -6  -3 635.173 517.503   3
   0  -6   3 377.241 567.407  20
   0   6   3-1016.34 1267.27  19
   0   6   3 523.436 285.138  20
   0  -6   4 109538. 7167.31  20
   0  -6  -4 116592. 5088.92   3
   0  -6   4 116284. 6466.07   3
   0   6   4 118166. 4881.77  20
   0   6   5 77795.6 4642.32  20
   0  -6  -5 78027.9 3738.86  21
   0  -6   5 88616.0 6044.18   3
   0  -6   5 73967.5 6445.90  20
   0  -6   6 84687.8 6386.00   3
   0  -6  -6 81998.2 4070.36  21
   0   6   6 83368.3 5476.56  20
   0  -6   6 75208.7 7112.47  20
   0  -6   7-45.9814 788.147   3
   0   6   7-555.385 851.193  20
   0  -6   7-479.173 920.227  20
   0  -6  -7-52.6925 350.128  21
   0   6   8 502.416 464.351  20
   0  -6  -8 637.265 399.153  21
   0  -6   8 666.533 722.749   3
   0   6   9 29004.8 3927.16  20
   0  -6  -9 27568.3 3253.85   1
   0  -6   9 38810.7 3311.31  12
   0   6  -9 30064.5 2395.95  24
   0  -6  -9 31779.4 2934.64  21
   0  -6  -9 34857.2 2170.41   8
   0  -6   9 32672.8 5699.23  20
   0  -6   9 27254.6 4277.70   3
   0  -6 -10 37762.0 2394.28   8
   0  -6  10 40857.8 3569.72  12
   0  -6 -10 37962.0 3327.39  21
   0   6 -10 32422.8 2658.22  24
   0  -6  10 33023.4 5628.36  20
   0  -6  10 32758.2 5133.64   3
   0   6 -11 40193.6 3021.26  24
   0  -6  11 38095.8 3418.49  12
   0  -6 -11 36863.9 2415.47   8
   0  -6 -12 14288.3 1510.53   8
   0  -6 -12 13258.5 1445.81   7
   0  -6  12 14047.6 1981.40  12
   0   6 -12 13843.8 1784.96  24
   0  -6  13 402.525 498.371  12
   0  -6 -13 1567.53 427.683   7
   0   6 -13 960.797 421.734  24
   0  -6 -14 165.979 301.453   7
   0  -6 -14 14.8325 159.236   8
   0  -6 -15 10400.8 830.491   7
   0  -6 -15 9467.88 906.015   8
   0   7   0-264.655 511.769  19
   0  -7   0 440.163 401.215   3
   0  -7   1 12277.2 1967.95   3
   0  -7  -1 10800.8 1683.94   3
   0  -7   1 12204.9 1234.11  20
   0   7  -1 13298.1 1890.67  19
   0   7   1 8657.86 2092.14  19
   0  -7  -2 16237.7 2001.34   3
   0   7  -2 19287.9 2178.42  19
   0  -7   2 17094.5 2428.59   3
   0   7   2 14952.2 3182.45  19
   0  -7   2 17967.4 2024.24  20
   0   7   3-1140.49 1416.41  19
   0  -7   3-87.6525 757.688  20
   0  -7   3-57.3026 653.175   3
   0   7  -3 351.444 477.614  19
   0   7   3 289.284 172.517  20
   0  -7  -3 76.3492 319.941   3
   0   7  -4 13512.1 2113.82  19
   0  -7   4 9382.03 2076.58  20
   0   7   4 6852.96 2424.67  19
   0  -7   4 9908.25 2104.32   3
   0  -7  -4 9136.43 1489.38   3
   0   7   4 12107.3 1278.70  20
   0  -7   5 35726.8 4047.06   3
   0   7  -5 44919.8 4060.35  19
   0  -7   5 29803.9 4080.31  20
   0   7   5 23448.6 4772.08  19
   0  -7  -5 35308.6 2642.54  21
   0   7   5 35313.4 2780.29  20
   0  -7  -6 12043.2 1659.74  21
   0  -7   6 10578.0 2711.85  20
   0   7   6 12224.5 1911.73  20
   0  -7   6 12968.4 2634.98   3
   0  -7   7 5757.16 1905.40  20
   0  -7   7 9957.85 2474.42   3
   0  -7  -7 7750.32 1431.36  21
   0   7  -8 131035. 5765.39   9
   0  -7   8 141668. 11004.7  20
   0   7  -8 130456. 4900.32  24
   0  -7  -8 149946. 4321.63   8
   0  -7   8 143258. 9996.45   3
   0  -7  -8 130529. 6024.26  21
   0  -7  -9 2618.01 857.124  21
   0   7  -9 2977.76 778.311  24
   0  -7  -9 3705.14 734.180   8
   0  -7   9 727.683 874.704   3
   0  -7   9 5719.60 2500.18  20
   0  -7   9 3611.03 1198.40  12
   0  -7 -10 13447.5 2039.83  21
   0  -7 -10 14525.4 1496.46   8
   0  -7  10 16702.6 2424.47  12
   0   7 -10 11831.7 1632.13  24
   0   7 -11 10.9624 298.275  24
   0  -7 -11 585.394 351.997   8
   0   7 -12 5893.50 1126.26  24
   0  -7 -12 6046.06 952.264   8
   0  -7  12 7609.46 1579.37  12
   0  -7 -12 5523.73 913.281   7
   0   7 -13 289.000 304.743  24
   0  -7 -13 865.023 425.682   7
   0  -7 -13 1148.35 394.305   8
   0  -7  13 219.665 401.053  12
   0  -7 -14 16234.7 1278.92   7
   0  -7 -14 16942.4 1368.13   8
   0  -7 -15 995.605 302.086   8
   0  -7 -15 904.125 222.905   7
   0   8   0 8131.81 1738.91  19
   0  -8   0 7716.23 1647.43   3
   0  -8  -1 26058.3 2753.89   3
   0   8   1 18235.7 2936.52  19
   0  -8   1 23388.3 2774.14   3
   0   8  -1 23190.8 2633.39  19
   0  -8  -2 677.922 590.891   3
   0  -8   2 74.1150 472.769  20
   0  -8   2 249.683 508.783   3
   0   8   2-255.296 1073.07  19
   0   8  -2 87.8129 445.863  19
   0   8  -3 934.800 548.188  19
   0  -8   3 1267.52 876.183  20
   0  -8   3 335.899 492.190   3
   0   8   3 482.306 918.618  19
   0  -8  -3-97.7456 579.460   3
   0  -8  -4 14525.9 1970.66   3
   0  -8   4 13256.4 2470.63  20
   0   8   4 10479.2 3233.95  19
   0   8  -4 18384.3 2601.91  19
   0  -8   4 16202.6 2748.36   3
   0  -8  -5 32324.8 2624.45  21
   0  -8   5 32674.7 4114.15   3
   0  -8   5 32654.3 4225.75  20
   0  -8   6 3232.78 1466.09  20
   0  -8   6 4332.01 1747.05   3
   0   8   6 1926.55 2213.80  19
   0  -8  -6 3799.68 969.564  21
   0   8   7 7610.16 3011.60  19
   0  -8   7 8168.72 2370.60   3
   0  -8   7 11378.1 3077.99  20
   0  -8  -7 9981.63 1639.61  21
   0  -8  -8 24183.0 1732.15   8
   0  -8   8 18581.4 3686.72   3
   0   8  -8 18165.0 1894.63  24
   0   8   8 14564.3 4605.08  19
   0   8  -8 22575.8 2484.33   9
   0  -8   8 22411.4 4338.04  20
   0  -8  -8 21937.4 2523.15  21
   0  -8   9 4471.35 1286.49  12
   0   8  -9 3891.39 956.283  24
   0  -8   9 10.0337 653.110   3
   0  -8   9 4447.23 2028.11  20
   0  -8  -9 4213.99 769.882   8
   0   8   9 1452.12 1263.96  19
   0  -8  -9 2866.96 958.018  21
   0   8 -10 4602.26 1044.25  24
   0  -8 -10 5701.76 952.154   8
   0  -8  10 7433.59 1775.09  12
   0  -8 -11 15150.0 1491.64   8
   0  -8  11 15543.7 2260.98  12
   0   8 -11 14790.5 1843.38  24
   0  -8 -12 231.857 259.767   8
   0  -8  12-460.173 779.563  12
   0   8 -12-266.657 303.539  24
   0  -8 -12 301.021 382.713   7
   0   8 -13-155.166 353.458  24
   0  -8  13 231.654 554.994  12
   0  -8 -13 22.0841 294.599   7
   0  -8 -13 382.349 289.577   8
   0  -8 -14 1330.69 391.700   8
   0  -8 -14 1430.83 395.787   7
   0  -8 -15 4601.70 477.627   7
   0  -8 -15 4748.78 524.525   8
   0  -9   0 17.3813 445.693   3
   0   9   0-63.6851 477.810  19
   0   9  -1 67578.6 4934.57  19
   0   9   1 54550.6 5306.46  19
   0  -9   1 55348.4 4719.55   3
   0  -9  -1 58834.4 4502.73   3
   0  -9  -2 118.437 335.023   3
   0  -9   2 654.606 888.354   3
   0   9   2-109.303 1084.74  19
   0   9  -2 234.912 338.865  19
   0  -9  -3 9340.33 1723.54   3
   0   9  -3 10618.7 1934.66  19
   0   9   3 10016.1 2862.99  19
   0  -9   3 9556.12 2144.98   3
   0   9   4 771.658 992.608  19
   0  -9   4 96.3825 508.293   3
   0   9  -4 1340.52 734.492  19
   0  -9  -4 701.423 354.393   3
   0  -9  -4 956.040 490.655  21
   0   9  -5 6266.45 1867.69  19
   0  -9  -5 3277.26 896.000  21
   0  -9   5 4231.23 1763.41   3
   0   9   5 2619.37 2161.56  19
   0  -9  -6 200.824 333.018  21
   0   9   6-897.319 921.999  19
   0  -9  -7 76704.3 4726.34  21
   0  -9   7 81043.8 7550.98   3
   0   9   7 64008.3 9279.12  19
   0   9  -7 81736.5 3973.66  24
   0   9  -7 85952.9 4654.27   9
   0  -9  -8 6634.56 918.237   8
   0   9  -8 4751.10 1043.93  24
   0  -9  -8 6157.78 1387.74  21
   0  -9   8 3450.82 1887.12   3
   0   9  -8 6080.48 1395.87   9
   0   9   8 2489.28 1444.11  19
   0   9  -9 6068.40 1220.43  24
   0  -9   9 11154.2 1995.03  12
   0   9   9 11876.6 4747.34  19
   0  -9  -9 7766.53 1027.38   8
   0  -9  -9 5497.77 1266.75  21
   0  -9 -10 1163.22 462.764   8
   0   9 -10-180.133 427.651  24
   0  -9  10 649.491 484.595  12
   0  -9 -11 8760.27 1125.36   8
   0  -9 -11 8455.97 1156.15   7
   0   9 -11 8379.07 1416.71  24
   0  -9  11 9899.30 1888.78  12
   0  -9 -12 1176.75 424.867   8
   0  -9  12 1781.41 734.318  12
   0  -9 -12 1914.85 538.038   7
   0   9 -12 1591.20 639.066  24
   0  -9  13 18917.7 2012.55  12
   0   9 -13 24294.5 2001.17  24
   0  -9 -13 22251.9 1552.04   7
   0  -9 -13 19570.1 1451.13   8
   0  -9 -14 4688.53 596.755   8
   0  -9 -14 5983.13 696.671   7
   0 -10   0 118561. 7007.37   3
   0  10   0 137827. 7910.04  19
   0  10  -1 27789.5 3390.38  19
   0 -10   1 20055.6 2994.35   3
   0 -10  -1 20081.3 2738.74   3
   0  10   1 27545.4 3837.17  19
   0 -10  -2 1374.20 549.409   3
   0  10  -2 1875.89 825.050  19
   0 -10   2 2087.76 1025.07   3
   0  10   2 2884.69 1420.44  19
   0  10   3-613.558 873.135  19
   0 -10  -3-229.150 663.150   3
   0  10  -3 249.783 547.906  19
   0 -10  -3 327.170 423.150  21
   0 -10   3-356.691 833.365   3
   0 -10  -4 13775.8 1791.76  21
   0 -10  -4 11435.3 1875.97   3
   0  10   4 10516.1 3182.73  19
   0  10  -4 19843.7 2983.00  19
   0 -10   4 11845.6 2665.92   3
   0 -10   5 40680.3 5153.94   3
   0 -10  -5 45639.8 3424.46  21
   0  10   5 34719.5 6147.79  19
   0 -10  -6 42260.5 3442.15  21
   0  10   6 38990.6 6831.83  19
   0  10  -6 51900.1 3565.77   9
   0 -10   6 42225.1 5389.21   3
   0  10  -6 45646.0 2962.25  24
   0 -10   7 16171.8 3614.52   3
   0 -10  -7 21516.4 2536.59  21
   0  10  -7 20698.8 2339.60   9
   0  10  -7 20511.9 2072.57  24
   0  10   7 15240.9 4669.91  19
   0 -10  -8 3190.02 940.033  21
   0 -10   8 5455.61 1333.89  12
   0  10  -8 4461.87 1020.90  24
   0 -10  -8 5004.08 793.626   8
   0  10  -8 4210.07 1064.86   9
   0 -10   8 2654.45 1412.72   3
   0  10   8 3866.04 1873.79  19
   0  10  -9 7294.79 1287.00  24
   0 -10  -9 8484.31 1063.70   8
   0  10 -10 61579.2 3814.50  24
   0 -10 -10 57513.6 2795.67   8
   0 -10 -10 64584.5 3155.18   7
   0 -10  11 10696.8 1972.30  12
   0 -10 -11 9602.53 1161.97   7
   0  10 -11 10500.7 1523.95  24
   0 -10 -11 9768.13 1105.21   8
   0 -10 -12 1661.38 466.641   8
   0 -10  12 1661.46 819.922  12
   0  10 -12 2678.89 747.795  24
   0 -10 -12 2539.53 593.289   7
   0  10 -13 4876.81 850.426  24
   0 -10  13 4607.79 1007.07  12
   0 -10 -13 3683.15 577.856   8
   0 -10 -13 4654.49 661.523   7
   0 -10 -14 8141.58 729.203   7
   0 -10 -14 4264.88 482.510   8
   0 -11   0-25.3570 206.105  21
   0 -11   0-546.942 525.824   3
   0  11   0 345.466 679.118  19
   0 -11   1-203.085 305.971  21
   0  11  -1 175.945 421.710  19
   0  11   1-221.454 646.707  19
   0 -11  -1 227.612 403.209  21
   0 -11   1 876.202 583.595   3
   0 -11  -1 341.156 747.942   3
   0 -11  -2 109811. 6492.27   3
   0 -11  -2 109468. 4869.05  21
   0  11  -2 133515. 7627.51  19
   0 -11   2 106071. 7491.94   3
   0  11   2 113341. 8663.17  19
   0 -11   3 2524.75 1198.06   3
   0 -11  -3 4000.81 1210.33   3
   0  11  -3 5268.53 1608.27  19
   0  11   3 5853.38 2196.93  19
   0 -11  -3 3124.30 900.735  21
   0 -11  -4 76008.0 4402.53  21
   0  11   4 73427.8 8182.42  19
   0 -11   4 64410.0 6411.40   3
   0  11  -5 533.414 414.819  24
   0  11  -5-103.900 966.198  19
   0 -11   5 236.846 878.775   3
   0  11   5 967.049 1192.93  19
   0  11  -5 737.254 553.957   9
   0 -11  -5 78.7251 298.349  21
   0 -11  -6 20286.9 2443.70  21
   0  11   6 17478.7 4589.85  19
   0  11  -6 21584.8 2420.75   9
   0 -11   6 16733.6 3512.87   3
   0  11  -6 19981.3 2092.63  24
   0  11   7 19052.6 4895.91  19
   0 -11  -7 21599.1 2593.93  21
   0  11  -7 21144.8 2208.60  24
   0  11  -7 26395.5 2833.17   9
   0 -11   7 20787.5 4130.21   3
   0  11  -8 101269. 4905.50  24
   0 -11  -8 89762.7 5357.65  21
   0  11   8 74844.8 9647.47  19
   0  11  -8 98208.0 5564.56   9
   0 -11   8 118338. 6582.76  12
   0 -11   9 8490.47 1904.23  12
   0 -11  -9 6615.32 1005.56   7
   0 -11  -9 6539.64 889.695   8
   0  11  -9 6303.57 1267.20  24
   0  11 -10 15872.7 1895.34  24
   0 -11 -10 14313.4 1288.21   8
   0 -11 -10 14937.9 1453.79   7
   0 -11  10 19751.4 2655.99  12
   0  11 -11 334.995 253.782  24
   0 -11  11 366.817 656.243  12
   0 -11 -11 563.019 299.073   8
   0 -11 -11 231.278 227.823   7
   0 -11 -12 24212.1 1601.15   7
   0 -11  12 23671.0 2550.88  12
   0  11 -12 25966.4 2113.92  24
   0 -11  13 1366.81 591.990  12
   0 -11 -13 340.792 111.800   8
   0 -11 -13 473.352 262.489   7
   0  11 -13 1221.22 492.553  24
   0 -11 -14 21156.1 988.067   7
   0  12   0 19202.9 3224.59  19
   0 -12   0 12167.9 2457.36   3
   0 -12   0 16865.3 1713.08  21
   0 -12  -1 79933.7 5950.84   3
   0 -12  -1 95746.3 4502.94  21
   0  12   1 103770. 7797.97  19
   0 -12   1 77415.6 6399.77   3
   0  12  -1 113915. 7500.96  19
   0  12  -2 53.5176 328.213  24
   0 -12  -2 177.002 301.047  21
   0 -12  -2-1021.21 693.126   3
   0 -12   2 733.696 769.687   3
   0  12   2-16.2372 466.252  19
   0  12  -2 69.8020 606.809  19
   0  12  -3 1141.41 570.028  24
   0 -12   3 2112.91 955.142   3
   0  12  -3 1613.61 880.872  19
   0 -12  -3 670.263 464.297  23
   0 -12  -3 903.787 555.648  21
   0 -12   3 360.977 432.926  23
   0  12  -4 4399.43 911.495   9
   0  12  -4 4418.59 1852.35  19
   0 -12  -4 3147.15 935.778  21
   0  12   4 2052.01 1534.91  19
   0 -12   4 1522.36 1297.65   3
   0 -12  -4 3141.83 779.341  23
   0  12  -4 3831.89 929.822  24
   0  12  -5 58409.1 3781.51   9
   0  12   5 47856.2 6760.65  19
   0 -12  -5 52670.9 3443.99  23
   0 -12   5 45037.9 5670.70   3
   0  12  -5 53674.6 3461.35  24
   0 -12  -5 51032.2 3844.68  21
   0 -12  -6 13259.0 2026.90  21
   0  12   6 9644.14 3207.02  19
   0 -12   6 11738.6 1829.25  16
   0  12  -6 14552.5 1840.28  24
   0  12  -6 13332.5 1926.48   9
   0 -12   6 12751.1 3199.10   3
   0  12  -7 373.689 340.750  24
   0 -12  -7 193.331 276.667   7
   0 -12  -7-368.118 415.729  21
   0  12   7 628.416 826.971  19
   0  12  -7-388.614 447.070   9
   0 -12   7 647.618 570.924  12
   0 -12   8 23867.1 2903.54  12
   0  12  -8 23966.2 2405.85  24
   0 -12  -8 20455.7 1645.20   7
   0  12  -8 22559.9 2691.54   9
   0  12  -9-84.6047 363.377  24
   0 -12  -9 476.365 229.650   7
   0 -12   9 802.970 605.813  12
   0 -12 -10 520.098 220.201   7
   0  12 -10 807.797 518.781  24
   0 -12  10 969.051 890.375  12
   0 -12  11 85228.0 5077.05  12
   0 -12 -11 75607.8 2919.84   7
   0  12 -11 84424.6 4020.78  24
   0  12 -12 481.333 299.829  24
   0 -12  12 789.005 610.291  12
   0 -12 -12-148.684 242.047   7
   0  12 -13 2199.01 478.382  24
   0 -12 -13 2230.96 371.461   7
   0 -12  13 2243.22 639.717  12
   0 -13   0-485.017 566.431  17
   0  13   0 898.422 777.988  19
   0 -13   0-226.501 925.359   3
   0 -13   0 46.6309 343.058  23
   0  13   1 5186.89 1915.03  19
   0 -13  -1 5964.19 1173.30  21
   0 -13  -1 2358.16 1102.17   3
   0  13  -1 3207.53 1446.81  19
   0 -13   1 4233.44 1119.55  17
   0 -13   1 3808.15 971.921  23
   0 -13  -1 5477.72 1249.44  23
   0 -13  -1 4893.39 1190.53  17
   0 -13   1 2707.19 1151.89   3
   0 -13   2-94.6977 465.071  23
   0 -13  -2 259.645 370.461  21
   0  13  -2 506.385 551.577  24
   0 -13   2 1059.20 985.316   3
   0  13   2 1016.47 1003.74  19
   0 -13   2-349.789 537.738  17
   0 -13  -2 346.559 649.146  23
   0  13  -2 213.882 759.517  19
   0  13  -3 8540.02 1430.24   9
   0 -13   3 8678.28 1586.82  17
   0  13  -3 10762.9 1574.01  24
   0 -13   3 7890.31 1568.85  23
   0  13  -3 12496.8 2723.21  19
   0 -13   3 11245.2 2709.36   3
   0  13   3 11084.3 2891.92  19
   0 -13  -3 9297.47 1579.53  23
   0 -13  -3 7849.18 1408.14  21
   0  13  -4 26458.8 2562.20  24
   0  13   4 24693.1 4639.14  19
   0  13  -4 30046.3 4335.46  19
   0 -13  -4 23228.0 2524.73  21
   0 -13  -4 24990.2 2533.01  23
   0 -13   4 18435.9 3600.24   3
   0  13  -4 26249.9 2481.85   9
   0 -13   5 1760.99 1063.75   3
   0 -13  -5 3070.93 949.279  23
   0  13   5 2137.65 1484.17  19
   0  13  -5 3642.42 1732.57  19
   0  13  -5 2569.98 855.452  24
   0  13  -5 2945.86 925.218   9
   0 -13  -5 2336.55 795.988  21
   0  13  -6 669.935 593.800  24
   0 -13  -6 23.8915 301.065  23
   0  13  -6 481.663 550.193   9
   0 -13  -6 823.195 573.184  21
   0 -13   6 207.411 328.851  16
   0 -13   7 846.283 787.038  12
   0  13  -7 77.0898 368.598  24
   0  13  -7 597.648 676.200   9
   0 -13  -7 589.710 389.938   7
   0 -13  -8 13869.3 1295.30   7
   0 -13   8 15050.3 2334.64  12
   0  13  -8 13973.9 1833.09  24
   0  13  -9 979.803 552.480  24
   0 -13  -9 624.763 310.610   7
   0 -13   9 735.463 727.100  12
   0 -13 -10 505.937 217.721   7
   0 -13  10 11.3801 493.446  12
   0 -13  11 737.426 471.390  12
   0 -13 -11 585.280 271.977   7
   0  13 -11 873.517 410.282  24
   0  13 -12 15736.9 1400.92  24
   0 -13 -12 12660.5 883.632   7
   0 -13 -12 16135.0 1338.38  17
   0 -13  12 16563.8 1851.98  12
   0 -13  13 4486.68 725.810  12
   0  13 -13 5513.97 631.023  24
   0 -14   0 19613.7 2403.27  17
   0 -14   0 15613.7 2200.09  23
   0  14   0 18489.4 3268.32  19
   0 -14   0 10769.9 2442.87   3
   0 -14   1 3.69831 447.456  17
   0 -14  -1 777.736 612.306  17
   0  14  -1-49.3203 450.126  19
   0 -14   1-154.881 533.116  23
   0  14  -1 738.380 369.738  24
   0  14   1-821.647 799.607  19
   0 -14  -1 578.386 407.621  23
   0 -14   2 2199.73 1128.34   3
   0  14  -2 4688.72 1118.96  24
   0 -14   2 5628.61 1204.07  17
   0  14   2 6778.76 2164.43  19
   0 -14  -2 4635.17 1163.19  23
   0  14  -2 6760.34 1942.38  19
   0 -14   2 4000.13 1091.67  23
   0 -14  -2 5435.03 1180.33  21
   0 -14  -3 2616.92 887.799  23
   0 -14   3 3116.38 1726.06   3
   0  14  -3 7746.27 2247.56  19
   0  14   3 4701.06 1794.99  19
   0 -14  -3 3442.25 937.959  21
   0 -14   3 4118.09 990.449  17
   0  14  -3 2759.78 898.242  24
   0  14  -4 3298.42 794.087   9
   0  14  -4 2512.77 1110.51  19
   0  14  -4 1590.63 658.768  24
   0 -14  -4 1393.57 540.262  21
   0  14   4 3147.06 1340.31  19
   0 -14  -4 2259.85 880.696  23
   0 -14  -5 2304.90 791.694  23
   0  14  -5 1506.05 632.365  24
   0 -14   5 1832.17 806.857  12
   0  14  -5 2113.02 847.106   9
   0 -14   6 21856.0 2692.11  12
   0  14  -6 18730.3 2276.04   9
   0  14  -6 19420.1 2203.08  24
   0 -14  -6 18526.2 2086.46  23
   0 -14   6 18403.3 2507.60  16
   0  14  -7 310.586 304.675  24
   0 -14   7 778.168 561.638  12
   0  14  -7 640.965 519.152   9
   0  14  -8 1152.71 585.196  24
   0 -14   8 1401.83 775.520  12
   0 -14   9 691.767 609.932  12
   0 -14  -9 191.858 165.049   7
   0  14  -9 599.523 559.162  24
   0 -14  10 27247.1 2742.81  12
   0 -14 -10 22240.4 1347.53   7
   0  14 -10 27087.9 2210.83  24
   0 -14  11 2663.03 915.487  12
   0 -14 -11 1537.85 322.391   7
   0  14 -11 1743.17 513.421  24
   0 -14  12 555.137 381.507  12
   0  14 -12 442.985 285.432  24
   0 -15   0 50.4136 335.306  17
   0  15   0-268.750 1201.43  19
   0 -15   0-130.202 371.208  23
   0 -15  -1 740.925 460.373  23
   0 -15   1-528.631 681.466  23
   0  15  -1 1690.27 1157.95  19
   0  15   1-946.226 796.574  19
   0 -15   1 42.4625 699.795  17
   0 -15  -1 129.398 447.573  17
   0  15  -1 378.501 545.134  24
   0 -15  -2 30710.6 3137.32  17
   0 -15   2 28205.6 2872.63  17
   0  15  -2 35637.3 4472.73  19
   0 -15   2 23357.0 2859.65  23
   0  15  -2 29997.0 2812.15  24
   0  15   2 32279.1 4529.68  19
   0 -15  -2 26855.7 2923.07  23
   0 -15   3 2973.05 993.877  17
   0 -15  -3 4026.34 1242.47  17
   0 -15  -3 1964.29 879.777  23
   0  15  -3 2080.02 714.390  24
   0 -15  -4 28693.5 2830.98  23
   0  15  -4 35081.4 2831.57   9
   0  15  -4 33797.2 2989.06  24
   0 -15   4 34137.1 2994.18  12
   0  15  -5 13526.0 1833.60   9
   0  15  -5 13216.3 1862.74  24
   0 -15   5 9077.62 1721.69  12
   0 -15   5 14093.3 2251.30  16
   0 -15  -5 11160.9 1707.67  23
   0  15  -6 2079.13 814.505  24
   0 -15  -6 927.924 614.970  23
   0  15  -6 986.825 656.015   9
   0 -15   6 3141.44 1173.38  12
   0 -15   6 3396.64 1089.44  16
   0 -15   7 12220.0 1946.04  12
   0  15  -7 10026.1 1514.97  24
   0 -15   8 18977.7 2472.39  12
   0  15  -8 18542.0 1987.39  24
   0  15  -9 1423.53 588.485  24
   0 -15   9 932.598 622.513  12
   0 -15 -10 3371.96 751.734  17
   0  15 -10 3823.45 820.265  24
   0 -15  10 2724.31 747.178  12
   0  15 -11 75.3456 243.516  24
   0 -15  11 422.678 403.433  12
   0 -15 -11 340.253 233.933  17
   0  16   0 2202.67 906.162  24
   0 -16   0 2716.85 933.937  17
   0 -16   0 2060.26 911.328  23
   0  16  -1 24959.8 2638.93  24
   0 -16   1 28947.5 2963.52  17
   0 -16  -1 29224.8 3037.24  17
   0 -16   1 21212.1 2775.56  23
   0 -16  -1 22156.6 2772.62  23
   0  16  -2 489.655 337.946  24
   0 -16  -2 867.919 593.937  17
   0 -16  -2 532.132 589.771  23
   0 -16   2 41.8034 679.667  17
   0  16  -3 6.13172 311.341  24
   0 -16   3 987.784 631.938  17
   0 -16  -3 813.123 670.431  23
   0 -16  -3 1632.89 835.302  17
   0 -16   4 5138.99 1134.33  12
   0 -16  -4 2387.09 897.268  23
   0 -16  -4 5377.69 1319.67  17
   0  16  -4 4351.55 1056.93  24
   0  16  -5 46535.9 3235.62   9
   0 -16   5 49439.3 3633.62  12
   0 -16  -5 41703.4 3213.40  23
   0 -16   5 49481.6 4153.23  16
   0  16  -5 52553.7 3590.73  24
   0 -16  -5 58733.4 4211.30  17
   0 -16  -6-117.479 380.522  17
   0 -16  -6 312.762 391.522  23
   0  16  -6-137.055 392.883  24
   0 -16   6-291.912 575.959  16
   0 -16   6 135.779 513.563  12
   0 -16   7 3443.73 1010.68  12
   0  16  -7 3387.19 901.658  24
   0 -16  -7 3746.69 1044.98  17
   0 -16  -8 3090.95 827.116  17
   0  16  -8 3230.17 778.907  24
   0 -16   8 2580.70 803.706  12
   0 -16   9-43.1665 519.455  12
   0 -16  -9 337.451 261.709  17
   0  16  -9 373.134 206.560  24
   0 -16  10 439.848 450.408  12
   0  16 -10 695.263 295.984  24
   0 -16 -10 458.171 242.986  17
   0 -16  11 27410.2 1764.99  12
   0  17   0-214.860 332.292  24
   0 -17   0-254.876 612.064  17
   0 -17  -1 5099.39 1257.03  23
   0 -17  -1 6580.81 1396.60  17
   0  17  -1 9097.60 1508.38  24
   0  17   1 6914.59 1355.05  24
   0 -17   1 7024.86 1367.74  17
   0  17  -2 29565.2 2693.25  24
   0 -17  -2 23635.6 2699.91  23
   0 -17   2 26301.2 2707.54  17
   0 -17  -2 29275.6 3013.97  17
   0  17  -3 34618.6 2881.84  24
   0 -17   3 29671.9 2735.54  17
   0 -17  -3 25836.6 2735.54  23
   0 -17  -3 36611.1 3282.00  17
   0 -17  -4 22736.5 2605.17  17
   0 -17   4 23437.8 2887.19  16
   0  17  -4 22895.5 2297.53  24
   0 -17  -4 16937.7 2096.25  23
   0 -17  -5 889.632 570.941  23
   0 -17  -5 48.0528 469.987  17
   0  17  -5 698.306 319.524  24
   0 -17   5 307.605 483.421  12
   0 -17   5 1006.12 485.227  16
   0 -17  -6 5410.99 1168.19  17
   0 -17   6 5544.93 1082.83  12
   0  17  -6 6037.58 1117.78  24
   0 -17   6 2681.18 747.946  16
   0  17  -7 13100.3 1546.63  24
   0 -17  -7 13487.7 1724.34  17
   0 -17   7 11638.9 1640.41  12
   0  17  -8 29776.9 2091.64  24
   0 -17   8 25245.0 2207.35  12
   0 -17  -8 29700.0 2286.73  17
   0 -17  -9 23283.4 1747.89  17
   0 -17   9 21302.6 1836.64  12
   0  17  -9 25088.5 1669.21  24
   0 -17 -10 2244.23 437.959  17
   0 -17  10 1369.80 426.087  12
   0  17 -10 2167.42 403.470  24
   0 -18   0 53327.0 3812.90  17
   0  18   0 58880.9 3662.55  24
   0 -18   1-84.1036 337.519  17
   0  18   1 1064.43 538.443  24
   0 -18  -1 803.016 587.404  17
   0  18  -1 1040.08 545.178  24
   0  18   2 6451.76 1171.12  24
   0 -18  -2 9234.67 1649.96  17
   0  18  -2 6715.87 1221.46  24
   0 -18   2 6490.17 1203.53  17
   0  18  -3 326.504 337.585  24
   0 -18  -3 1480.27 711.091  17
   0  18  -4 4502.85 979.986  24
   0 -18   4 3550.30 1044.30  16
   0 -18  -4 3887.01 982.593  17
   0  18  -5 22045.1 1984.54  24
   0 -18   5 19907.7 2245.87  16
   0 -18  -5 18536.8 2045.86  17
   0 -18   6 14810.3 1517.41  12
   0  18  -6 17959.0 1710.23  24
   0 -18  -6 15493.9 1773.78  17
   0 -18   7 918.511 509.554  12
   0 -18  -7 1685.41 528.174  17
   0  18  -7 2250.39 587.710  24
   0  18  -8 4891.44 751.786  24
   0 -18   8 3238.01 649.910  12
   0 -18  -8 4333.23 758.266  17
   0  18  -9 977.863 271.003  24
   0 -18  -9 936.813 318.145  17
   0 -19   0-207.717 388.898  17
   0  19   0 223.892 461.874  24
   0 -19   1-344.443 491.744  17
   0  19   1 126.438 376.299  24
   0 -19  -1 428.201 421.108  17
   0  19  -1 204.064 305.690  24
   0 -19  -2 401.727 371.546  17
   0  19   2 718.449 342.966  24
   0 -19  -3 12707.6 1678.59  17
   0  19   3 12922.2 1442.31  24
   0 -19   3 15240.7 2030.28  16
   0  19  -3 15318.9 1598.66  24
   0 -19  -4-97.6434 319.783  17
   0  19   4 224.258 245.680  24
   0  19  -4-103.605 233.936  24
   0  19   5 752.069 320.613  24
   0 -19   5 1546.55 548.215  16
   0 -19  -5 388.508 311.311  17
   0  19  -5 1238.12 454.366  24
   0 -19  -6 845.856 400.618  17
   0  19  -6 835.329 405.459  24
   0  19   6 894.457 337.240  24
   0 -19  -7 8603.50 1002.16  17
   0  19   7 6934.34 745.721  24
   0  20   0 3648.51 776.235  24
   0 -20   0 2325.67 554.906  17
   0  20  -1 52.4603 230.548  24
   0 -20  -1 414.572 325.325  17
   0  20   1 269.457 326.357  24
   0  20  -2 556.403 375.456  24
   0 -20   2 227.237 408.693  16
   0  20   2 344.629 325.636  24
   0 -20  -2 988.361 507.928  17
   0  20  -3 430.647 306.135  24
   0 -20  -3-600.503 445.360  17
   0 -20   3 89.9406 427.507  16
   0  20   3-189.146 240.926  24
   0 -20   4 660.285 336.233  16
   0  20   4 1456.08 396.044  24
   0 -20  -4 912.879 340.757  17
   0  20  -4 1392.26 444.045  24
   0 -20  -5 8575.28 1002.43  17
   0  20   5 7738.84 817.874  24
   0  20  -5 9922.67 977.685  24
   0  20   6-19.1490 183.930  24
   0 -20  -6 171.375 264.105  17
   0  20  -6-11.6300 119.551  24
   0 -21   0-146.222 307.559  16
   0  21   0 164.815 150.701  24
   0 -21   1 2626.46 682.757  16
   0 -21  -1 3815.12 808.188  16
   0  21  -1 3574.14 586.998  24
   0  21   1 3758.47 591.361  24
   0  21   2 7238.66 767.281  24
   0  21  -2 7595.96 814.434  24
   0 -21  -2 6205.96 745.379  17
   0 -21   2 7502.36 1021.30  16
   0 -21  -2 7059.34 1022.65  16
   0  21  -3 38742.3 1731.27  24
   0  21   3 36787.0 1630.20  24
   0 -21  -3 37594.1 2117.31  16
   0  21  -4 9368.28 755.063  24
   1   0 -16 178.095 159.477   8
   1   0 -15 106366. 3583.89   8
   1   0 -14-105.508 191.538   8
   1   0 -13 22710.2 1882.84   8
   1   0 -13 23421.7 1681.35   7
   1   0 -12-145.337 257.009   8
   1   0 -11 67077.3 3174.57   8
   1   0 -11 68603.0 3781.74  24
  -1   0  11 54151.9 6991.98  20
   1   0 -11 68240.8 6055.94   1
   1   0 -10 126.043 338.603  24
   1   0 -10-206.802 373.481   1
   1   0 -10 32.5536 252.689   8
  -1   0  10 266.355 1202.97  20
   1   0  -9 39923.2 4062.34   1
  -1   0   9 32970.7 4991.53  20
   1   0  -8 80.4911 403.518   1
  -1   0   8 513.734 1121.49  20
  -1   0   7 1854.28 901.442   2
  -1   0   7 1935.56 1356.03  20
   1   0  -7 2731.15 728.709  22
   1   0  -7 2635.49 518.034  21
   1   0  -7 2415.21 851.014   1
   1   0  -6-140.038 373.886  22
   1   0  -6 77.3227 263.958  21
  -1   0   6 323.756 481.193   2
  -1   0   6 226.473 988.105  20
   1   0  -5 50864.4 2834.63  22
   1   0  -5 57020.2 1956.01  21
  -1   0   5 51878.2 4593.59  20
  -1   0   5 50055.0 3177.07   2
  -1   0   4 85.8743 282.179   2
   1   0  -4 467.810 429.054  22
   1   0  -3 7942.31 1038.80  22
  -1   0   3 10899.3 1164.95   2
  -1   0   2 119.447 187.291   2
  -1   0   1 128772. 2892.65   2
   1   0  -1 121050. 2649.76   3
   1   0   0 96.2912 87.2804   3
   1   0   0-7.56579 128.711  22
  -1   0   0 16.6786 100.241   2
  -1   0  -1 122681. 2396.49   1
   1   0   1 130977. 2626.43   3
  -1   0  -2-64.7127 149.675   1
  -1   0  -2 81.5582 118.760  21
  -1   0  -2 13.3332 104.140   4
  -1   0  -3 135228. 3046.18   4
  -1   0  -3 136263. 3951.44   1
  -1   0  -3 131364. 3153.59  21
  -1   0  -4 65.7187 292.874   1
   1   0   4 222.885 667.994  20
  -1   0  -4-16.5194 128.243   4
  -1   0  -4-87.4191 179.391  21
  -1   0  -5 104458. 4550.98   1
  -1   0  -5 100212. 3237.35   4
  -1   0  -5 102677. 3323.81  21
  -1   0  -6 59.4526 335.157   1
  -1   0  -6-242.338 317.460  21
   1   0   6 713.824 1200.66  20
  -1   0  -7 54038.1 2752.16  21
  -1   0  -7 51083.8 3968.15   1
  -1   0  -8 722.577 655.958   1
   1   0   8-553.322 1216.94  20
  -1   0  -8 382.395 322.134  21
  -1   0  -9 91.1812 540.104   1
   1   0   9-329.992 999.677  20
   1   0  10-1035.19 1882.65  20
  -1   0 -10 123.198 668.847   1
  -1   0 -10-325.276 329.968   7
  -1   0 -10 162.251 222.705   8
  -1   0 -10-159.305 355.258  24
  -1   0 -11 28662.6 2121.69   8
  -1   0 -11 29755.1 1944.13   7
  -1   0 -12 101.332 223.980   8
  -1   0 -13 18211.2 1630.02   8
  -1   0 -14-56.1684 170.151   8
  -1   0 -15 5857.95 682.998   8
   1  -1 -16 3222.56 513.166   8
   1   1 -16 3500.62 477.651   8
   1  -1 -15 101.128 262.085   8
   1   1 -15-55.6294 185.337   8
   1  -1 -14 17934.4 1372.81   7
   1  -1 -14 17047.8 1585.25   8
   1   1 -14 15677.0 1471.25   8
   1  -1 -13 6050.99 980.656   8
   1   1 -13 6641.83 1020.59   8
   1   1 -12 53103.5 2885.61   8
   1   1 -12 49480.2 3349.56  24
   1  -1 -12 46856.8 2765.09   8
  -1   1  11 10.8916 792.684  20
   1   1 -11-91.5972 226.163   8
  -1  -1  11 1876.71 1272.12  20
   1   1 -11 1454.05 1134.02   1
   1  -1 -11 3.81866 194.133   8
   1   1 -11-111.072 255.375  24
  -1  -1  10 2800.16 1638.00  20
   1   1 -10 2009.84 1178.48   1
   1   1 -10 2098.58 570.951   8
   1   1 -10 2245.20 735.173  24
   1  -1 -10 2903.32 814.047  24
   1  -1 -10 2553.02 561.456   8
   1  -1 -10 1674.43 998.079   1
  -1   1  10 2347.97 1441.53  20
   1   1  -9 6491.78 1708.43   1
  -1   1   9 3541.66 1744.20  20
   1  -1  -9 5651.97 1547.62   1
  -1  -1   9 4139.02 1782.20  20
  -1   1   8 85589.6 7550.19  20
   1  -1  -8 87180.5 3425.41  21
   1  -1  -8 93714.4 5747.57   1
   1   1  -8 93401.3 5822.85   1
  -1   1   8 78486.2 5158.67   2
  -1  -1   8 79854.2 7625.46  20
   1   1  -7 9761.13 1322.84  22
   1  -1  -7 8988.11 1174.97  22
   1   1  -7 10270.9 1752.09   1
   1  -1  -7 10394.4 1093.83  21
  -1   1   7 8318.11 1580.24   2
  -1  -1   7 9284.83 2400.03  20
  -1   1   7 7537.96 2090.09  20
   1   1  -6 152296. 5542.28  22
   1  -1  -6 156999. 4991.03  22
   1  -1  -6 155010. 4047.71  21
  -1  -1   6 153146. 9005.98  20
  -1   1   6 153316. 8639.51  20
  -1   1   6 163662. 6218.91   2
   1   1  -6 165963. 3306.21  21
   1   1  -6 163562. 6359.34   1
  -1  -1   6 146969. 6490.63   2
  -1   1   5 48526.5 2996.86   2
  -1   1   5 47354.4 4252.14  20
   1   1  -5 42818.6 2858.78  22
  -1  -1   5 43971.7 3216.36   2
   1   1  -5 47065.4 1500.92  21
   1  -1  -5 46527.2 2595.54  22
  -1  -1   5 39227.0 4064.04  20
  -1  -1   4 281.154 450.619   2
  -1   1   4 105.282 497.742  20
   1   1  -4 13.8238 357.055  22
  -1   1   4 403.607 303.401   2
   1  -1  -4 4.76416 236.600  22
   1   1  -4 168.054 93.5228  21
   1  -1  -3 54453.1 2541.74  22
  -1  -1   3 49535.9 2757.76   2
  -1  -1   2 31048.7 1918.44   2
   1  -1  -2 34473.7 1846.74   3
   1  -1  -1 320317. 5413.22   3
   1   1  -1 330065. 4062.62  19
  -1  -1   1 294210. 5564.96   2
  -1  -1   1 298343. 3272.68  21
   1   1   0 558.449 258.163  19
  -1   1   0 691.729 124.406  19
   1  -1   0 377.490 148.426  22
   1  -1   0 688.130 256.396   3
  -1  -1  -1 5343.69 385.191   1
   1  -1   1 5441.23 413.784  22
   1  -1   1 5768.81 712.857   3
  -1   1  -2 1275.29 408.306   1
  -1   1  -2 1445.50 267.844   4
  -1   1  -2 1182.50 237.633  21
  -1  -1  -3 93333.7 3085.21   1
   1   1   3 74738.7 5162.07  20
  -1   1  -3 94006.6 2429.22   4
  -1   1  -3 89184.5 2357.84  21
  -1  -1  -3 94227.6 2636.40   4
  -1   1  -3 93655.1 3434.80   1
  -1  -1  -3 91778.6 2712.10  21
  -1   1  -4 101975. 2828.01  21
  -1   1  -4 101914. 4164.99   1
  -1  -1  -4 100401. 3788.39   1
   1   1   4 84877.5 2094.69   2
   1   1   4 82586.8 6142.73  20
   1  -1   4 81110.8 6551.61  20
  -1  -1  -4 103036. 3183.78  21
  -1  -1  -4 103267. 3085.48   4
  -1   1  -4 103887. 2863.64   4
  -1  -1  -5 32911.8 1890.23   4
   1  -1   5 25034.5 4018.68  20
  -1   1  -5 30807.3 1678.11  21
  -1   1  -5 31219.8 1718.18   4
  -1   1  -5 31353.3 2582.35   1
  -1  -1  -5 29772.4 1866.06  21
  -1  -1  -5 31915.8 2433.67   1
   1   1   5 32314.8 4244.21  20
  -1   1  -6 2953.36 595.052  21
  -1   1  -6 3337.40 640.672   4
  -1   1  -6 2578.66 969.134   1
  -1  -1  -6 1847.64 546.988  21
  -1  -1  -6 2521.27 807.591   1
   1   1   6 2691.66 1621.78  20
   1  -1   6 1959.12 1352.24  20
  -1  -1  -7 141026. 4837.66  21
  -1  -1  -7 138874. 6388.16   1
  -1   1  -7 136793. 6678.65   1
  -1   1  -7 136241. 4184.39  21
   1  -1   7 130786. 10455.7  20
   1   1   7 122683. 9646.92  20
  -1   1  -8 34192.9 3598.18   1
   1   1   8 30185.8 5154.93  20
  -1  -1  -8 40289.6 3714.88   1
   1  -1   8 32935.8 5636.94  20
  -1  -1  -8 35672.0 2537.05  21
   1  -1   9 42567.5 6617.93  20
  -1   1  -9 45149.1 4454.24   1
  -1  -1  -9 54179.3 2644.91   8
  -1  -1  -9 49649.0 4466.84   1
   1  -1   9 45321.9 4793.15   3
   1   1   9 40402.3 6117.84  20
   1   1  10 17048.8 3902.91  20
  -1  -1 -10 22176.6 1725.59   7
  -1   1 -10 20037.5 1968.54  24
  -1   1 -10 21575.5 1732.84   8
  -1  -1 -10 22307.4 1832.19   8
  -1  -1 -10 21423.0 3030.14   1
   1  -1  10 18452.7 4356.73  20
  -1   1 -10 18971.3 3005.06   1
   1  -1  11 1101.69 1230.56  20
  -1  -1 -11-532.372 432.428   7
  -1   1 -11 411.889 314.446   8
   1   1  11-582.865 1892.10  20
  -1  -1 -11 463.301 278.915   8
  -1   1 -11 297.991 551.137  24
  -1   1 -12 77.5012 194.260   8
  -1  -1 -12-146.711 313.937   8
  -1  -1 -12 264.998 259.075   7
  -1  -1 -13 44833.7 2565.39   8
  -1   1 -13 40610.7 2405.68   8
  -1  -1 -13 40532.7 2126.72   7
  -1  -1 -14 11316.1 1186.12   8
  -1   1 -14 11641.3 1137.81   8
  -1   1 -15 13327.1 940.289   8
  -1  -1 -15 11476.6 1014.00   8
   1  -2 -16 4945.52 645.746   8
   1  -2 -15 260.631 322.978   8
   1  -2 -15 59.6638 161.863   7
   1   2 -15 395.479 223.464   8
   1  -2 -14-135.717 266.220   8
   1   2 -14 162.709 215.855   8
   1  -2 -14-98.7454 204.579   7
   1  -2 -13 897.070 440.959   8
   1   2 -13 277.913 321.612   8
   1   2 -12 424.996 394.842   8
   1  -2 -12-299.835 379.204   8
   1   2 -12-87.3965 291.382  24
   1  -2 -11 6641.94 1795.21   1
   1  -2 -11 7630.55 1080.28   8
   1   2 -11 9682.45 2439.11   1
   1   2 -11 8811.79 1089.02   8
   1   2 -11 7872.09 1338.56  24
  -1  -2  11 7672.83 2952.33  20
  -1   2  11 6923.19 2307.33  20
  -1  -2  10 11026.2 3271.16  20
  -1   2  10 9558.61 2775.94  20
   1   2 -10 13998.2 2654.22   1
   1   2 -10 12722.7 1241.45   8
   1  -2 -10 14242.3 2551.52   1
   1  -2 -10 13443.4 1353.85   8
   1   2 -10 13129.8 1549.90  24
   1  -2  -9 2704.27 1236.70   1
  -1   2   9 1523.31 1166.24  20
   1   2  -9 2830.50 1191.61   1
  -1  -2   9 2954.64 1530.56  20
   1  -2  -9 1972.35 579.224  21
  -1  -2   8 3173.62 1479.02  20
  -1   2   8 1545.68 1057.59   2
  -1   2   8 2454.43 1631.60  20
   1   2  -8 3223.76 1131.82   1
   1  -2  -8 3072.00 729.000  21
  -1  -2   7 1684.90 1345.16  20
  -1   2   7 2595.59 1041.89   2
  -1   2   7 3444.93 1618.12  20
   1  -2  -7 3656.63 756.084  21
   1   2  -7 4157.34 1139.63   1
   1   2  -7 2902.58 764.488  22
   1  -2  -7 4015.80 843.393  22
  -1  -2   6 143938. 8692.77  20
   1  -2  -6 154570. 4985.27  22
  -1   2   6 168218. 6245.99   2
   1   2  -6 139486. 5824.59  22
   1  -2  -6 157248. 4401.44  21
  -1   2   6 155486. 8441.17  20
   1   2  -6 157640. 6327.25   1
  -1   2   5 33948.0 3517.65  20
   1   2  -5 30262.7 871.355  21
   1   2  -5 35378.6 2640.18   1
   1  -2  -5 33931.9 2196.98  22
  -1  -2   5 32269.7 3745.31  20
   1   2  -5 30089.3 2710.96  22
  -1  -2   4 13875.5 2217.92  20
  -1   2   4 12940.6 1921.23  20
   1  -2  -4 12933.9 1303.51  22
   1   2  -4 14359.6 1466.71   1
   1  -2  -3 56305.9 2549.99  22
   1  -2  -3 57190.7 2881.77   3
  -1   2   3 53893.8 3188.59  20
   1   2  -3 54229.8 2453.97   1
  -1  -2   3 57979.3 3603.65  20
   1   2  -2 1687.15 380.511   1
   1  -2  -2 1664.72 552.958   3
  -1  -2   2 1482.92 520.227  20
   1   2  -2 1910.38 389.482  19
  -1   2   2 2384.04 578.959  20
   1   2  -1 179.178 96.5873   1
   1  -2  -1 413.626 299.051   3
  -1   2   1 288.333 177.251  20
  -1   2   1 59.8384 341.813  19
  -1  -2   1 231.018 68.0409   4
  -1  -2   1 291.507 113.029  21
  -1  -2   1 178.437 191.405  20
  -1  -2   0 4320.50 403.323  21
  -1  -2   0 5173.05 465.129   3
  -1  -2   0 4942.93 329.753   1
   1   2   0 4630.81 848.928  19
   1  -2   0 5164.49 585.318  22
   1  -2   0 5712.85 789.103   3
  -1   2   0 4152.08 517.434  19
   1  -2   1 60610.5 2657.32   3
  -1   2  -1 62859.0 1984.65  19
   1  -2   1 60367.3 1847.81  22
  -1  -2  -1 55698.3 1279.63   3
  -1   2  -2 345666. 6523.27   1
   1  -2   2 352333. 7402.26   3
  -1   2  -3 14734.5 936.752  21
  -1  -2  -3 18438.5 1275.16  21
  -1  -2  -3 19661.7 1246.70   4
   1   2   3 16465.5 2295.36  20
  -1   2  -3 18037.9 1017.57   4
  -1   2  -3 18756.3 1675.75   1
   1  -2   3 19874.9 1904.23   3
  -1  -2  -4 47999.2 2169.02   4
  -1   2  -4 48490.4 2998.64   1
  -1   2  -4 45048.5 1723.60  21
  -1  -2  -4 48638.3 2281.76  21
   1  -2   4 39414.5 4642.00  20
  -1   2  -4 48618.3 1850.38   4
   1   2   4 40034.5 4076.21  20
  -1   2  -5 22411.1 1398.01   4
   1   2   5 19033.0 3190.64  20
  -1   2  -5 21324.1 1317.31  21
   1   2   5 19449.6 1215.92   2
  -1  -2  -5 22599.0 2047.12   1
  -1   2  -5 23357.5 2319.75   1
  -1  -2  -5 23210.6 1739.88  21
   1  -2   5 17843.5 3469.35  20
  -1   2  -6 153382. 6688.06   1
  -1  -2  -6 159600. 5057.30  21
   1  -2   6 131226. 10021.9  20
  -1   2  -6 157077. 4191.26   4
  -1   2  -6 149149. 3849.91  21
   1   2   6 134024. 9225.32  20
  -1  -2  -6 159146. 6109.89   1
  -1  -2  -7 10940.3 1395.31  21
   1   2   7 7900.98 2343.44  20
  -1  -2  -7 11095.6 1769.70   1
   1  -2   7 10968.3 3056.81  20
  -1   2  -7 12173.9 2005.48   1
   1  -2   8 3957.18 1373.52   3
   1   2   8 2249.87 1544.07  20
  -1  -2  -8 1747.84 771.558   1
  -1   2  -8 2542.26 1055.56   1
  -1  -2  -8 2610.60 770.548  21
   1  -2   8 2114.55 1771.40  20
   1   2   9-497.765 1731.60  20
  -1   2  -9 668.825 315.397  24
  -1  -2  -9 625.562 360.958   8
  -1   2  -9 92.3170 340.626   1
   1  -2   9 1567.82 1903.63  20
   1  -2   9 2612.83 1374.36   3
  -1  -2  -9 868.978 421.200  21
  -1  -2  -9 1055.11 898.344   1
  -1  -2 -10 22062.8 3031.31   1
  -1   2 -10 28026.7 1935.14   8
  -1  -2 -10 28301.0 2087.97   8
   1  -2  10 18808.1 3440.52   3
   1   2  10 19726.3 4379.97  20
  -1   2 -10 23191.7 2123.38  24
  -1   2 -10 29115.2 3839.94   1
   1  -2  10 26606.3 5619.47  20
  -1  -2 -11 277.902 339.053   8
  -1   2 -11 459.155 342.017  24
  -1  -2 -11 153.700 232.817   7
  -1   2 -11 675.301 336.859   8
  -1  -2 -12 34480.2 2402.20   8
  -1   2 -12 35382.3 2238.56   8
  -1  -2 -12 33034.6 2153.29   7
  -1   2 -13-75.7655 191.190   8
  -1  -2 -13-17.9170 249.586   8
  -1  -2 -13 399.424 362.945   7
  -1  -2 -14 824.498 266.010   7
  -1   2 -14 1193.04 384.718   8
  -1  -2 -14 1636.01 521.114   8
  -1  -2 -15 514.292 171.714  14
  -1  -2 -15 251.991 190.552   8
   1  -3 -16 1506.58 368.335   8
   1  -3 -15 1515.26 477.949   8
   1  -3 -15 1676.51 391.738   7
   1   3 -15 1767.95 396.952   8
   1  -3 -14 6838.56 981.400   8
   1  -3 -14 7170.99 966.993   7
   1   3 -13 66634.3 3038.43   8
   1   3 -13 65590.2 3816.76  24
   1  -3 -13 57145.5 3080.84   8
   1   3 -12 219.389 253.991  24
   1  -3 -12-50.1573 277.134   8
   1   3 -12-112.650 336.646   8
  -1  -3  11 14368.3 3710.54  20
   1  -3 -11 13854.0 1496.62   8
  -1   3  11 13615.0 3185.17  20
   1   3 -11 11786.9 1605.29  24
   1   3 -11 15477.7 2935.87   1
  -1  -3  11 14743.9 3427.02   3
   1  -3 -11 12436.1 2453.04   1
   1   3 -11 14202.5 1371.31   8
   1  -3 -10 59.2112 383.884   1
   1   3 -10 156.125 233.170  24
  -1  -3  10-413.389 1099.46  20
   1  -3 -10 360.003 278.293   8
  -1   3  10 790.135 1379.59  20
   1   3 -10 316.116 320.409   8
   1   3 -10 897.777 1049.24   1
   1  -3  -9 32949.3 2504.73  21
  -1  -3   9 26091.8 4785.06  20
  -1   3   9 24162.7 4170.18  20
   1   3  -9 33750.0 3986.59   1
  -1  -3   8 27349.7 4534.61  20
  -1   3   8 27047.6 2909.71   2
   1   3  -8 33509.7 3603.81   1
   1  -3  -8 28851.7 2239.29  21
  -1   3   8 25846.1 3967.41  20
   1  -3  -7 55861.5 3070.94  22
   1   3  -7 58781.7 4354.09   1
  -1   3   7 59098.8 4069.25   2
   1   3  -7 49099.7 3651.74  22
  -1   3   7 51575.4 5101.58  20
   1  -3  -7 54152.0 2884.65  21
  -1  -3   7 51171.0 5818.81  20
   1   3  -6 1048.97 407.645   1
   1   3  -6 1049.35 698.135  22
  -1  -3   6 1053.92 674.552  20
   1  -3  -6 1181.97 496.310  22
  -1   3   6 2423.51 1296.46  20
  -1   3   5 813.043 442.283  20
  -1  -3   5 973.466 839.944  20
   1   3  -5 306.990 364.575   1
   1  -3  -5 858.179 484.102  22
   1  -3  -4 10075.2 1189.87  22
   1   3  -4 12437.5 1458.87  19
  -1   3   4 12134.5 1777.77  20
  -1  -3   4 9490.68 1889.76  20
   1   3  -4 11129.4 1356.05   1
   1  -3  -3 357059. 8117.51   3
   1  -3  -3 350062. 7146.85  22
  -1  -3   3 315932. 8890.62  20
  -1   3   3 356208. 8194.95  20
   1   3  -3 325570. 6861.69   1
  -1  -3   2 106.005 369.225  20
  -1   3   2 1020.01 401.818  20
   1   3  -2 511.108 291.044   1
  -1  -3   2 594.678 99.0225  21
   1   3  -2 738.197 288.095  19
   1  -3  -2 418.757 330.600   3
  -1  -3   1 14343.4 681.923  21
   1  -3  -1 15447.6 1516.50   3
  -1   3   1 16632.5 986.666  20
  -1   3   1 9403.01 1521.58  19
  -1  -3   1 16118.6 1232.02   3
   1   3  -1 13992.1 1259.26  19
  -1  -3   1 11847.3 764.329  20
   1  -3   0 61680.3 2376.29  22
  -1   3   0 50334.7 2362.07  19
   1  -3   0 61719.6 3042.29   3
  -1  -3   0 56100.2 2079.12   3
   1   3   0 48287.4 3123.40  19
  -1  -3   0 55752.9 1651.80  21
  -1   3  -1 360222. 6092.33  19
  -1  -3  -1 353813. 5172.87   3
   1  -3   2 43565.6 2800.90   3
  -1   3  -2 50976.7 2486.71  19
  -1   3  -3 184621. 5555.38   1
   1  -3   3 188459. 6421.51   3
  -1  -3  -3 171806. 4327.31  21
   1   3   4 13078.7 2254.19  20
  -1   3  -4 17122.7 1078.85   4
  -1  -3  -4 15341.6 1372.85  21
   1  -3   4 16749.1 2178.92   3
  -1   3  -4 15441.1 1801.63   1
   1  -3   4 13385.4 2792.20  20
   1  -3   5 8480.25 1867.65   3
  -1   3  -5 11761.0 986.026   4
  -1  -3  -5 12529.9 1355.31  21
  -1   3  -5 7542.16 901.281  22
   1   3   5 9256.76 2356.07  20
   1  -3   5 9547.34 2643.73  20
  -1   3  -5 12581.7 1752.32   1
  -1  -3  -6 3008.18 875.742   1
   1  -3   6 4088.83 1394.40   3
   1   3   6 1360.35 1185.97  20
  -1  -3  -6 5220.28 1014.22  21
  -1   3  -6 4925.17 690.015   4
   1  -3   6 4511.33 2046.81  20
  -1   3  -6 3934.72 1109.79   1
   1  -3   7 64336.4 5365.73   3
   1   3   7 45892.6 5579.82  20
   1  -3   7 55420.5 7189.00  20
  -1  -3  -7 60771.3 4050.61   1
  -1  -3  -7 60370.2 3435.33  21
  -1   3  -7 59953.5 4653.72   1
   1  -3   8 5433.76 2473.78  20
  -1  -3  -8 10177.6 1835.69   1
  -1   3  -8 13394.2 2382.83   1
   1   3   8 10400.4 2888.45  20
  -1  -3  -8 11859.0 1622.28  21
   1  -3   8 10424.4 2392.18   3
  -1   3  -9 23690.9 3367.40   1
   1  -3   9 21960.7 5070.35  20
  -1  -3  -9 22660.6 1784.23   8
  -1  -3  -9 20927.5 2226.74  21
  -1  -3  -9 25101.9 3052.95   1
   1  -3   9 17232.7 3214.89   3
  -1   3  -9 19646.3 1835.40  24
   1   3   9 19679.8 4216.91  20
   1   3  10 5335.96 2340.38  20
   1  -3  10 6033.20 2661.26  20
  -1   3 -10 4464.23 735.988   8
  -1  -3 -10 4564.30 852.138   8
   1  -3  10 4693.69 1806.50   3
  -1   3 -10 3791.59 844.651  24
  -1  -3 -11 3998.76 746.599   7
  -1   3 -11 5235.14 817.927   8
  -1   3 -11 4403.96 968.963  24
  -1  -3 -11 4722.90 889.380   8
  -1   3 -12 3470.51 838.358  24
  -1  -3 -12 3669.47 770.212   8
  -1  -3 -12 2982.26 650.338   7
  -1   3 -12 3600.42 695.120   8
  -1  -3 -13 59649.2 2749.20   7
  -1   3 -13 69232.2 2828.04   8
  -1  -3 -13 64791.4 3129.13   8
  -1  -3 -14 5420.22 860.289   8
  -1  -3 -14 6071.55 740.984   7
  -1  -3 -14 6301.32 648.626  14
  -1  -3 -15 5793.67 738.899   8
   1  -4 -16 576.527 224.780   8
   1  -4 -15 18791.5 1285.42   7
   1  -4 -15 21299.2 1522.39   8
   1  -4 -14 1855.18 548.871   7
   1  -4 -14 2439.87 586.427   8
   1  -4 -13 2484.92 645.760   8
   1   4 -13 2577.12 847.568  24
   1   4 -13 2690.28 614.487   8
   1  -4 -12-178.837 263.848   8
  -1  -4  12 824.099 707.700  12
   1   4 -12 253.447 226.641   8
   1   4 -12 394.362 555.071  24
  -1  -4  11 35282.6 3194.33  12
   1   4 -11 42393.8 2323.33   8
   1  -4 -11 38135.8 2440.77   8
   1  -4 -11 32105.1 3933.14   1
  -1   4  11 26911.7 4458.72  20
  -1  -4  11 33124.3 5153.06   3
  -1  -4  11 33237.3 5684.65  20
   1   4 -11 35815.9 2809.82  24
   1   4 -11 40835.1 4928.02   1
  -1  -4  10 46.5639 1125.28  20
  -1  -4  10 717.628 826.337   3
   1  -4 -10 1354.93 443.969   8
  -1  -4  10 533.331 624.385  12
   1   4 -10 539.492 602.436   1
  -1   4  10 980.091 1039.90  20
   1  -4 -10 1091.45 498.861   1
   1   4 -10 2026.18 673.632  24
   1   4 -10 2667.10 601.421   8
   1  -4  -9 6174.98 1191.06  21
  -1   4   9 5120.06 1984.04  20
  -1  -4   9 8968.25 3127.17  20
   1   4  -9 7097.67 1944.41   1
  -1   4   8 1961.81 1161.60  20
  -1  -4   8 2677.34 1258.82  20
   1  -4  -8 2662.00 752.044  21
   1   4  -8 4170.71 1249.57   1
  -1   4   7-661.845 739.730  20
  -1  -4   7 1058.16 1073.66  20
   1   4  -7-405.065 738.328  22
  -1   4   7 261.296 287.522   2
   1  -4  -7 161.182 343.669  22
   1  -4  -7 411.762 341.967  21
   1   4  -7 595.976 688.338   1
  -1  -4   6 18308.6 3146.59  20
   1  -4  -6 21399.7 1958.28  22
  -1   4   6 23589.5 3110.10  20
   1   4  -6 22814.5 2575.12   1
  -1  -4   5 174361. 8925.06  20
   1  -4  -5 177529. 5645.40  22
   1   4  -5 168672. 6415.25   1
  -1   4   5 177660. 7480.78  20
   1   4  -4 1693.66 697.374  19
   1  -4  -4 836.221 477.482  22
  -1  -4   4 1028.92 747.566  20
   1   4  -4 760.986 506.451   1
   1  -4  -4 886.400 518.354   3
  -1   4   4 1623.55 683.471  20
   1   4  -3 29269.8 2175.84  19
   1   4  -3 24229.2 1876.25   1
  -1   4   3 29631.9 2158.78  20
   1  -4  -3 26487.3 2006.42  22
  -1  -4   3 21954.6 2247.64  20
   1  -4  -3 25483.8 2246.12   3
   1  -4  -2 54130.7 3158.14   3
  -1  -4   2 50064.7 2614.85  20
  -1  -4   2 53454.9 1194.19  21
  -1   4   2 59036.4 2300.10  20
  -1  -4   2 59149.6 3065.54   3
   1   4  -2 52583.7 2727.92  19
   1   4  -2 53173.3 2439.31   1
  -1  -4   1 4923.81 816.833   3
  -1   4   1 3065.12 925.214  19
   1   4  -1 4871.32 913.608  19
   1  -4  -1 5235.04 968.464   3
  -1  -4   1 3380.89 373.735  20
  -1  -4   1 5539.97 490.360  21
   1   4   0 273.575 456.075  19
  -1  -4   0 180.450 221.672  21
  -1   4   0-102.324 438.658  19
  -1  -4   0 64.8404 268.637   3
   1  -4   0 154.530 441.271   3
   1  -4   0 174.370 224.535  22
  -1  -4  -1 188755. 3994.36  21
   1   4   1 167131. 3486.59  20
   1  -4   1 196896. 6365.70   3
  -1  -4  -1 174676. 4290.27   3
  -1   4  -1 182619. 4847.40  19
  -1   4  -2 1201.92 464.006  19
   1  -4   2 1465.92 686.880   3
  -1  -4  -2 1118.19 369.485   3
   1   4   2 1358.61 505.316  20
  -1  -4  -2 1097.99 331.483  21
   1   4   3 6621.83 1402.40  20
  -1  -4  -3 6981.92 914.648  21
  -1   4  -3 8981.45 1412.65  19
   1  -4   3 6638.24 1391.12   3
   1  -4   4 14152.8 2129.81   3
  -1  -4  -4 13885.7 1375.09  21
   1   4   4 11329.7 1971.39  20
  -1   4  -4 14420.9 984.776   4
   1  -4   4 8991.18 2235.54  20
   1  -4   5 20250.8 3721.68  20
  -1   4  -5 31338.9 1561.20   4
   1  -4   5 26676.1 3273.07   3
  -1   4  -5 29888.1 2879.68   1
  -1  -4  -5 28321.1 2097.11  21
   1   4   5 27577.3 3547.41  20
  -1   4  -6 381.799 261.006   4
   1  -4   6 48.8636 1184.47  20
   1  -4   6 799.794 737.190   3
   1   4   6 136.461 545.785  20
  -1   4  -6 781.547 639.231   1
  -1  -4  -6 488.087 345.517  21
  -1  -4  -7 84263.3 4784.95   1
  -1  -4  -7 83206.8 4241.82  21
  -1   4  -7 89952.0 5886.78   1
   1   4   7 75440.1 6716.76  20
   1  -4   7 84349.5 6448.96   3
   1  -4   7 73903.3 8291.33  20
   1  -4   8 5565.37 1828.84   3
   1  -4   8 4387.40 2118.88  20
  -1  -4  -8 3650.70 1092.44   1
   1   4   8 5983.26 2084.92  20
  -1  -4  -8 6001.79 1254.08  21
  -1   4  -8 6873.82 1760.60   1
  -1  -4  -9-1385.47 738.613   1
  -1  -4  -9 444.694 252.894   8
   1   4   9-537.181 694.672  20
  -1   4  -9 191.055 244.252  24
  -1  -4  -9-263.158 256.332  21
   1  -4   9 7.99193 718.020   3
   1  -4  10 565.415 1046.74  20
  -1   4 -10 1918.52 639.447  24
  -1  -4 -10 1238.75 467.682   8
   1  -4  10 386.231 666.137   3
   1   4  10 2286.51 831.767  20
  -1  -4 -11 26585.6 2079.72   7
  -1  -4 -11 26399.5 2130.78   8
  -1   4 -11 21393.9 2121.98  24
  -1  -4 -12 904.478 556.496   8
  -1   4 -12 1405.51 580.801  24
  -1  -4 -12 987.532 376.800   7
  -1  -4 -13 2369.33 612.299   8
  -1  -4 -13 3032.95 524.453  14
  -1  -4 -13 3002.23 663.070   7
  -1  -4 -14 8709.53 879.493   7
  -1  -4 -14 8515.90 1014.10   8
  -1  -4 -15 20496.2 1307.51   8
  -1  -4 -15 19419.6 976.554   7
   1  -5 -16 1272.19 317.851   8
   1  -5 -15 534.046 245.772   8
   1  -5 -15 381.419 275.050   7
   1  -5 -14 7084.56 914.080   7
   1  -5 -14 9718.40 1173.59   8
   1   5 -14 10911.6 1444.40  24
   1  -5 -13 7427.23 1073.89   8
   1   5 -13 6540.34 1211.12  24
  -1  -5  13 6121.62 1281.34  12
  -1  -5  12 121686. 6044.65  12
   1   5 -12 128762. 5532.78  24
   1  -5 -12 129044. 4629.37   8
  -1  -5  11 15668.2 3790.63  20
   1  -5 -11 14897.5 1534.19   8
  -1  -5  11 15797.8 2155.14  12
  -1   5  11 9362.70 2260.25  20
   1   5 -11 14249.5 1801.06  24
   1   5 -10-1005.40 788.812   1
   1  -5 -10 53.1026 243.408  21
   1  -5 -10-327.469 387.115   1
   1   5 -10 292.953 273.088  24
  -1   5  10 1679.24 1256.51  20
  -1  -5  10 1449.54 688.791  20
  -1  -5  10-73.2983 979.140   3
  -1  -5  10 520.078 548.813  12
   1  -5 -10 237.150 217.586   8
   1   5  -9 1151.91 947.934   1
   1   5  -9 1182.91 472.861  24
  -1  -5   9 2982.43 1589.29   3
  -1   5   9-267.921 659.943  20
  -1  -5   9 839.217 767.055  20
   1  -5  -9 1707.31 601.435  21
   1  -5  -9 1809.60 483.807   8
  -1  -5   8 60295.8 6787.26  20
  -1   5   8 53120.5 5182.40  20
   1  -5  -8 59760.7 3604.22  21
   1   5  -8 63818.3 5222.85   1
  -1  -5   7 59016.1 6229.66  20
   1  -5  -7 67797.5 3769.24  22
  -1   5   7 65513.1 5442.03  20
   1   5  -7 73224.1 5154.79   1
   1  -5  -7 63083.4 3491.72  21
  -1  -5   6 40295.7 4596.65  20
   1   5  -6 47181.0 3721.75   1
   1  -5  -6 41669.2 2904.98  22
  -1   5   6 48623.7 4205.14  20
  -1   5   5 6644.76 1402.45  20
   1   5  -5 6193.42 1207.45   1
   1   5  -5 6651.83 1293.71  19
   1  -5  -5 5823.14 1083.95  22
  -1  -5   5 5278.30 1563.51  20
   1   5  -4 44902.6 3294.07  19
   1  -5  -4 39440.5 3069.16   3
   1   5  -4 37695.5 2768.64   1
   1  -5  -4 37000.2 2607.93  22
  -1   5   4 38329.1 2799.73  20
  -1  -5   4 34392.4 3323.52  20
   1  -5  -3 16545.1 1937.52   3
   1   5  -3 16884.7 1803.73  19
   1  -5  -3 15914.7 1654.79  22
  -1  -5   3 13802.6 1787.52  20
  -1   5   3 18375.2 1574.34  20
  -1  -5   3 17063.5 2027.11   3
   1   5  -3 15909.4 1618.44   1
  -1  -5   2 208560. 6512.24   3
  -1  -5   2 183882. 5024.24  20
   1  -5  -2 199867. 5941.83  22
  -1  -5   2 198107. 3082.78  21
  -1   5   2 231093. 4513.52  20
   1  -5  -2 204614. 6864.47   3
   1   5  -2 215052. 6217.15  19
  -1  -5   1 7081.07 1152.04   3
   1  -5  -1 6880.45 1294.99   3
  -1   5   1 6969.26 1550.02  19
   1   5  -1 7137.50 1304.22  19
  -1  -5   1 7490.04 657.701  21
   1  -5   0 260936. 7982.27   3
   1   5   0 242326. 8475.27  19
  -1   5   0 246183. 7253.81  19
  -1  -5   0 261303. 4756.83  21
  -1  -5   0 257240. 6458.44   3
   1  -5   1 96027.6 4870.69   3
  -1  -5  -1 90214.2 2908.46  21
  -1   5  -1 91914.1 3821.38  19
  -1  -5  -1 86353.3 3406.05   3
  -1  -5  -2 121427. 3898.60   3
  -1   5  -2 135105. 4686.31  19
  -1  -5  -2 127546. 3794.36  21
   1  -5   2 137710. 6113.67   3
   1   5   2 122286. 3732.15  20
   1   5   3 50561.0 3232.53  20
  -1  -5  -3 56542.2 2729.22  21
   1  -5   3 56186.7 4156.37   3
   1   5   4 96823.7 5448.56  20
  -1   5  -4 106001. 2756.72   4
   1  -5   4 104175. 6092.08   3
  -1  -5  -4 105184. 4063.67  21
   1  -5   4 88334.1 7398.17  20
   1  -5   5 976.935 814.757   3
   1  -5   5 1078.14 1295.90  20
  -1  -5  -5 1457.50 561.490  21
  -1   5  -5 1349.91 339.458   4
   1   5   5 856.731 621.832  20
   1   5   6 10558.2 2292.58  20
   1  -5   6 15090.9 2731.22   3
   1  -5   6 11586.7 2869.67  20
  -1  -5  -6 14690.0 1704.00  21
   1  -5   7 8146.91 2205.15   3
   1  -5   7 7735.42 2548.38  20
   1   5   7 5372.27 1923.70  20
  -1  -5  -7 7367.35 1294.17  21
  -1  -5  -8 137786. 6038.21  21
   1  -5   8 151391. 12651.8  20
   1  -5   8 135087. 9164.43   3
   1   5   8 121756. 8724.54  20
  -1  -5  -8 143754. 6677.48   1
   1  -5   9 5795.07 2789.31  20
  -1  -5  -9 4647.39 856.545   8
  -1   5  -9 4403.02 953.792  24
   1  -5   9 3648.54 1798.96   3
   1  -5   9 5186.61 1200.56  12
   1   5   9 4543.71 1765.56  20
  -1  -5  -9 4689.53 1186.09  21
   1  -5  10 3066.20 1675.17   3
  -1   5 -10 4021.07 952.964  24
  -1  -5 -10 5697.33 1322.65  21
   1  -5  10 6890.12 3176.23  20
   1   5  10 1640.90 1105.76  20
   1  -5  10 6092.27 1450.56  12
  -1  -5 -10 4589.41 885.225   8
  -1  -5 -11 6266.47 1034.89   7
  -1   5 -11 6253.14 1179.69  24
   1  -5  11 7193.41 1395.52  12
  -1  -5 -11 6399.46 1012.83   8
  -1  -5 -12 7039.50 778.035  14
  -1  -5 -12 6965.47 1049.00   7
  -1   5 -12 6887.45 1224.66  24
  -1  -5 -12 8408.81 1152.76   8
  -1  -5 -13 3814.28 720.035   7
  -1  -5 -13 4135.70 795.613   8
  -1  -5 -14 18339.2 1307.73   7
  -1  -5 -14 20896.1 1547.08   8
  -1  -5 -15 7022.60 588.905   7
  -1  -5 -15 8269.59 800.064   8
   1  -6 -16 13397.2 853.438   8
   1  -6 -15 20650.1 1297.88   7
   1  -6 -15 22019.1 1427.81   8
   1   6 -14 32045.0 2444.50  24
   1  -6 -14 26465.7 1774.04   7
   1  -6 -14 28343.4 1868.01   8
   1  -6 -13 1351.87 463.675   8
   1   6 -13 1129.41 533.239  24
  -1  -6  13 1010.73 734.025  12
   1   6 -12 223.649 336.593  24
  -1  -6  12-512.665 765.542  12
   1  -6 -12 90.7392 287.284   8
   1  -6 -11 35171.5 2342.78   8
   1   6 -11 35771.3 2877.42  24
  -1  -6  11 25575.7 4784.40  20
  -1  -6  11 35485.0 3445.66  12
   1   6 -10 63700.5 3686.58  24
   1  -6 -10 68191.2 3127.12   8
  -1  -6  10 72715.2 4851.40  12
  -1  -6  10 62519.5 6961.33   3
  -1  -6  10 58742.9 7252.96  20
   1  -6 -10 63488.6 4121.79  21
  -1   6  10 54300.5 5327.87  20
  -1  -6   9 47228.0 3666.38  12
  -1  -6   9 38505.4 5655.44  20
   1   6  -9 48949.7 4975.36   1
  -1  -6   9 37925.4 5066.16   3
   1  -6  -9 42599.1 2333.88   8
  -1   6   9 34952.2 4156.55  20
   1  -6  -9 39741.5 3178.48  21
   1   6  -9 42009.7 2808.32  24
   1   6  -8 638.103 619.273   1
   1  -6  -8 273.238 298.133  21
  -1  -6   8 1658.22 1347.80   3
  -1  -6   8 1813.22 1407.28  20
  -1   6   8 230.890 467.899  20
  -1  -6   7 1548.64 1287.83  20
   1  -6  -7-93.1467 259.134  21
  -1  -6   7-775.039 810.033   3
  -1   6   7-484.036 724.561  20
   1   6  -7-104.734 487.573   1
  -1   6   6 49410.7 3995.71  20
   1  -6  -6 47046.5 3283.53  22
  -1  -6   6 49728.8 4626.62   3
  -1  -6   6 42767.0 4784.59  20
   1   6  -6 49865.0 3987.20   1
  -1   6   5 42242.7 3181.65  20
  -1  -6   5 37332.6 4035.84  20
   1  -6  -5 39026.1 3346.56   3
   1  -6  -5 36859.8 2857.87  22
   1   6  -5 41524.8 3346.47   1
  -1  -6   5 35160.5 3733.18   3
  -1   6   4 34836.2 2458.48  20
   1  -6  -4 31022.6 2888.56   3
  -1  -6   4 28825.4 3072.49  20
  -1  -6   4 27507.2 3016.85   3
   1  -6  -4 28352.6 2478.79  22
  -1  -6   3 73146.4 3992.08  20
  -1   6   3 89096.7 3098.22  20
   1   6  -3 84028.5 4221.29  19
   1  -6  -3 73465.5 4399.38   3
  -1  -6   3 77633.3 4627.09   3
  -1   6   3 51963.7 5677.30  19
   1  -6  -3 80437.7 4063.77  22
   1  -6  -2 3921.66 1103.23   3
  -1  -6   2 4167.34 673.842  20
   1   6  -2 4909.36 1068.85  19
  -1  -6   2 4658.46 481.197  21
  -1  -6   2 3927.77 1073.61   3
  -1   6   2 2445.96 1312.59  19
   1  -6  -2 4200.14 958.608  22
  -1  -6   1 11108.7 1559.84   3
  -1   6   1 10944.4 1999.28  19
  -1  -6   1 11044.3 874.134  21
   1   6  -1 11240.8 1715.09  19
   1  -6  -1 12860.1 1874.33   3
  -1  -6   0 117284. 4773.15   3
   1  -6   0 117406. 5735.71   3
  -1  -6   0 115098. 3282.76  21
  -1   6   0 121362. 5450.47  19
   1   6   0 108048. 5971.11  19
   1   6   1 5461.98 1690.86  19
  -1  -6  -1 6856.04 879.291  21
  -1   6  -1 6158.84 1145.67  19
  -1  -6  -1 5966.44 1093.64   3
   1  -6   1 7009.37 1535.45   3
   1  -6   2 84575.0 5141.16   3
  -1  -6  -2 76130.6 3366.13   3
  -1   6  -2 85815.1 4156.21  19
  -1  -6  -2 86086.7 3285.67  21
  -1  -6  -3 12935.6 1361.76  21
   1  -6   3 11249.2 1955.23   3
  -1   6  -3 13291.8 1772.40  19
  -1  -6  -3 13089.8 1377.05   3
   1   6   3 8654.45 2461.08  19
   1   6   3 11519.0 1291.66  20
  -1   6  -4 4467.97 1268.57  19
   1  -6   4 3423.45 1288.44   3
  -1   6  -4 5326.27 606.319   4
   1   6   4 4111.92 960.502  20
  -1  -6  -4 5404.72 1020.21  21
   1  -6   4 4897.44 2035.41  20
  -1  -6  -5 21933.6 2076.54  21
   1  -6   5 24085.7 3284.92   3
   1  -6   5 19196.8 3801.81  20
   1   6   5 20418.7 2573.57  20
  -1  -6  -6 40408.4 2988.94  21
   1  -6   6 42999.3 4651.65   3
   1  -6   6 34252.8 5385.16  20
   1   6   6 31943.2 3537.06  20
   1   6   7 2276.27 573.917  20
  -1  -6  -7 6607.47 1338.60  21
   1  -6   7 8008.32 2355.48   3
   1  -6   7 3559.27 1968.14  20
  -1  -6  -8 13169.5 1920.94  21
  -1   6  -8 11623.2 1653.80   9
  -1   6  -8 12330.8 1458.38  24
   1  -6   8 14620.9 4067.10  20
   1  -6   8 9910.88 2572.18   3
   1   6   8 12130.2 2567.02  20
  -1  -6  -8 14244.2 1374.49   8
  -1  -6  -9 2550.23 654.430   8
   1  -6   9 3691.78 1672.68   3
   1  -6   9 2543.25 2149.64  20
  -1   6  -9 3417.40 914.582  24
  -1  -6  -9 2928.65 777.398  21
  -1   6 -10 3013.49 845.927  24
   1  -6  10 6359.81 2895.30  20
  -1  -6 -10 3574.47 768.796   7
  -1  -6 -10 3990.09 854.956   8
  -1  -6 -10 3875.86 1154.65  21
   1  -6  10 5452.31 1398.48  12
   1  -6  11 13243.1 1894.96  12
  -1  -6 -11 12211.1 1426.57   8
  -1   6 -11 10802.1 1533.93  24
  -1  -6 -11 11944.4 1406.25   7
  -1  -6 -12 2494.09 686.229   8
  -1  -6 -12 2429.42 664.524   7
  -1   6 -12 1363.29 554.601  24
   1  -6  12 2191.82 775.355  12
  -1   6 -13 377.158 337.109  24
  -1  -6 -13 78.2855 270.973   7
  -1  -6 -13 444.367 345.803   8
  -1  -6 -14 172.949 192.240   8
  -1  -6 -14-321.252 250.705   7
  -1  -6 -15 289.174 141.296   7
  -1  -6 -15 612.962 239.026   8
   1  -7 -15 1609.74 351.007   7
   1  -7 -15 1987.12 409.162   8
   1  -7 -14 65.7242 162.309   8
   1   7 -14-150.136 309.677  24
  -1  -7  14 672.000 488.823  12
   1  -7 -14 28.4851 289.473   7
  -1  -7  13 52017.6 3765.83  12
   1  -7 -13 55192.4 2794.47   7
   1   7 -13 61136.2 3599.50  24
   1  -7 -13 54945.5 2729.27   8
   1  -7 -12 1792.53 551.263   8
   1   7 -12 1968.39 744.577  24
  -1  -7  12 1530.20 505.535  12
   1   7 -11 3750.04 1018.61  24
   1  -7 -11 4778.92 846.630   8
  -1  -7  11 4144.48 1264.57  12
   1   7 -10 119.946 423.120  24
   1  -7 -10-122.528 222.438   8
   1  -7 -10-261.011 413.743  21
  -1  -7  10 894.015 1195.65   3
  -1  -7  10 839.233 726.231  12
  -1  -7   9 25805.1 4292.77   3
   1  -7  -9 26249.4 2718.79  21
  -1  -7   9 23800.1 4501.46  20
   1  -7  -9 28745.6 1913.06   8
  -1  -7   9 30230.9 3090.35  12
   1   7  -9 24031.3 2209.53  24
  -1  -7   8 590.495 976.750  20
   1  -7  -8 926.853 432.348  21
  -1   7   8-117.893 328.802  20
  -1  -7   8 686.185 535.750   3
  -1  -7   8 982.613 418.744  12
   1   7  -8 173.593 303.441  24
  -1   7   7 88258.9 5349.20  20
  -1  -7   7 93642.9 7279.41   3
   1  -7  -7 89810.8 4607.98  21
  -1  -7   7 91867.4 7450.67  20
  -1  -7   6 39484.1 4413.83  20
  -1   7   6 41192.1 3285.89  20
  -1  -7   6 48131.3 4915.06   3
   1  -7  -5 5821.36 1335.99   3
  -1  -7   5 5696.01 1624.42   3
   1   7  -5 7000.84 1763.04  19
  -1   7   5 2941.58 1633.55  19
  -1   7   5 6714.91 1150.64  20
  -1  -7   5 4748.59 1522.55  20
  -1  -7   4 5544.92 1546.12   3
  -1   7   4 3917.23 1870.49  19
   1  -7  -4 6286.91 1429.82   3
  -1  -7   4 6555.75 1329.56  20
   1   7  -4 6580.43 1390.21  19
  -1   7   4 9530.13 1130.39  20
   1  -7  -3 125690. 6121.57   3
   1   7  -3 141608. 6007.35  19
  -1  -7   3 113552. 4696.37  20
  -1  -7   3 124052. 6425.62   3
  -1   7   3 105525. 8410.02  19
  -1   7   3 151432. 3863.34  20
   1  -7  -2 7323.76 1553.16   3
   1   7  -2 9136.10 1592.22  19
  -1  -7   2 8625.76 737.489  21
  -1  -7   2 5314.77 626.589  20
  -1  -7   2 7519.25 1496.74   3
  -1   7   1 115938. 6687.34  19
   1   7  -1 121776. 6024.74  19
   1  -7  -1 117167. 6019.44   3
  -1  -7   1 122101. 5556.32   3
  -1  -7   1 122286. 3321.97  21
   1  -7   0 1647.80 876.060   3
  -1   7   0 1017.98 561.418  19
  -1  -7   0 1290.10 707.807   3
   1   7   0 2246.08 1152.14  19
  -1  -7   0 1789.35 460.250  21
  -1   7  -1 17369.9 2022.80  19
  -1  -7  -1 17002.2 1451.27  21
   1  -7   1 14582.7 2334.77   3
   1   7   1 12533.8 2645.47  19
  -1  -7  -1 15857.3 1802.18   3
   1  -7   2 9609.94 1991.80   3
   1   7   2 5601.09 1915.29  19
  -1  -7  -2 9381.11 1297.89   3
  -1  -7  -2 9729.82 1168.60  21
  -1   7  -2 8865.19 1494.09  19
   1  -7   3 68189.0 5241.84   3
   1  -7   3 56256.8 5456.66  20
  -1  -7  -3 64985.6 3279.34  21
  -1  -7  -3 62711.5 3329.65   3
  -1   7  -3 70845.6 4333.20  19
   1  -7   4 14226.6 2833.97  20
   1  -7   4 16054.8 2724.90   3
  -1  -7  -4 16955.8 1791.66  21
   1   7   4 10088.4 3211.30  19
   1  -7   5 18352.9 3758.25  20
   1   7   5 13828.2 3966.50  19
  -1  -7  -5 26785.7 2400.82  21
   1  -7   5 28398.4 3799.22   3
  -1  -7  -6 2394.64 784.787  21
   1  -7   6 2118.45 1266.92  20
   1  -7   6 2102.24 1129.62   3
   1  -7   7 12554.1 3519.12  20
  -1  -7  -7 15525.8 2059.75  21
   1  -7   7 17173.3 3281.53   3
  -1  -7  -8 46333.4 2498.79   8
  -1   7  -8 43156.2 3296.36   9
  -1  -7  -8 42472.1 3544.03  21
   1  -7   8 42493.6 6526.40  20
  -1   7  -8 40506.4 2751.66  24
   1  -7   8 44590.6 5615.94   3
  -1   7  -9 21218.5 2058.61  24
   1  -7   9 23091.3 4692.57  20
  -1  -7  -9 22439.5 2653.25  21
  -1  -7  -9 23390.5 1855.39   8
  -1   7  -9 19993.7 2394.91   9
   1  -7   9 22646.4 4074.62   3
   1  -7  10 2054.35 926.591  12
  -1  -7 -10 962.058 394.291   7
  -1  -7 -10 1706.54 566.329   8
  -1   7 -10 431.192 341.684  24
  -1  -7 -11 6178.57 1061.94   7
   1  -7  11 5857.92 1382.47  12
  -1   7 -11 6575.82 1199.86  24
  -1  -7 -11 6491.46 1030.86   8
  -1  -7 -12 5094.35 880.326   7
  -1  -7 -12 5211.03 891.949   8
  -1   7 -12 4452.75 971.055  24
   1  -7  12 6449.02 1291.67  12
  -1  -7 -13 45664.0 2341.00   7
  -1   7 -13 44270.9 2653.15  24
  -1  -7 -13 44634.4 2370.17   8
  -1  -7 -14 476.893 243.532   7
  -1  -7 -14-104.660 172.283   8
  -1  -7 -15 1329.76 300.907   8
   1  -8 -15 6149.26 628.988   8
   1  -8 -15 8346.73 752.014   7
  -1  -8  14 146.822 335.411  12
   1  -8 -14 1354.23 380.007   7
   1   8 -14 1467.39 475.419  24
   1  -8 -14 618.187 249.644   8
   1  -8 -13 4232.97 792.025   7
   1  -8 -13 4246.76 742.882   8
   1   8 -13 4468.00 980.154  24
  -1  -8  13 3019.28 901.541  12
   1   8 -12-290.046 429.423  24
  -1  -8  12-393.761 466.559  12
   1  -8 -12 158.104 204.053   8
   1   8 -11 20081.6 2201.83  24
  -1  -8  11 21297.1 2766.32  12
   1  -8 -11 20630.2 1729.05   8
  -1  -8  10 5477.83 1457.21  12
   1   8 -10 4081.83 1030.52  24
   1  -8 -10 6671.13 1477.48  21
   1  -8 -10 5424.92 867.456   8
  -1   8  10 5615.68 2596.94  19
   1  -8  -9 7827.57 1522.89  21
   1  -8  -9 10150.6 1139.93   8
  -1  -8   9 10744.1 1930.58  12
   1   8  -9 9399.46 1423.99  24
  -1  -8   9 4034.01 1144.05  20
  -1   8   9 9327.98 3858.94  19
  -1  -8   9 7153.34 2356.32   3
  -1  -8   8 289.969 1160.33  20
  -1  -8   8 818.337 1100.85   3
  -1   8   8 164.743 1331.59  19
  -1  -8   8 1197.38 738.691  12
   1   8  -8 1010.92 527.609  24
   1  -8  -8 537.629 227.328   8
   1  -8  -8 196.755 368.802  21
  -1  -8   7 63176.2 5975.30  20
  -1  -8   7 64945.1 6312.86   3
   1  -8  -7 62977.1 4001.38  21
  -1   8   6-852.899 1014.41  19
  -1  -8   6 647.752 648.526  20
   1   8  -6 975.128 545.487  19
  -1  -8   6 835.224 925.668   3
  -1  -8   5 29388.7 3846.63   3
   1  -8  -5 35021.3 3417.76   3
  -1  -8   5 32999.2 3548.44  20
  -1   8   5 25205.0 4939.46  19
  -1  -8   4 6163.61 1745.22   3
   1  -8  -4 8269.44 1638.41   3
   1   8  -4 12222.2 2071.59  19
  -1   8   4 7333.11 2672.61  19
  -1  -8   4 7532.14 1448.01  20
  -1  -8   3 51.3495 423.438   3
   1   8  -3 490.082 335.298  19
  -1   8   3 1115.03 1278.45  19
   1  -8  -3 373.083 717.085   3
   1  -8  -2 5936.84 1474.87   3
  -1   8   2 5153.67 1770.62  19
  -1  -8   2 4039.99 1155.57   3
  -1  -8   2 7853.04 775.975  21
   1   8  -2 5623.06 1361.59  19
  -1   8   1 105596. 6683.74  19
   1   8  -1 102215. 6003.86  19
  -1  -8   1 104600. 3280.65  21
  -1  -8   1 99810.9 5456.55   3
   1  -8  -1 101471. 6012.66   3
  -1  -8   0 13967.9 1915.88   3
  -1  -8   0 17880.6 1464.22  21
  -1   8   0 17687.0 2428.75  19
   1  -8   0 16392.9 2481.21   3
   1   8   0 14949.1 2519.96  19
  -1  -8  -1 34433.4 2880.81   3
  -1  -8  -1 37946.9 2321.62  21
   1  -8   1 33677.6 3696.08   3
  -1   8  -1 36815.5 3168.85  19
   1   8   1 34690.0 4300.65  19
  -1  -8  -2 328.654 296.178   3
  -1  -8  -2 425.042 343.660  21
  -1   8  -2 203.077 336.034  19
   1  -8   2 694.439 453.459   3
   1  -8   3 71916.9 5810.71   3
   1   8   3 54806.8 6638.74  19
   1  -8   3 62031.9 5715.76  20
  -1  -8  -3 79496.5 3822.57  21
  -1   8  -3 86332.7 5168.26  19
  -1  -8  -3 69553.9 3732.89   3
   1  -8   4-271.224 690.388   3
   1  -8   4 354.179 820.193  20
  -1   8  -4 353.609 522.730  19
  -1  -8  -4 185.688 302.046  21
   1   8   4 823.906 1415.87  19
   1  -8   5 68074.0 6162.00   3
  -1  -8  -5 69053.2 4043.62  21
  -1   8  -5 81303.3 5719.10  19
   1  -8   5 61713.1 6664.07  20
   1   8   6 10113.8 3811.46  19
   1  -8   6 21526.2 4253.08  20
  -1  -8  -6 21101.4 2318.69  21
   1  -8   6 21737.0 3739.17   3
  -1  -8  -7 24783.3 1723.79   8
   1   8   7 18401.7 5176.65  19
  -1   8  -7 21741.1 2337.68   9
  -1   8  -7 21552.2 1946.39  24
   1  -8   7 25161.3 4115.49   3
  -1  -8  -7 23093.8 2535.46  21
   1  -8   7 21551.5 4421.08  20
  -1  -8  -8 3018.77 593.885   8
  -1   8  -8 2666.71 768.482  24
  -1  -8  -8 3690.66 1070.47  21
   1   8   8 261.145 1218.57  19
   1  -8   8 4567.56 1933.32   3
   1  -8   8 1247.39 1578.31  20
  -1   8  -8 2702.72 741.403   9
   1   8   9 8306.11 4014.46  19
  -1   8  -9 7534.86 1570.13   9
  -1  -8  -9 8084.88 1145.50   8
   1  -8   9 10627.8 3393.39  20
  -1   8  -9 7292.58 1284.43  24
  -1  -8  -9 7920.37 1573.55  21
  -1   8 -10 4161.64 958.089  24
   1  -8  10 4204.94 1306.02  12
  -1  -8 -10 4375.42 889.086   7
  -1  -8 -10 3826.92 808.831   8
  -1  -8 -11 25068.2 1955.52   8
  -1  -8 -11 24663.2 1961.80   7
   1  -8  11 25669.3 2850.45  12
  -1   8 -11 22542.8 2196.63  24
  -1   8 -12 10589.6 1438.37  24
  -1  -8 -12 8397.06 1044.79   7
  -1  -8 -12 9788.16 1166.22   8
   1  -8  12 8712.84 1537.08  12
  -1  -8 -13 136.135 267.488   8
  -1  -8 -13-210.914 280.399   7
  -1   8 -13 538.939 358.375  24
  -1  -8 -14 6624.85 706.105   7
  -1  -8 -14 5711.28 698.006   8
   1  -9 -15 172.538 122.767   8
   1  -9 -15 31.6218 148.903   7
  -1  -9  14 12847.5 1507.06  12
   1   9 -14 16707.7 1543.17  24
   1  -9 -14 14602.0 1083.02   8
   1  -9 -14 16429.7 1211.20   7
   1  -9 -13 1459.97 382.212   7
   1  -9 -13 1562.30 409.016   8
   1   9 -13 1500.02 546.710  24
  -1  -9  13 1859.21 736.861  12
   1   9 -12 8376.23 1370.58  24
  -1  -9  12 8295.59 1718.88  12
   1  -9 -12 9164.43 1079.92   8
   1  -9 -11-91.8958 224.737   8
   1   9 -11-2.80926 281.738  24
  -1  -9  11 481.816 775.653  12
   1  -9 -10 8710.25 1107.91   8
   1   9 -10 9693.06 1529.83  24
  -1  -9  10 9987.97 1961.28  12
  -1   9   9-397.802 1153.10  19
   1  -9  -9 67.7434 259.932   8
  -1  -9   9-713.632 834.611   3
  -1  -9   9 227.750 553.544  12
   1   9  -9 173.266 310.156  24
   1  -9  -9-79.9185 386.647  21
   1  -9  -8 35428.7 1989.93   8
  -1  -9   8 42116.0 3666.06  12
   1   9  -8 33141.2 2619.75  24
   1  -9  -8 31114.1 2993.04  21
  -1   9   8 24921.9 5624.61  19
  -1  -9   8 29119.4 4672.92   3
  -1   9   7 4382.90 2875.24  19
   1   9  -7 5203.98 1182.23   9
   1   9  -7 3763.20 852.188  24
  -1  -9   7 3146.59 1809.13   3
  -1  -9   7 6095.27 1292.75  12
   1  -9  -7 4025.79 938.331  21
  -1   9   6-223.425 1419.07  19
   1  -9  -6 3669.54 950.231  21
   1   9  -6 2525.49 991.907  19
  -1  -9   6 35.6504 500.085   3
   1   9  -5 1065.59 899.242  19
   1  -9  -5 1959.30 897.801   3
  -1   9   5 756.927 884.213  19
  -1  -9   5 931.989 784.924   3
  -1   9   4 50102.5 6528.01  19
   1   9  -4 60890.8 4780.41  19
   1  -9  -4 51130.3 4254.08   3
  -1  -9   4 47518.2 4765.49   3
   1  -9  -3 17497.8 2493.25   3
  -1  -9   3 15135.4 2491.13   3
  -1   9   3 17217.1 3543.67  19
   1   9  -3 19338.9 2618.83  19
  -1  -9   2 79444.3 2707.92  21
   1   9  -2 94214.4 5689.27  19
   1  -9  -2 79540.4 5431.36   3
  -1  -9   2 72876.5 5226.87   3
  -1   9   2 76145.0 6532.74  19
  -1   9   1 770.203 878.881  19
   1  -9  -1 957.725 681.227   3
   1   9  -1 953.649 684.735  19
  -1  -9   1 1022.95 368.474  21
  -1  -9   1 862.954 768.559   3
  -1   9   0 267.112 592.599  19
  -1  -9   0 533.608 360.125  21
   1   9   0 572.814 645.099  19
  -1  -9   0 322.630 653.279   3
   1  -9   0 435.321 744.281   3
   1   9   1 6842.01 1973.66  19
  -1  -9  -1 8288.38 1507.59   3
  -1   9  -1 8663.30 1739.55  19
   1  -9   1 7884.43 1957.43   3
  -1  -9  -1 9276.46 1205.43  21
  -1  -9  -2 89618.8 4049.27  21
   1   9   2 89162.5 7706.16  19
   1  -9   2 81649.9 6322.75   3
  -1  -9  -2 73978.8 4252.13   3
  -1   9  -2 96690.8 5594.42  19
  -1  -9  -3 12358.3 1588.93  21
   1  -9   3 10676.4 2458.96  20
   1   9   3 8949.90 2704.97  19
  -1  -9  -3 9187.18 1465.90   3
  -1   9  -3 12656.0 2094.41  19
   1  -9   3 10620.0 2411.45   3
  -1  -9  -4 72858.3 4117.46  21
   1  -9   4 62009.1 5941.56  20
   1  -9   4 69255.6 6232.53   3
   1   9   4 52733.6 7074.81  19
   1  -9   5 5567.34 2157.52  20
   1   9   5 3715.57 2385.93  19
   1  -9   5 6611.18 2150.60   3
  -1  -9  -5 6730.44 1390.21  21
  -1   9  -5 7704.68 1839.23  19
  -1   9  -6 10769.2 1462.53   9
   1   9   6 7807.00 3152.87  19
   1  -9   6 9855.79 2659.54   3
   1  -9   6 9341.75 2889.12  20
  -1   9  -6 10104.0 1288.60  24
  -1  -9  -6 10244.9 1689.10  21
  -1   9  -7 48021.4 3042.16  24
  -1  -9  -7 53438.7 2561.28   8
   1  -9   7 56395.9 6885.54  20
  -1   9  -7 48351.2 3586.84   9
   1  -9   7 46234.1 5816.55   3
  -1  -9  -7 49716.2 3867.43  21
   1  -9   8 32081.4 5059.19   3
   1  -9   8 37791.3 5859.83  20
  -1   9  -8 31882.8 2571.85  24
   1   9   8 31548.8 6536.01  19
  -1  -9  -8 35949.7 2243.69   8
  -1  -9  -8 34148.7 3299.52  21
  -1   9  -8 35567.3 3266.10   9
  -1   9  -9 2394.80 850.043   9
  -1   9  -9 3091.43 842.716  24
  -1  -9  -9 4323.76 820.738   7
  -1  -9  -9 4238.41 809.994   8
  -1   9 -10 2770.55 829.330  24
   1  -9  10 3053.50 948.949  12
  -1  -9 -10 2632.24 659.317   7
  -1  -9 -10 2949.98 634.660   8
   1  -9  11 3586.69 932.713  12
  -1  -9 -11 2882.14 626.272   8
  -1  -9 -11 3586.18 756.270   7
  -1   9 -11 2883.21 744.986  24
  -1  -9 -12 27828.4 1870.60   7
  -1   9 -12 24191.7 2064.26  24
  -1  -9 -12 23444.0 1712.14   8
   1  -9  12 24804.8 2498.04  12
  -1  -9 -13 5012.08 719.717   8
  -1  -9 -13 6110.41 772.899   7
  -1   9 -13 6526.80 943.043  24
   1  -9  13 4770.63 888.038  12
  -1  -9 -14 21535.0 1154.90   8
  -1  -9 -14 25323.4 1248.12   7
   1  10 -14 5359.60 813.122  24
   1 -10 -14 4700.42 596.295   7
   1 -10 -14 3036.53 443.044   8
  -1 -10  14 4737.06 936.801  12
  -1 -10  13 299.840 521.035  12
   1  10 -13 473.416 359.157  24
   1 -10 -13-42.0705 215.890   7
   1 -10 -13-215.083 225.736   8
   1 -10 -12 1391.62 479.220   7
   1 -10 -12 1772.12 478.242   8
   1  10 -12 2242.84 737.718  24
  -1 -10  12 1236.15 674.576  12
  -1 -10  11 12857.5 2175.53  12
   1  10 -11 11043.8 1627.74  24
   1 -10 -11 10994.9 1154.30   8
  -1 -10  10 25481.3 3139.36  12
   1  10 -10 21433.7 2255.19  24
   1 -10 -10 20737.2 1595.82   8
   1  10  -9 547.932 615.358  24
   1 -10  -9 332.130 243.848   8
   1 -10  -9-20.7573 355.354  21
  -1 -10   9 211.748 548.346  12
  -1  10   8 18343.9 4903.21  19
  -1 -10   8 24009.4 2863.15  12
   1 -10  -8 20535.7 2489.97  21
   1  10  -8 24751.6 2374.12  24
  -1 -10   8 23182.4 4174.74   3
  -1 -10   7-311.976 1057.08  16
  -1 -10   7 383.531 462.574  12
   1 -10  -7 193.054 427.621  21
  -1 -10   7 1118.57 1142.46   3
   1  10  -7 683.965 437.316  24
   1  10  -7 1301.52 672.045   9
  -1  10   7 1222.12 1517.27  19
  -1 -10   6 10271.3 2550.43   3
   1  10  -6 13442.1 1707.33   9
   1 -10  -6 11711.5 1739.39  21
   1  10  -6 17262.5 3041.08  19
  -1  10   6 10993.5 3565.83  19
   1  10  -6 13189.2 1604.83  24
  -1  10   5 56461.0 7579.21  19
  -1 -10   5 63093.3 6000.96   3
   1 -10  -5 67171.9 5112.93   3
   1 -10  -4 51670.0 4525.14   3
   1  10  -4 69045.7 5398.39  19
  -1  10   4 54582.7 6919.74  19
  -1 -10   4 53398.3 5236.07   3
   1  10  -3 5301.52 1548.14  19
   1 -10  -3 3994.99 1374.65   3
  -1 -10   3 3025.08 1299.35   3
  -1  10   3 3811.14 1573.75  19
   1  10  -2 29310.6 3436.07  19
  -1  10   2 26412.5 3958.73  19
  -1 -10   2 25609.6 3310.20   3
   1 -10  -2 24712.8 3183.34   3
  -1 -10   1-18.8980 680.508   3
  -1 -10   1 830.486 314.061  21
   1  10  -1 921.279 652.823  19
   1 -10  -1 763.999 868.051   3
  -1  10   1 182.246 586.033  19
   1 -10   0 27999.7 3601.89   3
   1  10   0 35425.7 4145.79  19
  -1  10   0 36311.1 3908.26  19
  -1 -10   0 35674.0 2329.57  21
  -1 -10   0 28710.6 3148.97   3
   1 -10   1 16510.0 2948.72   3
  -1 -10  -1 13375.5 2096.03   3
   1  10   1 17171.4 3271.82  19
  -1 -10  -1 19351.3 1843.78  21
  -1  10  -1 23063.3 2942.52  19
  -1  10  -2 8931.06 1929.66  19
  -1 -10  -2 4255.19 1187.10   3
   1 -10   2 5448.80 1938.26   3
  -1 -10  -2 7641.94 1257.68  21
   1  10   2 5917.39 1969.81  19
  -1  10  -3 9638.18 1957.04  19
  -1 -10  -3 8185.06 1322.97  21
   1 -10   3 6190.88 1976.34   3
   1  10   3 5353.68 2263.03  19
   1  10   4 14485.3 4005.64  19
  -1  10  -4 16279.7 2910.78  19
   1 -10   4 10677.9 2677.39   3
  -1 -10  -4 12650.5 1767.87  21
  -1  10  -5 82644.1 4364.69   9
   1  10   5 66209.9 8429.84  19
  -1 -10  -5 79842.0 4676.69  21
   1 -10   5 78840.4 7241.18   3
   1  10   6 19584.4 4977.48  19
  -1 -10  -6 25760.8 2760.79  21
  -1  10  -6 21673.4 2025.55  24
   1 -10   6 23066.2 4115.30   3
  -1  10  -6 24123.0 2531.64   9
   1 -10   7 14809.8 3438.57   3
  -1 -10  -7 20627.4 1705.80   7
  -1 -10  -7 20577.5 2504.58  21
   1  10   7 13295.5 4224.04  19
  -1  10  -7 17321.4 1931.91  24
  -1  10  -7 22743.8 2551.49   9
  -1 -10  -7 20878.5 1590.17   8
  -1  10  -8 52766.0 3441.05  24
  -1 -10  -8 60539.4 2866.14   8
  -1 -10  -8 60046.4 4438.66  21
  -1  10  -8 62032.9 4397.40   9
  -1 -10  -8 60632.1 3030.39   7
  -1 -10  -9 237.997 152.433   8
  -1  10  -9-74.0946 279.002  24
  -1  10  -9 89.3773 504.555   9
   1 -10   9 921.709 798.757  12
  -1 -10  -9-276.125 474.077   7
  -1 -10 -10 446.573 233.845   8
   1 -10  10 549.822 617.165  12
  -1 -10 -10 420.082 353.422   7
  -1  10 -10-28.6907 251.837  24
   1 -10  11 27223.3 2841.93  12
  -1 -10 -11 28739.3 1898.52   8
  -1  10 -11 25716.5 2231.69  24
  -1 -10 -11 28856.5 1967.38   7
   1 -10  12 7394.13 1412.92  12
  -1  10 -12 7611.86 1078.03  24
  -1 -10 -12 8677.38 1001.90   7
  -1 -10 -12 6569.05 855.023   8
  -1  10 -13 449.467 243.050  24
  -1 -10 -13 434.829 228.654   7
   1 -10  13 541.377 337.011  12
  -1 -10 -13 153.224 171.029   8
  -1 -10 -14 150.394 154.085   7
   1 -11 -14 124.005 139.627   7
   1  11 -14-217.692 223.945  24
   1  11 -13 34343.4 2263.62  24
   1 -11 -13 29951.0 1621.97   7
  -1 -11  13 28110.5 2495.39  12
   1  11 -12 21019.5 1998.25  24
   1 -11 -12 18195.4 1450.86   7
  -1 -11  12 19497.7 2431.37  12
   1 -11 -12 14082.8 1113.64   8
   1  11 -11 34031.4 2779.78  24
  -1 -11  11 39581.6 3760.33  12
   1 -11 -11 32765.3 2068.61   7
   1  11 -10 1429.14 731.066  24
  -1 -11  10 435.578 623.822  12
   1  11  -9 18206.1 2113.56  24
  -1 -11   9 17364.1 2599.07  12
   1  11  -8 214.746 409.826  24
  -1 -11   8-39.8444 462.248  12
  -1  11   8 1227.67 2149.43  19
   1 -11  -8 305.540 670.592  21
  -1 -11   7 160021. 7170.67  16
  -1 -11   7 186752. 7983.96  12
   1  11  -7 162829. 6807.67   9
   1  11  -7 166707. 6245.26  24
   1 -11  -7 159926. 5738.57  23
  -1 -11   7 144157. 10273.5   3
  -1  11   7 138073. 12639.0  19
   1 -11  -7 157589. 6972.20  21
  -1  11   6 13216.8 3881.81  19
  -1 -11   6 12999.3 1987.11  16
   1  11  -6 11531.3 1712.68   9
  -1 -11   6 11454.0 1828.61  12
   1  11  -6 9180.29 1401.91  24
  -1 -11   6 8951.94 2658.16   3
   1 -11  -6 11149.1 1476.88  23
   1  11  -6 17722.8 3195.56  19
   1 -11  -6 10260.8 1694.51  21
   1  11  -5 6679.87 1147.32  24
   1  11  -5 7642.88 2077.26  19
   1 -11  -5 7323.21 1448.92  21
  -1  11   5 6321.03 2759.34  19
   1  11  -5 7879.27 1383.78   9
   1 -11  -5 4494.22 1336.43   3
   1 -11  -5 5893.89 1082.18  23
  -1 -11   5 4470.51 1987.57   3
   1 -11  -4 3797.24 1328.71   3
  -1 -11   4 1485.43 922.002   3
   1  11  -4 4187.96 1597.62  19
  -1  11   4 4657.79 2154.67  19
  -1  11   3 63056.0 6708.82  19
  -1 -11   3 59020.0 5537.54   3
   1  11  -3 69046.3 5627.29  19
   1 -11  -3 58367.9 5053.96   3
   1  11  -2 1740.48 862.156  19
   1 -11  -2 2218.20 1186.83   3
  -1 -11   2 1807.03 870.296   3
  -1  11   2 1454.96 928.239  19
  -1 -11   1 147311. 7893.31   3
   1  11  -1 188392. 9469.95  19
  -1  11   1 181406. 9864.76  19
   1 -11  -1 152379. 8589.76   3
  -1 -11   0 16664.3 2513.55   3
   1 -11   0 19345.9 3137.66   3
  -1  11   0 20138.8 3082.21  19
   1  11   0 17137.4 3031.35  19
  -1 -11   0 17556.9 1732.61  21
   1  11   1 738.305 917.445  19
  -1  11  -1 339.321 487.885  19
  -1 -11  -1 341.176 467.473   3
   1 -11   1-1545.72 985.488   3
  -1 -11  -1 95.2221 260.880  21
  -1  11  -2-584.836 558.645  19
   1  11   2 135.227 700.835  19
  -1 -11  -2 261.875 338.838  21
   1 -11   2 127.958 545.508   3
   1  11   3 46680.9 6063.01  19
  -1 -11  -3 52365.3 3571.38  21
  -1  11  -3 59113.3 5134.62  19
   1 -11   3 49258.1 5595.01   3
  -1  11  -4 4113.16 876.298  24
   1 -11   4 3698.90 1849.06   3
   1  11   4 6958.30 2765.80  19
  -1  11  -4 6264.08 1906.88  19
  -1 -11  -4 5655.74 1252.24  21
  -1  11  -4 5730.03 1098.27   9
  -1  11  -5 29998.2 2766.23   9
  -1  11  -5 32295.8 4220.92  19
  -1  11  -5 24463.8 2204.31  24
   1 -11   5 24577.6 4359.26   3
   1  11   5 20067.8 4665.82  19
  -1 -11  -5 25859.8 2720.94  21
  -1 -11  -6 43683.5 3663.41  21
   1  11   6 40983.3 6909.60  19
  -1  11  -6 52287.2 3832.10   9
   1 -11   6 47751.9 6171.18   3
  -1  11  -6 45411.3 3112.64  24
  -1 -11  -6 46256.7 2415.78   7
  -1 -11  -7 19344.8 2519.19  21
  -1  11  -7 15937.6 1903.50  24
  -1 -11  -7 17027.9 1527.93   7
  -1  11  -7 19591.8 2472.30   9
  -1 -11  -8 8703.51 1022.57   8
  -1 -11  -8 9521.15 1140.27   7
  -1  11  -8 7376.35 1330.13  24
  -1  11  -8 11169.9 1912.80   9
  -1 -11  -9 25880.3 1932.71   7
  -1  11  -9 22158.4 2252.91  24
  -1 -11  -9 23419.9 1733.63   8
  -1 -11 -10 363.696 224.229   8
  -1 -11 -10 702.841 363.061   7
   1 -11  10 786.605 797.943  12
  -1  11 -10 677.519 496.416  24
  -1  11 -11 7423.47 1155.38  24
  -1 -11 -11 5624.69 774.201   8
  -1 -11 -11 6845.13 890.261   7
   1 -11  11 6854.77 1444.60  12
  -1  11 -12-237.487 175.820  24
   1 -11  12-628.507 487.285  12
  -1 -11 -12-305.287 158.995   8
  -1 -11 -12 281.691 250.521   7
  -1 -11 -13 2001.02 326.438   8
   1 -11  13 2128.50 503.426  12
  -1  11 -13 3623.71 562.912  24
  -1 -11 -13 3483.76 487.158   7
   1 -12 -13 8658.51 776.966   7
  -1 -12  13 7487.37 1241.61  12
   1  12 -13 10577.7 1176.72  24
  -1 -12  12-152.010 443.856  12
   1  12 -12-64.2913 380.062  24
   1 -12 -12 505.520 196.762   7
  -1 -12  11 1238.24 715.916  12
   1 -12 -11 2870.08 559.130   7
   1  12 -11 3714.71 936.549  24
  -1 -12  10 50526.3 4324.27  12
   1  12 -10 50295.2 3393.73  24
   1 -12 -10 44879.0 2411.66   7
   1  12  -9 785.082 607.674  24
  -1 -12   9 1505.99 1179.81  12
   1  12  -8 62.2851 308.520  24
  -1 -12   8-156.113 487.982  12
   1  12  -7 65471.8 3977.18  24
  -1 -12   7 62462.3 4601.32  16
  -1 -12   7 71655.5 4979.15  12
  -1  12   7 56357.2 7887.91  19
   1 -12  -7 60812.9 3617.31  23
   1  12  -7 60962.0 4206.25   9
   1 -12  -7 61314.2 4361.57  21
   1 -12  -6 50147.6 3387.31  23
  -1  12   6 51985.1 7253.90  19
  -1 -12   6 60501.5 4409.56  12
   1  12  -6 53874.8 3542.39  24
  -1 -12   6 52223.3 4274.42  16
   1  12  -6 47986.2 3519.25   9
   1 -12  -6 54131.4 4023.28  21
  -1 -12   6 46337.6 5677.63   3
   1 -12  -5 824.433 523.915  21
  -1 -12   5 164.038 372.113  17
   1  12  -5 8.06411 552.646  19
   1 -12  -5-259.191 473.205  23
  -1 -12   5 828.817 871.631   3
   1  12  -5-47.5607 354.812  24
  -1 -12   5 1950.78 806.818  12
   1  12  -5 1279.67 726.226   9
  -1  12   5 669.270 1505.49  19
   1 -12  -4 74056.2 4184.56  23
  -1  12   4 69371.6 7569.53  19
   1 -12  -4 74192.7 4472.45  21
  -1 -12   4 62930.3 6220.22   3
   1 -12  -4 68215.4 5401.39   3
  -1 -12   4 73321.1 4381.20  17
   1  12  -4 77322.9 4066.37  24
   1  12  -3 40.2904 296.099  24
  -1 -12   3-317.779 438.991   3
  -1  12   3-1378.41 1104.92  19
   1  12  -3 555.439 550.368  19
  -1 -12   3-243.776 707.818  17
  -1 -12   3 64.4268 436.925  23
   1 -12  -3-605.123 690.969   3
   1 -12  -3-1809.34 683.973  23
   1 -12  -2 1577.94 999.364   3
   1  12  -2 2049.42 588.112  24
   1 -12  -2 3395.79 905.849  23
  -1 -12   2 2195.01 1233.77   3
  -1 -12   2 3483.54 1063.53  23
  -1  12   2 3442.21 1519.29  19
   1  12  -2 2201.07 1142.55  19
   1 -12  -1 759.711 535.238   3
   1  12  -1-197.788 350.290  19
  -1  12   1 798.949 626.020  19
  -1 -12   1-276.421 826.958   3
   1  12   0 60016.6 5863.15  19
   1 -12   0 48695.8 5154.48   3
  -1  12   0 64320.0 5681.46  19
  -1 -12   0 57619.6 3287.87  21
  -1 -12   0 51780.5 4577.84   3
  -1  12  -1 11980.4 2367.28  19
   1 -12   1 7817.88 2209.32   3
   1  12   1 7443.61 2122.27  19
  -1 -12  -1 8074.45 1299.40  21
   1 -12   2 18617.9 3354.65   3
  -1 -12  -2 21629.6 2250.82  21
  -1  12  -2 23727.9 3313.12  19
  -1  12  -2 18024.5 1949.24  24
   1 -12   2 21212.8 2386.06  23
   1  12   2 19371.4 3771.67  19
  -1 -12  -3 9670.83 1570.40  21
  -1  12  -3 8810.09 1307.06  24
  -1  12  -3 10098.7 2196.46  19
   1  12   3 11704.9 3246.28  19
  -1 -12  -3 9594.75 1531.64  23
   1 -12   3 9921.05 1673.64  23
   1 -12   3 8131.85 2479.45   3
  -1  12  -4 7128.15 2101.89  19
   1 -12   4 4115.75 1165.10  23
  -1 -12  -4 3824.98 1023.18  21
   1  12   4 4112.35 2001.37  19
  -1 -12  -4 4460.54 1052.70  23
  -1  12  -4 5298.13 1118.03  24
  -1  12  -4 7001.71 1282.73   9
   1 -12   4 3404.48 1593.39   3
  -1  12  -5 26676.1 3985.10  19
  -1  12  -5 21310.9 2202.33  24
   1  12   5 22179.4 4758.95  19
  -1 -12  -5 20672.9 2465.01  21
   1 -12   5 22972.0 4236.90   3
  -1  12  -5 24852.3 2635.25   9
  -1 -12  -6 22192.5 1666.96   7
   1  12   6 24172.0 4976.09  19
  -1 -12  -6 22775.0 2687.80  21
  -1  12  -6 23641.8 2694.15   9
  -1  12  -6 20752.7 2153.62  24
  -1 -12  -7 14487.5 1391.54   7
  -1  12  -7 13085.3 1747.36  24
  -1  12  -7 13810.4 2182.87   9
  -1  12  -8 443.410 528.413  24
   1 -12   8 584.263 786.858  12
  -1 -12  -8 1135.62 416.435   7
  -1  12  -8-216.483 847.064   9
  -1 -12  -9 99.0918 204.080   7
  -1  12  -9 873.214 501.474  24
   1 -12   9 1602.12 905.486  12
   1 -12  10 1673.67 925.476  12
  -1 -12 -10 372.445 303.019   7
  -1 -12 -10-2.53292 248.500   8
  -1  12 -10 1185.73 597.253  24
  -1 -12 -11 9890.50 987.855   7
   1 -12  11 11660.9 1793.35  12
  -1 -12 -11 6176.18 724.742   8
  -1  12 -11 9830.88 1271.11  24
  -1 -12 -12 2294.54 424.640   7
  -1  12 -12 3192.80 624.162  24
   1 -12  12 2135.93 710.075  12
  -1 -12 -13 1084.53 231.445   7
   1 -13 -13 2186.15 315.368   7
   1  13 -13 1798.23 461.022  24
   1 -13 -13 2273.50 421.156  17
  -1 -13  13 1884.53 582.871  12
  -1 -13  12 2142.59 772.535  12
   1 -13 -12 1794.55 369.702   7
   1  13 -12 1630.87 468.363  24
   1 -13 -11 5222.44 738.478   7
   1  13 -11 6635.11 1133.81  24
  -1 -13  11 7133.99 1519.69  12
   1 -13 -10 10952.3 1068.04   7
   1  13 -10 9201.20 1409.67  24
   1 -13  -9 298.752 259.297   7
  -1 -13   9 359.975 527.870  12
   1  13  -9 1004.02 595.478  24
  -1 -13   8 9976.07 2003.63  12
   1 -13  -8 7700.57 925.199   7
   1  13  -8 7123.28 1352.35  24
   1 -13  -7 20600.9 2148.26  23
   1  13  -7 20400.6 2287.07  24
  -1 -13   7 21948.4 2749.27  12
  -1 -13   7 20839.3 2718.48  16
   1 -13  -6 234.410 354.841  21
  -1 -13   6 446.111 396.461  16
   1  13  -6 164.124 562.761  19
  -1  13   6 1554.22 984.826  19
   1  13  -6 586.219 636.827   9
   1  13  -6-137.682 429.090  24
   1 -13  -6 103.536 318.728  23
  -1 -13   6 1009.57 832.370  12
   1 -13  -5 5408.04 1293.55  21
  -1 -13   5 6927.21 1496.85  12
  -1  13   5 8348.57 2790.98  19
   1  13  -5 5775.57 1185.29  24
  -1 -13   5 4743.43 1100.56  17
   1  13  -5 8226.71 2591.02  19
   1 -13  -5 4515.85 1060.46  23
  -1 -13   5 6492.43 2382.59   3
   1  13  -5 6153.59 1256.03   9
  -1 -13   4 17018.8 3355.80   3
  -1 -13   4 19752.3 2348.22  17
   1 -13  -4 22306.1 2488.37  21
  -1  13   4 24355.0 4322.78  19
   1  13  -4 29614.8 4381.77  19
   1 -13  -4 22210.9 2445.54  23
   1  13  -4 24089.2 2381.50  24
  -1 -13   4 23670.3 2507.28  12
  -1  13   3 52386.2 5950.10  19
   1  13  -3 48359.9 3325.99  24
   1  13  -3 60596.3 5720.22  19
   1 -13  -3 51118.4 3708.14  23
   1 -13  -3 48961.7 3562.50  21
  -1 -13   3 49113.0 3714.65  17
  -1 -13   3 39522.8 4851.68   3
   1 -13  -3 45340.6 4565.36   3
   1  13  -2 6340.38 1216.03  24
   1 -13  -2 5497.95 1780.84   3
   1 -13  -2 4718.35 1179.61  23
   1  13  -2 7808.76 2216.53  19
   1 -13  -2 6925.92 1329.93  21
  -1 -13   2 3663.26 1554.13   3
  -1  13   2 6975.42 2249.97  19
  -1 -13   2 6487.42 1398.36  17
  -1 -13   2 4227.76 1232.71  23
   1  13  -1 2796.25 920.574  19
  -1  13   1 1741.42 991.294  19
  -1 -13   1 4040.45 1137.84  23
  -1 -13   1 874.505 701.205   3
   1 -13  -1 2716.38 1315.11   3
   1 -13  -1 1886.27 827.590  23
  -1 -13   1 4437.33 1161.36  17
  -1  13   0 1065.99 824.213  19
   1  13   0-131.266 553.719  19
   1 -13   0 46.6975 264.308  23
   1 -13   0 1159.73 1095.10   3
  -1 -13   0 210.373 308.754  23
  -1 -13   0 290.656 412.927  17
   1 -13   0 433.132 427.553  17
   1 -13   1 3670.76 929.097  17
  -1 -13  -1 3582.67 1137.72  23
   1  13   1 2621.66 1147.41  19
   1 -13   1 1136.51 728.038   3
  -1 -13  -1 2974.80 900.762  21
   1 -13   1 4098.42 1071.17  23
  -1  13  -1 3440.41 1279.70  19
  -1 -13  -1 4434.17 1301.73  17
   1  13   2 29416.8 4596.82  19
   1 -13   2 19740.1 3569.32   3
   1 -13   2 21515.7 2543.30  23
  -1  13  -2 20753.0 2208.18  24
  -1  13  -2 28837.1 3864.62  19
  -1 -13  -2 22775.9 2481.65  23
  -1 -13  -2 22481.5 2346.88  21
  -1  13  -3 49186.9 3361.67  24
   1 -13   3 41379.8 5377.59   3
  -1 -13  -3 48843.9 3609.82  21
   1  13   3 55152.5 6602.44  19
   1 -13   3 46982.6 3769.60  23
  -1  13  -3 50960.1 3459.91   9
  -1 -13  -3 43615.3 3361.66  23
  -1  13  -4 2565.74 1064.82   9
  -1  13  -4 3021.07 1661.63  19
   1  13   4 923.900 808.885  19
  -1  13  -4 1490.76 668.215  24
   1 -13   4 5275.99 1983.74   3
  -1 -13  -4 3928.53 1129.70  23
  -1 -13  -4 4646.61 1133.12  21
  -1  13  -5 14929.4 3068.33  19
  -1  13  -5 11048.8 1627.75  24
  -1 -13  -5 12661.4 2022.81  21
  -1  13  -5 13330.4 1945.96   9
   1  13   5 13542.9 3580.86  19
  -1  13  -6 7388.03 1361.09  24
  -1  13  -6 7785.02 1616.62   9
  -1  13  -7-5.67410 316.181  24
  -1 -13  -7 181.060 254.349   7
  -1  13  -7 821.525 670.270   9
  -1  13  -8 40286.8 3013.46  24
  -1  13  -8 39988.3 3549.17   9
  -1 -13  -8 39581.1 2170.91   7
   1 -13   8 46117.1 4057.36  12
  -1 -13  -9 8814.60 1005.69   7
  -1  13  -9 8859.37 1354.90  24
  -1  13 -10 6775.96 1111.33  24
  -1 -13 -10 6303.91 788.453   7
  -1 -13 -11 301.836 238.538   7
  -1  13 -11 522.305 332.624  24
  -1 -13 -11-1.61194 198.203  17
   1 -13  11 594.348 469.288  12
  -1  13 -12 2349.26 465.430  24
   1 -13  12 2709.52 681.996  12
  -1 -13 -12 2036.29 327.862   7
   1 -14 -12 180.385 128.933   7
   1  14 -12-305.372 262.405  24
  -1 -14  12 163.439 410.618  12
   1  14 -11 9313.41 1212.24  24
   1 -14 -11 7296.84 701.820   7
  -1 -14  11 8630.93 1483.74  12
   1  14 -10 1722.63 588.725  24
  -1 -14  10 1916.98 916.980  12
   1 -14 -10 788.191 163.411   7
  -1 -14   9 3278.23 1011.99  12
   1 -14  -9 1360.20 352.763   7
   1  14  -9 2292.23 851.810  24
  -1 -14   8 593.608 682.218  12
   1  14  -8-155.611 478.041  24
   1 -14  -7-232.726 322.174  23
  -1 -14   7 903.957 821.282  16
   1  14  -7 1001.26 589.089  24
  -1 -14   7 596.942 600.651  12
   1 -14  -6 32595.6 2854.59  23
  -1 -14   6 37154.9 3777.89  16
  -1 -14   6 38253.6 3575.49  12
   1  14  -6 36877.1 3074.62  24
  -1  14   5 132653. 10185.0  19
   1 -14  -5 120340. 5756.54  23
  -1 -14   5 130569. 6279.97  12
   1 -14  -5 125758. 6077.89  21
   1  14  -5 121917. 5439.76   9
   1  14  -5 126520. 5722.15  24
   1 -14  -4 12201.4 1884.07  23
   1 -14  -4 12441.2 1832.78  21
  -1 -14   4 11893.8 1908.08  17
   1  14  -4 12139.6 1772.60  24
  -1 -14   4 12697.9 1839.43  12
  -1  14   4 14833.2 3341.88  19
   1  14  -4 16370.0 3307.88  19
  -1 -14   3 1772.82 1333.20   3
  -1 -14   3 3025.12 928.348  17
  -1  14   3 1983.68 1492.88  19
   1  14  -3 1867.57 1162.07  19
   1 -14  -3 1694.43 589.043  21
   1 -14  -3 1704.64 681.583  23
   1  14  -3 2474.65 771.818  24
  -1  14   2 563.293 661.705  19
   1  14  -2 2871.90 836.611  24
   1  14  -2 4374.14 1593.35  19
   1 -14  -2 1460.68 827.643  23
   1 -14  -2 1850.49 1123.55   3
   1 -14  -2 3453.07 1007.44  21
  -1 -14   2 1798.17 699.335  17
  -1 -14   1 19896.1 2601.78  23
   1  14  -1 26627.9 3945.90  19
  -1 -14   1 27153.4 2891.30  17
   1  14  -1 23854.9 2432.33  24
  -1  14   1 29620.8 4136.98  19
   1 -14  -1 18615.2 3150.60   3
   1 -14  -1 23990.8 2603.03  17
   1 -14  -1 24191.7 2760.25  23
   1 -14   0 6746.13 1525.31  23
  -1 -14   0 8096.41 1599.50  17
  -1 -14   0 7269.89 1547.68  23
   1  14   0 9107.93 2302.08  19
  -1  14   0 8674.99 2291.32  19
   1 -14   0 9563.38 1637.95  17
   1 -14   0 5575.43 1823.04   3
  -1 -14  -1 44478.9 3759.24  17
  -1  14  -1 47188.3 5048.98  19
   1  14   1 45649.5 5355.75  19
   1 -14   1 41727.6 3304.81  17
   1 -14   1 31658.1 4396.91   3
  -1  14  -1 37089.9 3021.19  24
  -1 -14  -1 38983.2 3469.78  23
   1 -14   1 36149.9 3489.33  23
   1 -14   2 2654.34 919.925  23
  -1  14  -2 2424.35 1255.64  19
  -1 -14  -2 2396.67 932.993  17
   1 -14   2 3480.13 1607.98   3
  -1  14  -2 1475.09 618.929  24
  -1  14  -2 2058.12 526.463   9
   1  14   2 3011.97 1400.92  19
  -1 -14  -2 2184.70 899.012  23
  -1 -14  -2 2129.06 719.597  21
  -1  14  -3 13057.0 1796.71   9
   1 -14   3 9205.96 1742.92  23
  -1  14  -3 11363.5 1714.20  24
  -1  14  -3 15096.8 3110.47  19
  -1 -14  -3 10445.0 1706.65  21
   1  14   3 10779.5 2714.50  19
  -1 -14  -3 11696.9 1852.55  23
   1  14   4 8503.64 2542.87  19
  -1  14  -4 3633.17 913.382  24
  -1  14  -4 3824.35 1577.70  19
  -1 -14  -4 5312.11 1292.80  21
  -1 -14  -4 3843.30 1000.83  23
  -1  14  -4 4687.67 1097.04   9
  -1  14  -5 70051.8 4454.99   9
  -1  14  -5 71472.6 4168.25  24
  -1  14  -6 913.567 726.578   9
  -1  14  -6 1186.03 441.429  24
  -1  14  -7 8979.19 1462.61  24
   1 -14   7 10302.6 1917.30  12
  -1  14  -7 10134.7 1895.40   9
  -1  14  -8-158.855 388.169  24
  -1 -14  -8 348.041 198.798   7
   1 -14   8 414.380 555.711  12
  -1 -14  -9 18637.4 1308.57   7
   1 -14   9 23157.9 2592.30  12
  -1  14  -9 22644.1 2040.60  24
  -1  14 -10 395.862 226.146  24
  -1 -14 -10 748.310 384.175  17
  -1 -14 -10 328.343 180.609   7
   1 -14  10 829.971 561.990  12
  -1 -14 -11 24473.2 1128.01   7
  -1 -14 -11 26384.8 1542.31  17
  -1  14 -11 29463.1 1755.11  24
   1 -14  11 30852.7 2397.05  12
   1 -14  12 1460.76 463.350  12
   1 -15 -12 328.407 209.020  17
   1  15 -12-35.0242 245.012  24
  -1 -15  12 659.212 378.562  12
  -1 -15  11 10172.4 1429.25  12
   1  15 -11 11454.8 1201.07  24
   1  15 -10 546.163 287.616  24
  -1 -15  10 1686.29 832.093  12
   1  15  -9 568.658 415.419  24
  -1 -15   9 1062.34 519.318  12
   1  15  -8 7080.61 1266.45  24
  -1 -15   8 4222.95 1220.12  12
  -1 -15   7 25102.0 2913.01  16
  -1 -15   7 26909.8 2861.99  12
   1  15  -7 26854.6 2545.11  24
   1 -15  -7 24387.9 2303.85  23
  -1 -15   6-900.332 635.659  12
  -1 -15   6 1016.32 582.421  16
   1 -15  -6 697.214 521.537  23
   1  15  -6 1095.26 539.239  24
  -1 -15   5-45.2112 854.695  16
   1 -15  -5 346.207 370.011  23
  -1 -15   5-14.3188 607.011  12
   1  15  -5 815.003 705.302  24
   1  15  -4 370.364 545.353  24
   1 -15  -4 132.407 475.452  23
  -1 -15   4 56.1683 488.482  17
   1  15  -3 26637.0 2645.58  24
   1 -15  -3 23446.4 2684.96  23
  -1 -15   3 21576.7 2659.27  17
  -1 -15   2 22576.0 2729.33  17
   1 -15  -2 27996.6 2925.48  17
   1 -15  -2 19826.8 2553.73  23
   1  15  -2 23849.9 2482.34  24
  -1  15   2 29139.7 4136.62  19
   1  15  -2 26385.8 3894.64  19
   1 -15  -1 7408.21 1539.38  23
  -1 -15   1 8528.41 1722.25  17
  -1 -15   1 5801.38 1485.19  23
   1  15  -1 7766.65 1423.80  24
   1  15  -1 9049.64 2416.97  19
   1 -15  -1 7548.14 1505.45  17
  -1  15   1 7988.72 2152.97  19
  -1  15   0 1286.47 924.297  19
  -1 -15   0 1528.70 780.915  23
   1 -15   0 1647.09 706.975  17
   1  15   0 2595.32 1326.18  19
   1 -15   0 1955.29 848.316  23
  -1 -15   0 1751.85 837.500  17
   1 -15   1 325.814 698.286  23
   1  15   1-550.727 638.659  19
  -1  15  -1 1603.71 1341.17  19
  -1  15  -1-299.408 482.157  24
  -1 -15  -1-199.898 558.720  23
  -1 -15  -1 177.946 365.186  17
   1 -15   1 455.105 564.645  17
  -1 -15  -2 31031.7 3074.83  23
  -1 -15  -2 43027.9 3790.90  17
  -1  15  -2 40936.6 2970.05   9
   1 -15   2 34016.8 3499.57  23
  -1  15  -2 38610.3 3174.00  24
  -1 -15  -3 28895.9 2897.97  23
  -1  15  -3 30258.7 2792.65  24
  -1 -15  -3 33326.2 3332.69  17
  -1  15  -3 32066.3 2741.01   9
  -1 -15  -4 7951.23 1608.76  17
  -1  15  -4 8325.34 1471.65  24
  -1  15  -4 7493.93 1393.04   9
  -1 -15  -4 4802.61 1174.93  23
   1 -15   5 10406.9 1786.08  16
  -1  15  -5 9311.22 1539.98  24
  -1 -15  -5 8716.03 1428.08  23
  -1  15  -5 10920.8 1697.07   9
  -1 -15  -5 11738.7 1946.69  17
   1 -15   6 12137.4 1970.72  12
  -1  15  -6 12615.4 1655.43  24
  -1  15  -6 12025.9 1914.84   9
  -1  15  -7 325.064 489.493  24
   1 -15   7 247.631 523.576  12
  -1 -15  -7 190.395 445.914  17
  -1  15  -7-123.205 577.828   9
  -1  15  -8 12946.0 1558.40  24
  -1 -15  -8 14954.3 1846.13  17
   1 -15   8 15472.9 2090.98  12
  -1 -15  -9 15203.3 1683.28  17
   1 -15   9 16913.3 2073.09  12
  -1  15  -9 16619.8 1625.08  24
  -1 -15 -10 751.619 364.267  17
   1 -15  10 1095.03 602.802  12
  -1  15 -10 500.283 303.994  24
   1 -15  11 317.542 325.983  12
  -1  15 -11 80.8145 148.196  24
   1 -16 -11 441.031 218.199  17
   1  16 -11 494.804 225.804  24
  -1 -16  11 18.8695 349.859  12
   1 -16 -10 24937.4 1953.06  17
  -1 -16  10 25040.8 2202.13  12
   1  16 -10 25941.6 1843.43  24
   1  16  -9 2879.64 729.270  24
  -1 -16   9 2967.87 864.759  12
   1  16  -8 4506.48 957.583  24
  -1 -16   8 4730.01 1147.12  12
  -1 -16   7 7.49031 565.373  16
  -1 -16   7 197.997 434.965  12
   1 -16  -7 528.636 347.144  23
   1  16  -7 493.381 611.669  24
  -1 -16   6 6888.40 1592.18  16
   1 -16  -6 5996.38 1226.88  23
   1  16  -6 6818.47 1285.66  24
  -1 -16   6 4704.62 1220.76  12
  -1 -16   5 14833.0 2467.05  16
   1  16  -5 14356.7 1928.58  24
   1 -16  -5 10525.4 1707.16  23
  -1 -16   5 11786.4 1712.92  12
   1 -16  -4 29225.4 2950.28  23
   1  16  -4 38293.3 3092.08  24
  -1 -16   4 29131.9 2976.97  17
   1 -16  -4 43934.6 3723.07  17
   1 -16  -3 8737.63 1665.91  17
  -1 -16   3 5686.23 1282.30  17
   1 -16  -3 5673.36 1384.72  23
   1  16  -3 7189.81 1406.77  24
   1 -16  -2 6675.88 1429.91  17
  -1 -16   2 5194.73 1307.38  17
   1  16  -2 5380.04 1197.53  24
   1 -16  -2 4352.77 1293.64  23
   1 -16  -1 3576.73 1080.18  17
  -1 -16   1 4392.75 1312.89  17
   1 -16  -1 2388.95 961.540  23
   1  16  -1 3509.68 1048.04  24
   1  16   0 36964.1 3128.87  24
  -1 -16   0 37930.4 3553.28  17
   1 -16   0 32516.2 3396.44  23
   1 -16   0 42385.3 3473.30  17
  -1  16   0 36126.5 3064.36  24
  -1  16  -1-408.267 540.363  24
  -1 -16  -1 407.395 326.072  23
   1 -16   1-49.5538 418.120  23
   1 -16   1 752.952 494.823  17
  -1 -16  -1-326.124 539.075  17
   1 -16   2 6198.38 1510.82  23
  -1 -16  -2 5218.51 1282.22  23
  -1  16  -2 5946.11 1277.54  24
  -1 -16  -2 9038.71 1752.22  17
  -1 -16  -3 1176.70 796.278  17
   1 -16   3 1165.11 501.715  12
  -1  16  -3 1393.59 475.322   9
  -1 -16  -3 1221.26 728.077  23
  -1  16  -3 2431.08 873.092  24
   1 -16   4 8922.12 1458.05  12
  -1  16  -4 10382.1 1603.26   9
  -1  16  -4 8251.53 1454.40  24
  -1 -16  -4 9717.47 1811.81  17
  -1  16  -5 93.2078 472.685   9
   1 -16   5-792.964 880.218  16
  -1 -16  -5 97.1491 613.336  17
   1 -16   5 243.135 422.711  12
  -1  16  -5 224.004 273.914  24
  -1  16  -6 54104.7 3372.56  24
  -1 -16  -6 54367.5 3804.80  17
   1 -16   6 53703.6 3943.73  12
  -1  16  -6 50820.8 3532.90   9
   1 -16   7 2437.30 646.961  12
  -1  16  -7 2082.69 672.860  24
  -1 -16  -7 2444.95 824.261  17
   1 -16   8 20569.8 2242.25  12
  -1 -16  -8 20120.7 1988.92  17
  -1  16  -8 21057.3 1830.14  24
  -1  16  -9 708.407 252.527  24
   1 -16   9 1278.02 493.072  12
  -1 -16  -9 694.401 395.834  17
  -1 -16 -10 155.334 213.290  17
   1 -16  10 166.695 313.352  12
  -1  16 -10 442.049 225.921  24
   1  17 -10-200.431 251.831  24
   1 -17 -10 478.449 273.792  17
  -1 -17  10-452.283 346.419  12
   1  17  -9 4715.62 778.027  24
  -1 -17   9 2964.56 692.882  12
   1 -17  -9 5742.69 965.194  17
   1 -17  -8 12399.9 1531.61  17
   1  17  -8 13583.4 1449.79  24
  -1 -17   8 12256.5 1539.89  12
   1 -17  -7 17096.1 1971.30  17
  -1 -17   7 11815.6 1671.54  16
   1 -17  -7 12111.6 1352.98  23
   1  17  -7 16209.9 1737.26  24
  -1 -17   7 12586.7 1587.33  12
   1  17  -6 3078.60 869.479  24
   1 -17  -6 3164.14 969.456  17
   1 -17  -6 2181.61 658.473  23
  -1 -17   6 1537.55 758.431  16
  -1 -17   6 3436.19 918.409  12
   1 -17  -5 176.274 456.812  17
   1  17  -5-135.292 519.758  24
   1 -17  -5 110.416 312.778  23
  -1 -17   5 158.433 687.881  16
  -1 -17   4-310.949 534.143  16
   1 -17  -4 666.451 637.178  17
   1  17  -4 216.660 266.028  24
   1 -17  -4-185.454 527.700  23
   1 -17  -3 33964.8 3102.19  17
   1  17  -3 31570.2 2778.49  24
  -1 -17   3 25458.2 2781.04  17
   1 -17  -3 26826.5 2849.52  23
   1 -17  -2 15219.5 2086.41  17
   1  17  -2 14469.2 1900.30  24
  -1 -17   2 12548.2 1968.65  17
   1 -17  -2 11933.1 1988.40  23
  -1 -17   1 40212.4 3611.71  17
   1 -17  -1 35142.8 3381.15  23
  -1  17   1 33005.8 2938.24  24
   1 -17  -1 41699.6 3436.84  17
   1  17  -1 40466.6 3134.52  24
  -1  17   0 4369.48 1065.50  24
   1 -17   0 4396.69 1232.62  17
  -1 -17   0 4204.17 1175.03  17
   1 -17   0 3643.80 1224.56  23
   1  17   0 3240.57 903.088  24
  -1  17  -1 3456.31 1011.68  24
   1  17   1 1198.61 613.410  24
   1 -17   1 2228.13 866.744  17
  -1 -17  -1 1338.38 681.288  17
   1 -17   1 1443.47 809.656  23
  -1 -17  -2 363.178 580.701  17
  -1  17  -2 309.075 483.242  24
  -1 -17  -3 37558.1 3386.89  17
  -1  17  -3 36082.8 2878.61  24
  -1 -17  -4 6895.86 1463.49  17
  -1  17  -4 4418.80 965.776   9
  -1  17  -4 5613.89 1175.34  24
   1 -17   4 4363.75 977.719  12
   1 -17   4 3173.94 1047.61  16
  -1  17  -5 13086.7 1646.58   9
   1 -17   5 13180.8 1767.70  16
  -1  17  -5 16576.7 1812.16  24
  -1 -17  -5 14921.6 2010.50  17
   1 -17   5 14266.1 1820.97  12
   1 -17   6 501.757 436.034  12
  -1  17  -6 717.361 259.463  24
   1 -17   7 9197.20 1379.56  12
  -1  17  -7 7917.51 1116.75  24
  -1 -17  -7 8680.74 1302.43  17
  -1  17  -8 961.330 378.164  24
  -1 -17  -8 1263.34 461.197  17
   1 -17   8 1392.13 591.460  12
  -1 -17  -9 7789.31 871.381  17
   1 -17   9 6706.35 972.240  12
  -1  17  -9 7078.33 774.768  24
   1 -18  -9 7501.08 874.191  17
   1  18  -9 7536.51 797.108  24
   1 -18  -8 4086.36 788.348  17
  -1 -18   8 3851.06 655.959  12
   1  18  -8 4185.69 712.907  24
   1  18  -7 5688.61 924.934  24
  -1 -18   7 4068.55 804.214  16
   1 -18  -7 3846.07 853.462  17
  -1 -18   7 2757.70 676.924  12
   1 -18  -6-239.978 388.084  17
   1  18  -6 407.390 311.315  24
  -1 -18   6-199.071 425.400  16
   1 -18  -5 8154.08 1299.65  23
   1  18  -5 9603.86 1360.09  24
  -1 -18   5 8528.52 1603.24  16
   1 -18  -5 9100.13 1464.83  17
   1  18  -4 21816.1 2100.44  24
   1 -18  -4 19231.4 2138.22  17
   1 -18  -4 16101.5 1944.84  23
  -1 -18   4 20728.4 2606.27  16
  -1  18   3 30.3812 328.311  24
  -1 -18   3-412.206 597.358  16
   1  18  -3 56.9640 326.462  24
   1 -18  -3-499.868 537.559  17
  -1 -18   3 186.281 389.700  17
   1 -18  -3 586.860 523.941  23
  -1 -18   2 3329.69 885.632  17
   1  18  -2 2516.30 743.463  24
   1 -18  -2 3491.54 968.727  17
  -1  18   2 2542.58 756.101  24
   1 -18  -2 901.194 446.245  23
  -1 -18   1 3563.61 1008.15  17
   1  18  -1 4405.49 971.892  24
   1 -18  -1 3714.42 1225.82  23
  -1  18   1 5388.04 1125.89  24
   1 -18  -1 4249.41 1035.65  17
   1  18   0 9189.21 1390.81  24
  -1 -18   0 5668.04 1253.20  17
  -1  18   0 8919.88 1395.73  24
   1 -18   0 7671.16 1332.37  17
  -1  18  -1 26224.3 2399.60  24
   1 -18   1 24025.9 2220.34  17
  -1 -18  -1 30077.4 2923.58  17
   1  18   1 24920.9 2305.01  24
  -1 -18  -2 3000.27 896.575  17
   1  18   2 4094.67 959.715  24
  -1  18  -2 3682.44 951.357  24
  -1  18  -3 1683.75 642.098  24
   1  18   3 635.267 478.306  24
  -1 -18  -3 687.292 616.366  17
   1 -18   4 2196.85 780.703  16
  -1 -18  -4 2261.98 844.701  17
  -1  18  -4 3306.63 880.825  24
   1 -18   5 18704.5 1727.95  12
  -1 -18  -5 23534.6 2262.08  17
  -1  18  -5 21579.9 1877.88  24
  -1 -18  -6 197.969 395.977  17
   1 -18   6-78.2267 337.671  12
  -1  18  -6-489.241 376.306  24
  -1 -18  -7 18405.3 1642.44  17
  -1  18  -7 20510.4 1530.32  24
   1 -18   7 17827.3 1542.16  12
   1  18   8 1862.33 347.561  24
  -1 -18  -8 1919.18 434.034  17
  -1  18  -8 2418.48 446.762  24
   1 -18   8 2101.31 497.810  12
   1 -19  -8 1041.14 303.841  17
  -1  19   8 667.485 217.751  24
   1  19  -8 642.681 241.384  24
  -1 -19   7 1060.09 394.971  18
   1 -19  -7 1288.47 438.950  17
   1  19  -7 1436.42 394.193  24
  -1  19   7 1447.56 384.141  24
  -1 -19   6 988.696 431.879  16
   1  19  -6 387.547 282.632  24
  -1  19   6 197.809 242.504  24
   1 -19  -6 888.775 425.618  17
  -1  19   5 6870.56 1009.50  24
   1  19  -5 7989.78 1079.70  24
  -1 -19   5 5973.37 1186.39  16
   1 -19  -5 6817.64 1102.07  17
   1  19  -4 205.717 303.806  24
  -1 -19   4-617.960 621.657  16
  -1  19   4 76.1736 291.526  24
   1 -19  -4 168.608 304.254  17
  -1  19   3 5628.10 1010.50  24
  -1 -19   3 4135.00 1090.83  16
   1 -19  -3 5474.16 1050.57  17
   1  19  -3 4839.59 922.465  24
   1 -19  -2 9408.29 1366.20  17
  -1 -19   2 8426.95 1312.84  17
   1  19  -2 11345.3 1408.40  24
  -1 -19   2 11376.6 1892.22  16
  -1  19   2 11364.8 1465.30  24
  -1 -19   1 2598.08 856.597  17
  -1  19   1 3187.00 782.960  24
   1  19  -1 3326.64 804.179  24
   1 -19  -1 1310.50 529.250  17
  -1  19   0 529.545 417.419  24
  -1 -19   0 151.336 418.985  17
   1 -19   0 879.424 465.831  17
   1  19   0 617.547 377.407  24
   1  19   1 3224.31 808.104  24
  -1  19  -1 3378.54 806.020  24
  -1 -19  -1 2846.36 880.543  17
  -1 -19  -2 29448.7 2619.74  17
   1  19   2 28086.7 2187.69  24
  -1  19  -2 32038.8 2336.90  24
   1 -19   3 466.423 518.692  16
  -1  19  -3 494.626 334.160  24
   1  19   3 1280.03 508.600  24
  -1 -19  -3 384.332 336.492  17
   1 -19   4 1705.84 582.075  16
  -1  19  -4 2226.65 572.887  24
  -1 -19  -4 1797.78 568.310  17
   1  19   4 1834.40 517.883  24
  -1  19  -5 798.223 340.620  24
   1  19   5 652.322 291.404  24
  -1 -19  -5 1649.06 584.233  17
  -1 -19  -6 1194.68 437.170  17
   1  19   6 874.757 305.274  24
  -1  19  -6 961.110 350.763  24
  -1 -19  -7 1922.08 423.919  17
  -1  19  -7 2140.79 389.696  24
   1 -20  -6 7329.36 804.703  17
   1  20  -6 7783.81 783.397  24
  -1  20   6 7385.47 728.812  24
  -1 -20   5 7207.46 983.097  16
   1 -20  -5 9378.24 1022.18  17
  -1  20   5 8765.89 910.761  24
   1  20  -5 10228.3 1010.49  24
  -1 -20   4 22090.1 2009.47  16
  -1  20   4 22181.7 1580.23  24
   1 -20  -4 24265.7 1759.80  17
   1  20  -4 24737.0 1689.82  24
   1 -20  -3 693.961 392.925  17
  -1  20   3 431.822 222.880  24
   1  20  -3-142.338 242.699  24
  -1 -20   3 526.075 313.285  16
   1  20  -2 1769.96 463.880  24
   1 -20  -2 2479.80 611.677  17
  -1 -20   2 2205.20 759.177  16
  -1  20   2 2389.62 592.648  24
   1 -20  -1 3389.14 668.617  17
  -1  20   1 3361.34 730.298  24
   1  20  -1 3535.22 692.518  24
  -1 -20   1 3376.39 901.388  16
  -1 -20   0 35659.2 2932.93  16
  -1  20   0 35634.0 2218.87  24
   1  20   0 33148.7 2111.71  24
  -1 -20  -1 7449.33 1142.83  17
   1  20   1 9401.80 1100.53  24
  -1  20  -1 9614.80 1145.43  24
  -1  20  -2 646.802 322.167  24
  -1 -20  -2 916.925 442.197  17
   1 -20   2-146.241 469.874  16
   1  20   2 451.311 293.903  24
   1  20   3 1938.15 477.493  24
   1 -20   3 1866.99 615.439  16
  -1 -20  -3 1940.41 631.124  17
  -1  20  -3 1796.87 466.123  24
  -1 -20  -4 13482.3 1311.92  16
   1  20   4 14123.8 1108.25  24
  -1  20  -4 15413.2 1215.45  24
  -1 -20  -4 12521.6 1317.89  17
  -1 -20  -5 7748.16 903.610  17
  -1  20  -5 8536.77 809.404  24
   1  20   5 8464.39 744.739  24
  -1  21   4 13913.2 921.205  24
   1  21  -4 15086.9 973.907  24
  -1 -21   3 7652.77 1001.79  16
   1  21  -3 9347.40 836.014  24
  -1  21   3 8731.46 802.727  24
  -1  21   2-51.1537 143.475  24
  -1 -21   2-1.88573 335.938  16
   1  21  -2 311.459 168.637  24
  -1 -21   1 5041.00 743.720  15
  -1 -21   1 5437.67 951.479  16
   1 -21  -1 5315.60 908.833  16
  -1  21   1 5928.75 721.370  24
   1  21  -1 5789.32 714.791  24
   1  21   0 1447.13 390.243  24
  -1  21   0 1479.61 373.617  24
  -1 -21   0 825.391 320.606  16
   1 -21   0 2071.46 560.906  16
   1  21   1 1988.48 407.743  24
   1 -21   1 2124.91 516.918  16
  -1 -21  -1 2969.70 703.392  16
  -1  21  -1 2685.27 491.234  24
  -1 -21  -2 2080.57 504.072  16
  -1  21  -2 3205.87 520.629  24
  -1 -21  -2 1943.29 441.117  17
   1  21   2 2510.88 440.330  24
  -1  21  -3 22210.9 1179.90  24
  -1 -21  -3 18654.8 1259.39  17
   2   0 -16 14986.7 1141.96   8
   2   0 -15 326.631 346.786   8
   2   0 -14 13222.9 1388.98   8
   2   0 -13-211.109 364.905   8
   2   0 -12 5904.49 975.151   8
  -2   0  12 5714.81 2049.46  20
   2   0 -11-251.623 562.740   1
   2   0 -11-1376.90 563.903  24
  -2   0  11 771.641 933.542  20
   2   0 -11-313.064 399.978   8
  -2   0  10 139833. 10344.0  20
   2   0 -10 142404. 8377.03   1
   2   0 -10 132263. 4205.01   8
   2   0 -10 139778. 5024.83  24
  -2   0   9-279.679 1040.71  20
   2   0  -9-218.888 509.861   1
  -2   0   8 65115.3 5351.17   2
   2   0  -8 61896.4 3899.21  22
  -2   0   8 67320.9 6418.75  20
   2   0  -7 152.906 227.071  21
  -2   0   7-218.580 566.618  20
   2   0  -7-390.042 530.892  22
  -2   0   7 606.898 762.741   2
  -2   0   6 87009.8 5217.31   2
  -2   0   6 88865.2 6234.75  20
   2   0  -6 83544.6 4499.05  22
   2   0  -5 44.8065 324.401  22
  -2   0   5-220.410 433.588   2
  -2   0   5 267.319 525.707  20
   2   0  -4 197532. 6809.61  22
  -2   0   4 213770. 6656.13   2
  -2   0   3-172.312 345.229   2
  -2   0   2 4275.88 736.554   2
  -2   0   1-87.4284 219.232   2
   2   0  -1 170.822 268.666   3
   2   0  -1-225.578 388.229  22
  -2   0   0 443599. 6611.06   2
   2   0   0 460352. 6546.79   3
   2   0   1 10.9043 190.815   3
  -2   0  -1-57.9760 160.727   2
   2   0   1-6.92514 149.579  22
  -2   0  -2 7300.68 778.787  21
  -2   0  -2 7503.55 859.218   1
   2   0   2 7705.48 923.701   3
  -2   0  -2 7540.06 742.008   4
   2   0   2 5792.06 367.641  22
  -2   0  -3 106.704 214.137   1
  -2   0  -3 15.6324 180.122   4
  -2   0  -3-60.7105 202.303  21
   2   0   3 50.1086 296.255   3
  -2   0  -4 3757.01 637.952   4
   2   0   4 2939.62 820.640   3
  -2   0  -4 3601.03 636.980  21
  -2   0  -4 3610.59 826.549   1
  -2   0  -5 264.682 314.996   4
   2   0   5-762.738 1356.38  20
  -2   0  -5 166.489 423.059   1
   2   0   5 367.742 442.919   3
  -2   0  -5 156.375 301.382  21
   2   0   6 8862.27 2921.00  20
  -2   0  -6 10464.2 1589.85   1
  -2   0  -6 7219.70 1018.23   4
  -2   0  -6 4907.38 855.273  21
   2   0   6 9808.95 1753.16   3
  -2   0  -7 524.304 449.325  21
   2   0   7-443.757 1308.86  20
   2   0   7-1969.45 831.377   3
  -2   0  -7 96.7285 320.394   1
  -2   0  -8 22597.0 2802.53   1
  -2   0  -8 28157.0 2328.35  21
   2   0   8 21406.1 4820.43  20
  -2   0  -9 178.372 356.834   1
   2   0   9 357.853 1289.83  20
  -2   0  -9-21.6198 174.135   8
  -2   0  -9 18.0573 256.178   7
  -2   0  -9 329.929 281.409  24
  -2   0 -10 18779.2 1715.84   8
   2   0  10 20368.4 4944.67  20
  -2   0 -10 17349.9 1512.87   7
  -2   0 -11 54.9976 191.824   8
  -2   0 -11-58.3737 366.764   7
  -2   0 -12 9963.01 1232.84   8
  -2   0 -13-183.745 335.534   8
  -2   0 -14 791.383 266.914   8
  -2   0 -15-127.830 145.792  14
   2  -1 -16 2557.79 521.797   8
   2   1 -16 3260.02 506.961   8
   2   1 -15 2421.71 518.219   8
   2  -1 -15 2322.99 541.294   8
   2   1 -14 5818.09 927.938   8
   2  -1 -14 5869.58 973.471   8
   2   1 -13 5224.13 878.482   8
   2  -1 -13 4688.33 918.094   8
   2   1 -12 7118.39 1029.17   8
   2   1 -12 9165.84 1428.27  24
  -2  -1  12 6964.87 2651.12  20
  -2   1  12 8749.10 2529.52  20
   2  -1 -12 6793.23 1043.69   8
   2   1 -11 10198.7 1422.03  24
   2  -1 -11 11120.2 1273.59   8
   2   1 -11 15864.0 2995.84   1
  -2   1  11 9750.09 2742.97  20
   2   1 -11 9300.91 1183.03   8
   2  -1 -11 11109.2 2382.29   1
  -2  -1  11 6473.66 2535.28  20
   2  -1 -10 5416.21 839.412   8
  -2   1  10 5597.92 2166.74  20
   2  -1 -10 5634.02 1049.03  24
   2  -1 -10 4393.11 1560.15   1
   2   1 -10 3624.58 1192.78   1
   2   1 -10 5315.46 818.740   8
   2   1 -10 4684.72 946.260  24
  -2  -1  10 3739.14 1832.66  20
  -2  -1   9-179.423 920.443  20
  -2   1   9 528.335 602.647   2
   2   1  -9 340.448 450.928   1
  -2   1   9-81.8862 794.864  20
   2  -1  -8 25911.4 2461.48  22
  -2   1   8 26751.9 3378.39   2
   2   1  -8 21892.1 2427.86  22
  -2  -1   8 26836.0 4228.10  20
  -2   1   8 21223.1 3540.36  20
   2  -1  -8 27098.3 1809.14  21
   2   1  -8 26084.3 3056.88   1
   2  -1  -7 43782.4 3214.90  22
  -2   1   7 43605.7 3961.33   2
  -2  -1   7 40373.7 4094.78   2
  -2   1   7 42794.6 4705.57  20
   2   1  -7 39112.6 3311.28  22
  -2  -1   7 43410.5 4845.41  20
   2   1  -7 48073.2 3804.10   1
  -2  -1   6 3482.76 1324.98  20
  -2   1   6 4465.87 1306.37   2
   2  -1  -6 3137.18 892.525  22
  -2  -1   6 3124.79 1268.08   2
   2   1  -6 2866.71 1001.00  22
  -2   1   6 5061.21 1628.00  20
  -2   1   5 13795.0 2149.67  20
  -2  -1   5 13789.0 2210.26  20
   2  -1  -5 13115.6 1693.23  22
   2   1  -5 12198.0 1851.34  22
  -2  -1   5 14520.1 2093.64   2
  -2   1   5 14607.5 1834.28   2
  -2  -1   4 18690.7 2112.92   2
  -2   1   4 21996.3 2055.65   2
   2  -1  -4 18556.8 1900.53  22
  -2   1   4 20860.1 2266.93  20
   2   1  -4 15908.7 2124.17  22
  -2  -1   4 18887.3 2200.33  20
   2  -1  -3 87444.5 3724.03   3
  -2  -1   3 74676.6 3813.51   2
  -2  -1   2 188204. 5668.93   2
   2  -1  -2 216521. 5518.52   3
  -2  -1   1 16738.3 896.866  21
   2  -1  -1 17586.3 1410.32   3
  -2  -1   1 14235.4 1350.87   2
  -2  -1   1 15907.6 1014.36  20
  -2   1   1 12591.3 728.051  19
   2   1  -1 17561.0 757.460  19
   2  -1  -1 16434.0 1439.78  22
   2   1   0 4443.83 730.852  19
   2   1   0 4393.97 322.036   1
  -2  -1   0 5643.60 786.990   2
   2  -1   0 5861.42 768.319  22
   2   1   0 6178.26 440.346   3
   2  -1   0 5879.54 843.752   3
   2  -1   1 143.950 305.937   3
   2   1   1 12.7346 69.0369   3
   2  -1   1 54.3339 130.361  22
   2   1   2-57.7794 186.429   3
  -2  -1  -2 239.832 226.374   1
   2   1   2 19.0930 145.529  22
   2  -1   2-88.7323 266.237   3
  -2   1  -2 231.857 224.706  21
   2  -1   2 119.201 73.8612  22
  -2  -1  -3 69433.0 2727.29   1
  -2  -1  -3 66871.1 2516.06   4
  -2   1  -3 68677.6 3177.31   1
   2   1   3 73548.8 2807.29   3
   2  -1   3 71469.3 3531.06   3
  -2  -1  -3 66316.5 2677.04  21
  -2   1  -3 63630.1 2378.39   4
  -2   1  -3 65024.1 2489.88  21
  -2   1  -4 97680.5 4218.13   1
  -2   1  -4 89666.1 3071.87   4
  -2  -1  -4 89392.5 3217.87   4
  -2   1  -4 89186.8 3143.77  21
  -2  -1  -4 90892.8 3424.49  21
  -2  -1  -4 92169.4 3747.41   1
   2  -1   4 90575.9 4437.65   3
  -2   1  -5 4641.66 1022.21   1
  -2  -1  -5 4342.15 758.596   4
   2  -1   5 3791.92 1127.61   3
   2  -1   5 2723.91 1959.34  20
  -2   1  -5 4439.27 746.592   4
   2   1   5 1938.89 997.826  20
  -2   1  -5 3877.79 754.704  21
  -2  -1  -5 4556.12 952.803   1
  -2  -1  -5 3846.64 777.152  21
  -2  -1  -6 7307.71 1328.08   1
   2   1   6 3660.07 1921.89  20
   2  -1   6 6291.32 1513.38   3
  -2  -1  -6 6342.66 1014.58   4
  -2   1  -6 4811.33 883.582   4
  -2  -1  -6 5880.17 1010.25  21
  -2   1  -6 5963.45 1293.39   1
   2  -1   6 7496.85 2804.79  20
  -2   1  -6 4922.90 895.689  21
   2   1   7 180.985 842.577  20
  -2   1  -7 859.684 524.887  21
   2  -1   7 1048.63 659.645   3
  -2   1  -7 399.127 290.757   4
  -2  -1  -7 429.066 411.232  21
  -2  -1  -7 903.893 564.924   1
   2  -1   7-152.856 1304.90  20
  -2   1  -7 744.279 633.430   1
   2  -1   8 16126.0 2625.53   3
  -2  -1  -8 19326.6 2045.73  21
   2  -1   8 14804.0 3749.12  20
   2   1   8 14132.5 3802.16  20
  -2   1  -8 15958.0 2481.41   1
  -2  -1  -8 18752.2 2477.38   1
  -2   1  -9 4527.90 821.032   8
   2   1   9 4372.18 2112.93  20
  -2  -1  -9 1586.22 712.776   1
  -2  -1  -9 4196.52 754.491   8
  -2  -1  -9 4341.49 772.829   7
   2  -1   9 6617.66 3200.92  20
  -2   1  -9 3923.50 789.067  24
   2  -1  10 29418.8 5970.47  20
  -2  -1 -10 30318.5 2039.35   7
  -2  -1 -10 30872.6 2221.11   8
  -2   1 -10 26217.9 2176.70  24
  -2   1 -10 30565.4 2126.34   8
   2   1  10 23580.6 4621.11  20
  -2   1 -11 613.492 400.760   8
  -2  -1 -11-74.2527 200.645   8
  -2  -1 -11-315.404 402.320   7
  -2   1 -12 2121.22 593.429   8
  -2  -1 -12 1763.49 584.809   8
  -2  -1 -12 2109.49 538.996   7
  -2   1 -13 268.009 253.732   8
  -2  -1 -13 310.308 242.124   8
  -2  -1 -14 2298.42 509.193   8
  -2   1 -14 1822.86 406.108   8
  -2  -1 -14 2964.58 472.594  14
  -2   1 -15 76.9873 112.875  14
  -2  -1 -15-60.8733 90.5034  14
  -2  -1 -15 180.140 126.556   8
   2   2 -16-4.22000 135.520   8
   2  -2 -16 294.693 183.245   8
   2  -2 -15 29922.7 1958.63   8
   2  -2 -15 31367.5 1716.26   7
   2   2 -15 34975.9 1940.24   8
   2  -2 -14 2385.03 650.387   8
   2   2 -14 2284.55 612.427   8
   2  -2 -13 4023.51 847.084   8
   2   2 -13 3875.22 955.578  24
   2   2 -13 3927.13 769.836   8
  -2  -2  12 1570.61 901.105  20
   2   2 -12 2519.04 672.461   8
   2  -2 -12 2314.96 633.641   8
  -2   2  12 3451.32 1460.47  20
   2   2 -12 2051.25 713.651  24
   2   2 -11 86526.2 3542.60   8
   2  -2 -11 86032.9 6683.25   1
   2   2 -11 98171.5 7408.05   1
  -2   2  11 96191.8 8352.66  20
   2  -2 -11 88410.3 3672.59   8
   2   2 -11 91644.2 4405.84  24
  -2  -2  11 84851.4 8522.11  20
  -2   2  10 3708.07 1726.53  20
   2   2 -10 7276.18 929.721   8
   2   2 -10 7721.21 1918.56   1
   2  -2 -10 6310.93 904.134   8
  -2  -2  10 7856.01 2638.14  20
   2   2 -10 6798.99 1103.82  24
   2  -2 -10 7138.22 1941.61   1
  -2   2   9 60477.8 6203.46  20
   2   2  -9 67539.6 5415.23   1
  -2   2   9 64413.6 5478.24   2
  -2  -2   9 61573.9 6784.34  20
  -2  -2   8 8122.94 2381.31  20
   2  -2  -8 10517.7 1557.58  22
   2   2  -8 11985.4 2058.84   1
   2   2  -8 8615.41 1651.36  22
  -2   2   8 12280.9 2232.21   2
  -2   2   8 11525.6 2649.09  20
   2  -2  -8 7907.09 1066.35  21
   2  -2  -7 944.239 501.530  22
   2   2  -7 245.425 459.251  22
   2   2  -7 2086.19 855.848   1
  -2  -2   7 1395.19 988.502  20
  -2   2   7 921.003 718.606   2
  -2   2   7 705.511 838.094  20
  -2   2   6 1150.34 645.235   2
   2   2  -6 737.597 415.944   1
  -2  -2   6 2057.02 1312.97  20
   2   2  -6 1119.99 760.944  22
   2  -2  -6 957.249 606.357  22
  -2   2   6 807.907 791.906  20
  -2   2   5 226922. 8445.43  20
  -2  -2   5 222139. 8829.88  20
   2  -2  -5 222092. 6829.80  22
  -2  -2   5 204752. 8199.82   2
   2   2  -5 220719. 6655.13   1
  -2  -2   4 20218.2 2302.03  20
   2  -2  -4 19709.1 1942.77  22
  -2   2   4 22114.2 2279.33  20
  -2  -2   4 17974.4 2244.26   2
   2   2  -3 85674.5 3147.79  19
   2  -2  -3 71789.6 3604.26   3
  -2  -2   3 65296.5 3412.75  20
  -2  -2   3 61345.1 3783.53   2
  -2   2   3 77170.0 3606.06  20
   2   2  -2 2527.42 436.401  19
   2  -2  -2 2882.00 732.344   3
  -2  -2   2 2199.64 309.782  21
  -2  -2   2 2021.85 637.533   2
  -2   2   2 3234.13 624.850  20
  -2  -2   2 1870.84 535.408  20
  -2  -2   1 113.007 156.400  21
   2   2  -1 189.551 94.7808   1
   2   2  -1 406.203 262.373  19
  -2   2   1 297.633 204.895  19
  -2  -2   1 165.166 131.248   4
  -2  -2   1 226.100 155.833  20
   2  -2  -1 507.918 416.799   3
   2  -2  -1 286.813 322.819  22
   2  -2   0 8478.08 924.772  22
   2   2   0 6825.46 1089.42  19
   2  -2   0 9935.28 1247.05   3
  -2   2   0 8496.77 597.534  19
  -2  -2   0 8261.05 637.655   4
  -2  -2   0 8831.41 742.812  21
   2  -2   1 893377. 13713.3   3
   2  -2   1 887216. 10804.6  22
  -2   2  -2 21741.6 1297.47  21
  -2  -2  -2 25997.7 1206.46   1
   2   2   2 20072.8 813.393   3
   2  -2   2 26109.0 2177.55   3
  -2   2  -3 4427.39 628.732   4
   2  -2   3 3763.11 1000.14   3
  -2  -2  -3 4928.39 689.370   1
  -2  -2  -3 4492.22 684.970   4
  -2  -2  -3 4071.88 739.513  21
  -2   2  -3 3601.81 642.739  21
  -2  -2  -4 5891.27 859.802   4
  -2   2  -4 6179.89 1167.94   1
  -2  -2  -4 6098.60 929.014   1
  -2   2  -4 6678.27 820.934   4
  -2  -2  -4 7129.75 980.343  21
   2   2   4 4827.14 1689.77  20
  -2   2  -4 5357.53 775.984  21
   2  -2   4 6039.02 1295.74   3
   2   2   5 81668.5 7212.08  20
  -2  -2  -5 93668.8 3685.71   4
   2  -2   5 76967.9 7895.27  20
  -2  -2  -5 97660.3 4231.57   1
  -2   2  -5 95431.2 4921.76   1
  -2  -2  -5 98521.2 4026.06  21
   2  -2   5 97364.4 5481.34   3
  -2   2  -5 89659.2 3315.52  21
  -2   2  -5 92892.0 3351.09   4
   2   2   6 1309.37 1383.73  20
   2  -2   6-208.205 879.448  20
   2  -2   6-288.653 513.123   3
  -2  -2  -6-631.240 413.340   1
  -2   2  -6 273.194 320.959  21
  -2  -2  -6 24.6861 262.165  21
  -2   2  -6-108.625 141.032   4
  -2   2  -6 133.780 448.414   1
  -2  -2  -7 91014.0 5057.71   1
   2   2   7 71921.3 7767.91  20
  -2   2  -7 95221.8 5840.72   1
  -2  -2  -7 90085.3 4338.22  21
   2  -2   7 87168.2 6050.75   3
  -2   2  -7 87785.9 3690.12   4
   2  -2   7 74237.6 8682.42  20
  -2  -2  -8 664.450 383.395  21
  -2  -2  -8 1358.87 903.279   1
   2  -2   8 2059.78 1661.74  20
   2  -2   8-6.14533 678.917   3
   2   2   8 2599.27 1833.60  20
  -2  -2  -9 13427.2 1369.58   7
   2  -2   9 7005.79 2893.81  20
   2   2   9 10147.0 3169.80  20
  -2  -2  -9 13977.3 1437.33   8
  -2   2  -9 9918.24 1291.06  24
  -2  -2  -9 11555.8 1692.09  21
  -2   2  -9 16275.0 1440.16   8
  -2   2 -10 1888.39 587.322   8
  -2  -2 -10 1728.60 493.642   7
  -2  -2 -10 1953.82 572.659   8
   2  -2  10 835.567 2308.43  20
  -2   2 -10 1482.20 510.951  24
   2   2  10 2363.29 792.585  20
  -2  -2 -11 50184.1 2705.02   7
  -2   2 -11 55456.1 2797.65   8
  -2  -2 -11 51851.4 2963.40   8
  -2  -2 -12 7144.41 1068.28   8
  -2   2 -12 6298.96 962.705   8
  -2  -2 -12 7678.65 1041.64   7
  -2   2 -13 6947.27 896.906   8
  -2  -2 -13 8498.94 925.587   7
  -2  -2 -13 9137.44 1144.11   8
  -2  -2 -14 174.334 124.971  14
  -2  -2 -14-17.4148 179.249   8
  -2   2 -15 1614.57 292.203  14
  -2  -2 -15 547.170 194.740   8
   2  -3 -16 266.490 170.875   8
   2  -3 -16-57.6699 181.429   7
   2   3 -15 1708.04 423.886   8
   2  -3 -15 1200.31 430.443   8
   2  -3 -15 615.975 265.990   7
   2   3 -14 21550.8 1647.69   8
   2  -3 -14 20651.2 1760.58   8
   2  -3 -13 12023.0 1397.03   8
   2   3 -13 14592.5 1862.50  24
   2   3 -13 11962.2 1300.96   8
   2   3 -12 16998.7 1563.89   8
   2  -3 -12 16239.6 1624.39   8
  -2  -3  12 16300.7 2164.40  12
   2   3 -12 18580.5 2071.78  24
   2   3 -11 4307.29 754.721   8
  -2   3  11 2759.18 1581.15  20
   2   3 -11 3669.32 1390.70   1
   2  -3 -11 3641.55 737.129   8
  -2  -3  11 5071.56 2353.54  20
   2  -3 -11 3853.73 1495.27   1
   2   3 -11 3997.97 971.057  24
  -2  -3  11 2718.78 841.575  12
   2   3 -10 5844.17 848.617   8
   2   3 -10 5672.88 1072.65  24
   2  -3 -10 5337.40 820.627   8
  -2  -3  10 4619.38 1161.16  12
   2   3 -10 5916.90 1881.48   1
  -2  -3  10 4229.08 1898.43  20
  -2   3  10 5484.04 2034.35  20
  -2  -3   9 1284.55 1672.35  20
   2  -3  -9 2784.57 704.224  21
  -2   3   9 1797.66 1289.96  20
   2   3  -9 3207.07 1193.81   1
  -2   3   9 2545.96 1197.61   2
  -2  -3   8 74460.9 7018.22  20
  -2   3   8 79008.0 5589.24   2
   2  -3  -8 71043.9 3474.59  21
   2  -3  -8 65586.7 3974.63  22
   2   3  -8 75772.8 5326.30   1
   2   3  -8 67610.3 4988.26  22
  -2   3   8 73227.7 6255.48  20
  -2  -3   7 86723.8 6841.23  20
   2   3  -7 88016.2 5233.75   1
  -2   3   7 91816.3 5557.89   2
   2  -3  -7 85276.9 4436.48  22
  -2   3   7 88246.1 6289.65  20
   2   3  -7 77578.5 5463.55  22
  -2  -3   6 138824. 7871.63  20
  -2   3   6 151290. 7630.49  20
   2   3  -6 149529. 6169.43   1
   2  -3  -6 140064. 5599.86  22
  -2  -3   5 8435.62 1716.91  20
   2   3  -5 8521.93 1303.39   1
  -2   3   5 10557.2 1822.99  20
   2  -3  -5 9682.59 1414.30  22
  -2   3   4 110476. 4952.72  20
   2  -3  -4 118514. 5250.25   3
   2   3  -4 108746. 4128.50   1
   2  -3  -4 110515. 4608.52  22
  -2  -3   4 105316. 5233.30  20
   2  -3  -3 22459.3 2173.88   3
  -2   3   3 26756.0 2038.24  20
   2   3  -3 22463.2 1604.39   1
   2   3  -3 28410.2 1934.58  19
  -2  -3   3 21484.5 1936.46  20
  -2  -3   2 276918. 5510.20  20
  -2   3   2 308488. 5963.88  20
   2   3  -2 279234. 4979.24   1
  -2  -3   2 293715. 3346.21   4
   2  -3  -2 307581. 7929.64   3
   2   3  -2 301385. 5842.35  19
  -2  -3   2 266219. 3921.45  21
   2  -3  -1 69824.2 3655.74   3
   2   3  -1 65640.9 2872.21  19
  -2  -3   1 67150.6 1967.32  21
   2  -3  -1 72234.9 3163.67  22
  -2  -3   1 69058.5 1707.80   4
   2  -3   0 254190. 5677.89  22
   2  -3   0 257331. 7119.90   3
  -2   3   0 239362. 4478.41  19
  -2  -3   0 237766. 3902.56   4
   2   3   0 195293. 6704.51  19
  -2  -3   0 234245. 4353.34  21
   2  -3   1 188944. 6285.10   3
  -2   3  -1 195384. 4334.56  19
  -2  -3  -1 175221. 3737.40   4
   2  -3   1 181872. 4418.50  22
  -2  -3  -1 172380. 4070.69  21
  -2  -3  -2 382951. 6511.01   4
  -2  -3  -2 395139. 5260.27   1
  -2  -3  -2 381723. 6973.69  21
   2   3   3 4951.00 1426.80  20
   2  -3   3 6539.36 1344.71   3
  -2  -3  -3 7066.88 870.928   4
  -2  -3  -3 7903.80 829.669   1
  -2  -3  -3 7202.31 935.893  21
  -2  -3  -4 61202.8 2817.28   4
  -2   3  -4 58909.9 2448.05   4
  -2  -3  -4 63119.2 2819.07   1
  -2  -3  -4 59755.7 3026.88  21
   2  -3   4 60126.2 4272.12   3
  -2  -3  -5 1927.35 646.399   1
   2  -3   5 2725.30 1080.78   3
   2  -3   5 1581.18 1485.42  20
  -2   3  -5 2868.93 575.179   4
  -2  -3  -5 1983.34 624.130  21
   2   3   5 2350.92 1277.74  20
  -2  -3  -6 11319.4 1503.00  21
  -2  -3  -6 9128.79 1421.14   1
   2  -3   6 8413.53 3121.59  20
  -2   3  -6 11003.3 1186.38   4
   2   3   6 9040.37 2368.04  20
   2  -3   6 9619.60 2086.13   3
   2   3   7 2138.87 737.775  20
  -2  -3  -7 1846.55 737.125   1
   2  -3   7 2448.51 1182.81   3
  -2  -3  -7 3311.27 823.249  21
  -2   3  -7 2140.79 595.911   4
   2  -3   7 4150.55 1968.78  20
   2   3   8 86035.1 8543.10  20
  -2  -3  -8 105893. 3778.59   8
  -2  -3  -8 102579. 5091.40  21
   2  -3   8 91700.0 10275.5  20
   2  -3   8 96006.1 7041.90   3
   2  -3   9 18532.6 4737.12  20
  -2   3  -9 18009.4 1745.57  24
  -2  -3  -9 22731.6 1809.14   7
  -2  -3  -9 23580.6 1911.30   8
  -2  -3  -9 19632.6 1472.30   6
   2   3   9 20139.3 4190.75  20
  -2  -3  -9 19838.7 2253.44  21
   2   3  10 14651.4 3748.02  20
  -2   3 -10 15900.6 1402.56   8
  -2  -3 -10 14964.3 1584.99   8
   2  -3  10 10629.3 3764.69  20
  -2  -3 -10 14293.8 1469.58   7
  -2   3 -10 11457.3 1436.28  24
  -2  -3 -11-148.205 309.986   7
  -2   3 -11-133.022 394.043  24
  -2  -3 -11 119.955 254.931   8
  -2   3 -11-144.365 276.890   8
  -2  -3 -12 187.419 253.246   8
  -2  -3 -12 383.455 273.758   7
  -2  -3 -13 3091.01 582.289   7
  -2  -3 -13 3993.82 800.386   8
  -2  -3 -13 4053.90 601.186  14
  -2  -3 -14 26615.2 1742.68   8
  -2  -3 -14 32380.0 1379.80  14
  -2  -3 -14 29200.8 1419.96   7
  -2  -3 -15 750.928 231.302   8
   2  -4 -16 13088.9 833.217   7
   2  -4 -16 12994.7 1025.36   8
   2  -4 -15 1603.68 410.536   7
   2  -4 -15 1655.26 497.835   8
   2  -4 -14 14632.4 1468.63   8
   2   4 -14 15566.0 1307.48   8
   2  -4 -13 3347.97 758.981   8
   2   4 -13 3168.33 699.567   8
   2   4 -13 3282.65 951.476  24
  -2  -4  13 1110.26 587.799  12
   2  -4 -12 2622.63 695.512   8
   2   4 -12 1788.01 505.499   8
  -2  -4  12 822.379 406.847  12
   2   4 -12 1503.84 658.983  24
   2  -4 -11 7765.42 1086.36   8
   2  -4 -11 9507.43 2258.69   1
   2   4 -11 8962.61 1415.66  24
  -2   4  11 7419.40 2202.39  20
  -2  -4  11 9319.54 1686.97  12
   2   4 -11 10170.9 2473.95   1
   2   4 -11 10095.9 1177.46   8
  -2  -4  11 3525.15 1776.25  20
  -2  -4  10 55066.6 3927.20  12
   2   4 -10 63068.0 5735.66   1
  -2  -4  10 58655.3 6932.47  20
   2  -4 -10 59313.5 2826.94   8
   2   4 -10 58617.5 2637.62   8
  -2   4  10 57131.7 5896.75  20
   2   4 -10 56036.6 3275.75  24
  -2  -4   9 5152.56 2319.43  20
  -2   4   9 5767.94 1535.69   2
   2   4  -9 6750.67 1755.52   1
   2  -4  -9 5609.98 1044.60  21
  -2   4   9 3000.11 1371.02  20
   2  -4  -8 28550.3 2679.12  22
  -2  -4   8 29550.1 4478.29  20
  -2   4   8 26954.7 3791.47  20
  -2   4   8 36489.2 3846.20   2
   2   4  -8 34876.5 3691.44   1
   2  -4  -8 29971.3 2369.50  21
   2   4  -8 28124.5 3488.49  22
  -2  -4   7 38196.4 4603.38  20
   2   4  -7 42659.3 3722.17   1
  -2   4   7 38462.1 4051.91  20
   2  -4  -7 36777.4 2999.04  22
  -2   4   7 49394.6 4238.33   2
  -2  -4   6-73.3698 658.982  20
  -2   4   6-69.8829 557.956  20
   2   4  -6 231.370 337.296   1
   2  -4  -6 169.908 383.713  22
   2   4  -5 82217.5 4215.21   1
  -2  -4   5 82132.4 5400.95  20
   2  -4  -5 94111.7 5203.89   3
  -2   4   5 92702.7 5092.76  20
   2  -4  -5 85149.6 4335.31  22
  -2  -4   4 53661.8 3704.82  20
   2  -4  -4 58155.0 3864.26   3
   2  -4  -4 55325.7 3330.67  22
  -2   4   4 62987.3 3649.87  20
   2   4  -4 53167.1 2963.89   1
   2   4  -3 38400.8 2398.12  19
   2  -4  -3 34088.2 2865.91   3
  -2  -4   3 29881.3 2204.21  20
   2   4  -3 31981.5 2027.82   1
   2  -4  -3 32349.1 2456.52  22
  -2   4   3 35954.0 2262.99  20
   2   4  -2 37859.6 2289.23  19
  -2  -4   2 35092.2 1285.64  21
   2  -4  -2 40132.4 3001.78   3
   2   4  -2 33858.7 1775.70   1
  -2  -4   2 34556.7 1713.86  20
  -2   4   2 40238.9 2099.29  20
   2  -4  -1 3063.93 682.289  22
  -2   4   1 3450.10 883.178  19
  -2  -4   1 3349.10 645.924   3
   2   4  -1 2878.64 734.235  19
  -2  -4   1 3203.45 387.240   4
   2  -4  -1 2772.03 807.584   3
  -2  -4   1 3741.05 489.436  21
  -2   4   0 332162. 6666.70  19
   2  -4   0 382159. 7773.84  22
   2  -4   0 371982. 9593.61   3
   2   4   0 307001. 9424.80  19
  -2  -4   0 369213. 5427.06   4
  -2  -4   0 339849. 5532.69   3
  -2  -4   0 352810. 5895.84  21
  -2   4  -1 547018. 8333.97  19
  -2  -4  -1 531753. 7145.88   4
   2  -4   1 558681. 8868.14  22
  -2  -4  -1 528948. 7829.92  21
   2  -4   1 528145. 11818.5   3
  -2  -4  -2 247975. 5679.05  21
  -2  -4  -2 251097. 5274.94   4
   2  -4   2 265587. 8537.04   3
   2   4   3 882.036 679.108  20
  -2  -4  -3 1087.42 392.836   4
   2  -4   3 937.448 724.199   3
  -2  -4  -3 976.219 460.462  21
  -2  -4  -4 7257.50 931.900   1
  -2  -4  -4 5348.12 917.465  21
  -2   4  -4 6735.51 831.490   4
   2  -4   4 3140.48 1080.36   3
   2   4   4 6517.39 1725.61  20
   2  -4   5 119836. 10168.9  20
   2   4   5 115183. 7969.53  20
  -2  -4  -5 143647. 4880.93   1
   2  -4   5 132470. 7370.28   3
  -2   4  -5 141240. 4094.88   4
  -2  -4  -5 143190. 5301.62  21
  -2  -4  -6 108943. 4729.34   1
  -2   4  -6 118158. 3895.39   4
   2  -4   6 115075. 7206.72   3
   2   4   6 97866.6 7866.60  20
   2  -4   6 99997.9 9950.13  20
  -2  -4  -6 121063. 5236.62  21
   2   4   7 94470.5 8129.28  20
   2  -4   7 112824. 11079.9  20
   2  -4   7 101480. 7309.34   3
  -2  -4  -7 108815. 5234.44  21
   2   4   8 5436.44 2414.88  20
   2  -4   8 1339.20 484.392   3
   2  -4   8 8239.90 3434.01  20
  -2  -4  -8 4988.19 927.127   7
  -2  -4  -8 3813.25 1008.89  21
  -2  -4  -8 3551.61 655.652   8
   2   4   9 187.382 1790.33  20
  -2  -4  -9 435.496 269.829   6
  -2  -4  -9 939.154 609.242  21
  -2  -4  -9 70.7928 230.450   7
  -2  -4  -9 780.601 412.777   8
  -2   4  -9 514.013 415.066  24
   2  -4   9-173.008 1724.92  20
   2   4  10 23438.9 4394.16  20
   2  -4  10 23786.3 5193.03  20
  -2  -4 -10 30835.1 2230.53   7
  -2   4 -10 26846.4 2243.19  24
  -2  -4 -10 31980.0 2320.38   8
  -2  -4 -11 19901.3 1761.04   7
  -2  -4 -11 18692.9 1826.18   8
  -2   4 -11 15729.1 1744.89  24
  -2  -4 -12 38763.5 2491.36   8
  -2  -4 -12 37941.7 2297.80   7
  -2  -4 -12 38374.9 1976.04  14
  -2  -4 -13 8346.08 961.001   7
  -2  -4 -13 8776.41 1104.70   8
  -2  -4 -13 7814.53 780.525  14
  -2  -4 -14 853.514 244.276   7
  -2  -4 -14 1250.10 402.787   8
  -2  -4 -14 1198.41 264.422  14
  -2  -4 -15-288.588 202.833   8
   2  -5 -16 3602.38 526.880   8
   2  -5 -16 3726.90 466.210   7
   2  -5 -15 5235.40 772.203   8
   2  -5 -15 4578.20 669.585   7
   2  -5 -14 850.558 370.694   8
  -2  -5  14-20.4336 627.119  12
   2   5 -14 1166.72 513.720  24
   2  -5 -13-77.2805 268.276   8
  -2  -5  13-442.124 529.963  12
   2   5 -13-223.765 280.639  24
   2  -5 -12 15878.1 1572.21   8
   2   5 -12 16606.6 1432.84   8
   2   5 -12 15132.4 1886.79  24
  -2  -5  12 16589.9 2243.67  12
  -2  -5  11 6829.56 1505.86  12
   2  -5 -11 4161.29 1475.14   1
   2   5 -11 5351.16 1154.30  24
   2  -5 -11 5255.98 887.916   8
  -2  -5  11 3974.53 1870.95   3
   2   5 -11 6503.86 1976.31   1
  -2   5  11 1897.50 1223.09  20
  -2  -5  11 8405.01 2522.45  20
   2  -5 -10-418.188 276.715  21
   2   5 -10-10.0783 280.862  24
  -2  -5  10 441.249 1121.31  20
  -2  -5  10-519.030 649.221  12
   2  -5 -10 190.642 171.406   8
  -2   5  10 481.769 597.917  20
   2   5 -10 357.157 521.501   1
  -2   5   9 1995.23 1080.22  20
  -2  -5   9 1577.79 1229.50  20
   2   5  -9 2171.71 613.314  24
   2   5  -9 1095.53 646.235   1
   2  -5  -9 2136.00 723.471  21
  -2  -5   8-215.921 543.732  20
  -2   5   8 640.678 465.162  20
   2   5  -8-356.024 500.804   1
  -2   5   8 109.617 443.100   2
   2  -5  -8-235.557 210.089  22
   2   5  -8-117.336 944.609  22
  -2   5   7 41244.0 4050.31  20
  -2  -5   7 36202.6 4461.31  20
   2   5  -7 32535.1 4055.41  22
   2   5  -7 42768.9 3777.40   1
   2  -5  -7 38388.0 3141.03  22
   2   5  -6 1135.40 549.704   1
  -2   5   6 184.016 356.358  20
   2  -5  -6 1201.15 564.443  22
  -2  -5   6 1244.02 1059.50  20
  -2  -5   5 3454.55 1111.33  20
  -2   5   5 5151.21 1232.64  20
   2  -5  -5 4155.76 1166.92   3
   2  -5  -5 4193.10 1043.90  22
   2   5  -5 2881.34 708.858   1
   2   5  -5 6122.56 1366.17  19
  -2  -5   4 164235. 6348.34  20
   2  -5  -4 180794. 6477.34  22
   2  -5  -4 175427. 7212.04   3
   2   5  -4 164876. 5645.81   1
  -2   5   3 6138.43 1967.85  19
   2   5  -3 11789.2 1296.95   1
   2  -5  -3 11540.1 1750.83   3
   2   5  -3 13865.6 1595.64  19
  -2  -5   3 10924.5 1271.16  20
  -2   5   3 14177.4 1394.92  20
   2  -5  -3 11288.9 1529.86  22
  -2  -5   3 8080.87 527.320  21
   2  -5  -2 21130.4 2374.20   3
   2   5  -2 22475.5 1980.01  19
   2  -5  -2 22540.7 2094.50  22
  -2   5   2 17690.9 2647.74  19
  -2  -5   2 17976.9 1088.43  20
  -2  -5   2 21832.4 1962.43   3
  -2  -5   2 22050.0 1094.61  21
   2  -5  -1 18057.9 2210.54   3
  -2   5   1 12556.7 1686.26  19
  -2  -5   1 15302.1 1465.30   3
  -2  -5   1 16088.5 1088.58  21
   2  -5  -1 16643.5 1740.94  22
   2   5  -1 14784.5 1854.78  19
  -2  -5   0 55171.6 2271.42  21
   2  -5   0 58234.0 3153.74  22
   2  -5   0 59284.7 4044.68   3
   2   5   0 49534.4 3896.02  19
  -2   5   0 52908.3 2893.34  19
  -2  -5   0 52674.9 2380.43   3
   2   5   1 167600. 4672.16  20
   2   5   1 157512. 8396.10  19
  -2  -5  -1 196592. 4837.35  21
  -2  -5  -1 165832. 3497.83   3
   2  -5   1 206596. 7872.83   3
  -2   5  -1 195570. 5372.81  19
   2   5   2 3715.03 894.753  20
   2   5   2 4297.11 1858.04  19
  -2   5  -2 4703.41 956.264  19
   2  -5   2 3288.10 1143.47   3
  -2  -5  -2 4423.81 773.215  21
  -2  -5  -3 3138.19 720.925  21
   2   5   3 3127.85 981.952  20
  -2   5  -3 2627.72 825.776  19
   2  -5   3 1711.01 977.896   3
   2  -5   4 5837.54 1524.49   3
   2   5   4 5101.45 1428.32  20
  -2   5  -4 6478.51 812.587   4
  -2  -5  -4 6428.56 1131.55  21
  -2   5  -5 17945.8 1415.20   4
   2   5   5 15226.4 2695.80  20
   2  -5   5 19263.5 2915.54   3
  -2  -5  -5 17146.5 1633.76   1
   2  -5   5 17131.6 3840.80  20
  -2  -5  -5 16506.5 1842.44  21
   2   5   6-418.373 663.536  20
  -2  -5  -6 154.479 570.789  21
   2  -5   6 699.408 1004.51  20
   2  -5   6-133.456 623.400   3
  -2   5  -6 150.783 120.346   4
   2   5   7-31.6482 797.952  20
   2  -5   7-1085.76 1281.50  20
   2  -5   7-426.613 422.826   3
  -2  -5  -7-371.002 279.901  21
  -2  -5  -8 1383.33 391.822   6
   2  -5   8 1522.65 1184.17  20
  -2  -5  -8 1511.80 489.242   8
   2  -5   8 214.687 861.070   3
   2   5   8-404.280 1248.73  20
  -2  -5  -8 1679.48 502.249   7
  -2   5  -8 1601.97 663.154   9
  -2  -5  -8 1308.51 650.268  21
  -2   5  -8 675.776 390.793  24
  -2  -5  -9 20710.6 1805.01   8
  -2  -5  -9 18563.9 1550.62   6
   2  -5   9 21935.0 4978.88  20
  -2  -5  -9 19824.8 2423.87  21
  -2  -5  -9 23751.2 1906.03   7
  -2   5  -9 20314.3 1918.05  24
  -2   5 -10 23054.8 2083.79  24
  -2  -5 -10 22454.9 1927.66   7
  -2  -5 -10 24467.6 2022.04   8
   2  -5  10 23661.2 2493.35  12
  -2   5 -11 5016.07 972.368  24
  -2  -5 -11 5499.80 990.433   8
  -2  -5 -11 6291.74 840.295  14
  -2  -5 -11 5594.87 975.686   7
  -2  -5 -12-294.872 266.362  14
  -2  -5 -12 105.324 211.562   8
  -2   5 -12-10.4822 270.643  24
  -2  -5 -12-73.0638 275.580   7
  -2  -5 -13 6952.56 695.900  14
  -2  -5 -13 7023.28 972.294   8
  -2  -5 -13 7711.12 924.717   7
  -2  -5 -14 318.223 263.774   8
  -2  -5 -14-20.5583 144.732   7
  -2  -5 -15 1233.70 266.217   8
   2  -6 -16 3004.49 443.779   8
   2  -6 -16 2144.33 332.031   7
   2  -6 -15 7813.08 883.557   7
   2  -6 -15 8160.46 904.184   8
   2   6 -14 10270.8 1443.89  24
   2  -6 -14 10410.3 1147.33   8
  -2  -6  13 2021.43 920.692  12
   2  -6 -13 2836.84 672.548   8
   2   6 -13 3326.23 912.176  24
   2   6 -12 2121.21 733.580  24
  -2  -6  12 3431.89 1221.89  12
   2  -6 -12 3343.54 740.620   8
  -2  -6  11 3009.75 1165.64  20
  -2  -6  11 1800.79 654.318  12
   2  -6 -11 2546.64 683.547   8
   2   6 -11 1799.11 736.155  24
  -2   6  11 298.426 921.976  20
  -2  -6  10 18310.5 3735.80   3
   2   6 -10 25077.9 3685.31   1
   2  -6 -10 20423.6 1655.83   8
  -2   6  10 18068.4 2936.90  20
   2   6 -10 21076.3 2141.58  24
  -2  -6  10 22537.0 2786.05  12
  -2  -6  10 17677.0 3670.41  20
   2  -6 -10 18818.3 2157.76  21
   2   6  -9 29539.9 2390.39  24
   2   6  -9 28562.7 3776.04   1
   2  -6  -9 25675.3 2544.48  21
   2  -6  -9 31343.4 1908.45   8
  -2   6   9 26447.0 3495.74  20
  -2  -6   9 33864.1 3207.02  12
  -2  -6   9 23125.8 4051.64  20
  -2  -6   9 28209.6 4496.36   3
  -2  -6   8 19498.7 3385.16  20
  -2   6   8 25810.4 3324.32   2
  -2   6   8 23525.2 3187.79  20
   2  -6  -8 20250.2 2349.02  22
   2   6  -8 20861.8 2925.79   1
   2   6  -8 17209.4 3074.40  22
  -2   6   7 38473.2 3705.71  20
  -2  -6   7 35648.6 4283.36  20
   2   6  -7 37385.7 3697.76   1
   2  -6  -7 35560.6 3129.13  22
   2   6  -6 62825.6 4338.50   1
  -2  -6   6 49690.0 4544.04  20
   2  -6  -6 57094.0 3909.86  22
  -2   6   6 69219.1 4468.68  20
  -2  -6   5 83815.0 5251.53  20
   2   6  -5 87488.2 4683.36   1
   2  -6  -5 85721.9 5379.69   3
  -2   6   5 103176. 4727.68  20
   2  -6  -5 88711.0 4799.61  22
  -2   6   4 151999. 5071.33  20
  -2  -6   4 131328. 6358.85   3
   2  -6  -4 136101. 6617.23   3
  -2  -6   4 120110. 5127.92  20
   2   6  -4 137454. 5322.12   1
   2  -6  -4 139127. 5880.39  22
   2   6  -4 160389. 6373.70  19
  -2   6   3 2955.85 641.755  20
   2  -6  -3 2131.92 935.510   3
   2   6  -3 2610.57 815.803  19
  -2  -6   3 1855.02 574.212  20
  -2  -6   3 2504.16 319.482  21
  -2  -6   3 1727.19 697.472   3
  -2   6   3-91.5108 1084.57  19
   2  -6  -3 2577.86 850.811  22
   2  -6  -2 3850.51 936.499  22
  -2  -6   2 2074.54 323.534  20
  -2   6   2 998.537 834.368  19
  -2  -6   2 3067.01 903.980   3
  -2  -6   2 3865.26 490.851  21
   2  -6  -2 2895.75 928.560   3
   2   6  -2 3283.85 905.195  19
  -2   6   1 925.534 551.187  19
   2   6  -1 897.606 390.562  19
  -2  -6   1 917.031 417.352   3
   2  -6  -1 1023.57 476.847  22
   2  -6  -1 212.562 466.790   3
  -2  -6   1 1194.36 349.856  21
  -2  -6   0 2686.86 552.116  21
  -2  -6   0 3226.72 722.621   3
  -2   6   0 2354.02 806.881  19
   2   6   0 3434.86 1142.13  19
   2  -6   0 2238.73 929.359   3
   2   6   1 57886.2 5419.51  19
  -2  -6  -1 63884.9 2543.17   3
  -2   6  -1 66762.3 3441.20  19
   2  -6   1 74059.3 4996.87   3
  -2  -6  -1 73346.4 3053.38  21
  -2  -6  -2 783.424 444.446  21
   2   6   2 900.439 375.145  20
   2  -6   2 524.855 503.043   3
   2   6   2 1144.66 1151.77  19
  -2   6  -2-26.0239 289.594  19
   2   6   3-1808.54 654.141  20
  -2   6  -3-66.1441 465.624  19
   2  -6   3 777.070 726.566   3
   2   6   3-358.873 1382.31  19
  -2  -6  -3 370.494 291.919  21
  -2  -6  -4 2.30252 400.891  21
   2   6   4 864.336 353.978  20
   2   6   4-414.634 1026.18  19
   2  -6   4 990.652 663.973   3
   2   6   5-75.5627 686.531  20
  -2  -6  -5 124.730 220.453  21
   2  -6   5 1184.45 791.071   3
  -2   6  -5 76.3759 186.381   4
   2   6   6 2034.25 963.102  20
   2  -6   6 3265.87 1807.68  20
   2  -6   6 3001.03 1507.92   3
  -2  -6  -6 3799.19 1081.74  21
   2  -6   7 68386.7 8717.99  20
  -2  -6  -7 81703.8 3254.89   8
  -2  -6  -7 78871.5 3225.69   7
  -2  -6  -7 80804.0 4848.05  21
   2  -6   7 74547.1 6705.33   3
  -2  -6  -8 1032.25 513.692   7
   2  -6   8 1789.62 2267.33  20
  -2  -6  -8 779.036 309.072   8
   2  -6   8 940.500 915.000   3
  -2  -6  -8 34.8624 340.429  21
  -2   6  -8 881.218 406.102  24
  -2   6  -8-778.654 613.229   9
  -2  -6  -8 964.658 486.622   6
  -2   6  -9 10818.6 1776.74   9
  -2  -6  -9 11239.6 1359.13   8
   2  -6   9 9486.30 2597.73   3
  -2  -6  -9 12038.0 1134.46  14
  -2   6  -9 9960.70 1391.10  24
  -2  -6  -9 11227.8 1353.93   7
   2  -6   9 12032.9 3550.42  20
  -2  -6  -9 7964.04 1580.60  21
  -2  -6 -10-568.787 340.862   7
  -2  -6 -10 619.466 350.066  14
   2  -6  10-243.762 348.851  12
  -2   6 -10 317.544 321.947  24
  -2  -6 -10-140.925 338.339   8
  -2  -6 -11 20290.3 1862.70   8
  -2   6 -11 17187.0 1812.78  24
   2  -6  11 18412.8 2168.80  12
  -2  -6 -11 19937.3 1392.41  14
  -2  -6 -11 20252.1 1766.45   7
  -2  -6 -12 6749.12 1010.53   8
  -2  -6 -12 6215.54 712.553  14
  -2  -6 -12 4881.50 825.753   7
  -2   6 -12 7828.34 1117.29  24
  -2  -6 -13 2547.60 602.937   8
  -2  -6 -13 3358.50 603.358   7
  -2  -6 -14 495.925 249.488   8
  -2  -6 -14 198.264 146.535   7
   2  -7 -16 6760.53 569.559   8
   2  -7 -16 7134.52 554.956   7
   2  -7 -15 2303.59 432.696   8
   2  -7 -15 2028.13 454.378   7
   2  -7 -14 2228.46 514.568   8
   2   7 -14 2365.83 644.198  24
  -2  -7  14 2795.49 694.283  12
   2  -7 -14 1717.13 517.437   7
  -2  -7  13 64.9529 546.174  12
   2   7 -13-5.14088 277.116  24
   2  -7 -13 365.736 290.599   8
  -2  -7  12 8245.00 1741.75  12
   2   7 -12 10213.7 1536.86  24
   2  -7 -12 10415.0 1241.36   8
   2  -7 -11 10743.1 1256.03   8
   2   7 -11 11410.5 1662.67  24
  -2  -7  11 9958.00 1903.14  12
   2  -7 -10 1537.87 690.082  21
  -2  -7  10 2096.58 1526.96   3
   2   7 -10 1793.30 794.272  24
  -2  -7  10 2660.24 1309.00  12
   2  -7 -10 1317.74 416.883   8
  -2  -7  10 2295.55 1391.57  20
  -2  -7   9 1542.52 1468.40   3
  -2  -7   9 3176.33 1705.45  20
   2  -7  -9 924.443 360.924   8
  -2  -7   9 406.912 555.891  12
   2  -7  -9 160.535 337.131  21
  -2   7   9 1077.23 706.752  20
   2   7  -9 672.572 387.034  24
  -2   7   8 43341.5 3881.21  20
  -2  -7   8 36743.5 4502.46  20
  -2  -7   8 40690.4 5085.44   3
   2   7  -8 31911.1 4432.34  22
   2  -7  -8 40024.3 3148.05  21
  -2  -7   7 35160.0 4128.96  20
   2  -7  -7 37294.9 3371.79  22
  -2  -7   7 34837.3 4445.80   3
  -2   7   7 41216.8 3478.61  20
  -2  -7   6 55710.9 4585.60  20
  -2  -7   6 60760.4 5440.69   3
  -2   7   6 67812.0 3989.76  20
   2  -7  -6 61400.8 4240.44  22
   2  -7  -5 1814.26 851.780   3
  -2   7   5 2989.06 831.377  20
  -2  -7   5 1437.79 778.965   3
   2   7  -5 1811.19 979.151  19
   2  -7  -5 1883.26 829.739  22
  -2  -7   5 2545.99 940.307  20
  -2   7   5 1684.35 1719.64  19
   2  -7  -4 2057.44 907.632   3
  -2   7   4 2890.19 1907.18  19
  -2  -7   4 1671.56 623.583  20
   2  -7  -4 1719.54 780.840  22
   2   7  -4 1396.85 729.375  19
  -2   7   4 3349.52 724.017  20
  -2  -7   4 1101.90 680.885   3
   2   7  -3 73242.3 4315.45  19
   2  -7  -3 71153.5 4991.72   3
  -2   7   3 55998.5 5620.17  19
  -2  -7   3 67564.1 4423.70   3
   2  -7  -3 68850.7 4254.42  22
  -2   7   2 42991.5 4289.03  19
  -2  -7   2 47001.9 3461.70   3
   2  -7  -2 51634.4 3646.58  22
   2   7  -2 57558.5 3913.46  19
  -2  -7   2 51983.5 2001.50  21
   2  -7  -2 51780.3 4275.57   3
   2  -7  -1 14329.9 2296.80   3
   2   7  -1 16088.5 2210.95  19
  -2   7   1 15815.4 2189.53  19
  -2  -7   1 13063.7 1718.35   3
  -2  -7   1 16733.8 1273.09  21
  -2  -7   0 91734.0 4073.66   3
   2  -7   0 101243. 6102.42   3
  -2  -7   0 104734. 3586.13  21
  -2   7   0 93799.5 4789.46  19
   2   7   0 99800.8 6170.75  19
   2   7   1 457.963 625.619  19
   2  -7   1-109.695 724.041   3
  -2   7  -1-57.5741 312.308  19
  -2  -7  -1 424.885 368.530   3
  -2  -7  -1-85.6645 289.451  21
   2  -7   2 197434. 9192.21   3
  -2  -7  -2 179639. 5574.15  21
  -2   7  -2 200595. 6882.57  19
  -2   7  -3 16877.9 2253.35  19
   2  -7   3 13641.1 2474.35   3
  -2  -7  -3 14233.6 1632.53  21
   2   7   4 96589.2 9478.06  19
  -2   7  -4 166214. 7269.27  19
  -2  -7  -4 137858. 5507.31  21
   2  -7   4 114822. 9690.17  20
   2  -7   4 142123. 8476.62   3
   2  -7   5 14125.2 3797.47  20
  -2  -7  -5 15233.4 1925.06  21
   2  -7   5 15141.3 2909.30   3
  -2  -7  -6 318.391 454.699  21
   2  -7   6-141.804 561.611   3
   2   7   6-422.693 1027.04  19
   2  -7   6-548.356 1546.10  20
   2  -7   7 9783.24 3589.99  20
   2   7   7 4289.25 2754.93  19
  -2  -7  -7 6540.45 946.523   8
   2  -7   7 2746.33 1302.39   3
  -2  -7  -7 5705.21 887.368   7
  -2   7  -7 5746.56 944.325  24
  -2   7  -7 6555.91 1311.13   9
  -2  -7  -7 5159.52 1237.88  21
   2  -7   8 133042. 12376.7  20
  -2  -7  -8 148149. 4844.42   7
  -2   7  -8 131972. 4959.85  24
  -2  -7  -8 143528. 6857.17  21
  -2  -7  -8 144443. 3885.34  14
   2  -7   8 130525. 9822.42   3
  -2   7  -8 144430. 6226.13   9
  -2  -7  -8 149229. 4798.19   8
  -2   7  -9 34277.8 3148.62   9
  -2   7  -9 33441.4 2583.50  24
  -2  -7  -9 39963.0 2537.81   8
  -2  -7  -9 36971.0 1940.34  14
   2  -7   9 32444.5 6262.73  20
  -2  -7  -9 39404.9 2515.81   7
  -2  -7  -9 35239.7 3418.19  21
   2   7   9 26711.1 6358.05  19
   2  -7  10 14984.8 2188.71  12
  -2   7 -10 11072.8 1487.32  24
  -2  -7 -10 12621.2 1111.41  14
  -2  -7 -10 14327.4 1534.06   7
  -2  -7 -10 13638.7 1492.79   8
  -2  -7 -11 936.868 468.205   7
  -2  -7 -11 1327.34 506.019   8
  -2   7 -11 250.189 347.854  24
   2  -7  11 1782.28 875.112  12
  -2  -7 -11 1189.95 322.521  14
  -2  -7 -12-131.455 280.294   8
  -2   7 -12 132.236 326.640  24
  -2  -7 -12 193.008 321.480   7
  -2  -7 -13 9469.81 964.448   7
  -2  -7 -13 7658.99 958.264   8
  -2  -7 -14 9690.24 889.473   8
  -2  -7 -14 10684.8 815.263   7
   2  -8 -15 18180.1 1101.53   8
   2  -8 -15 19076.7 1191.17   7
   2  -8 -14 13458.5 1239.24   7
   2  -8 -14 11578.1 1080.52   8
   2   8 -14 13019.0 1519.68  24
   2   8 -13 273.684 316.047  24
   2  -8 -13 191.075 179.675   8
  -2  -8  13-553.005 632.988  12
   2   8 -12 15558.0 1937.78  24
   2  -8 -12 14184.3 1395.08   8
  -2  -8  12 14549.4 2265.85  12
  -2  -8  11 13739.5 2332.59  12
   2  -8 -11 13185.2 1362.09   8
   2   8 -11 14971.6 1898.44  24
   2  -8 -10 65132.7 2953.66   8
  -2  -8  10 73785.8 5228.56  12
   2   8 -10 67746.3 3930.52  24
  -2  -8   9 17407.9 2360.28  12
   2   8  -9 15606.4 1849.70  24
  -2   8   9 6807.41 2723.41  19
   2  -8  -9 14988.2 1335.69   8
  -2  -8   9 8309.99 2614.07   3
   2  -8  -9 13731.6 1988.48  21
  -2   8   8-2059.59 1193.15  19
  -2  -8   8-1431.97 1015.06   3
   2   8  -8 2491.32 1570.14  22
   2   8  -8 1059.01 480.133  24
  -2  -8   8 140.579 462.056  12
  -2  -8   8-1482.85 1174.28  20
   2  -8  -8-124.633 308.502  21
  -2  -8   7 17186.6 2786.78  20
  -2   8   7 13467.2 4072.96  19
  -2  -8   7 19604.4 3436.31   3
  -2   8   6 76391.1 3968.69  20
   2  -8  -6 68248.4 5285.36   3
  -2  -8   6 56327.8 4351.56  20
   2   8  -6 90631.4 6311.17  19
  -2   8   6 41756.5 6456.44  19
  -2  -8   6 64275.4 5691.76   3
  -2   8   5 32798.0 5526.84  19
   2  -8  -5 39977.9 3984.40   3
  -2  -8   5 37527.0 4208.36   3
   2  -8  -5 39223.7 3547.47  22
  -2   8   5 47617.3 2856.77  20
  -2  -8   4 71545.1 5180.27   3
   2  -8  -4 76288.4 5455.25   3
   2  -8  -4 72046.4 4754.42  22
  -2   8   4 60017.5 6719.32  19
   2  -8  -3 12927.0 2253.68   3
  -2   8   3 8225.42 2271.37  19
   2   8  -3 10101.7 1756.36  19
  -2  -8   3 8510.57 1672.13   3
   2  -8  -2 1949.28 949.095   3
  -2   8   2 1009.53 815.717  19
  -2  -8   2 2310.36 922.127   3
  -2  -8   2 2358.98 453.363  21
   2   8  -2 1368.02 785.324  19
  -2  -8   1 63689.8 4040.41   3
  -2   8   1 73260.0 5082.94  19
   2  -8  -1 67954.6 5310.32   3
   2   8  -1 78879.3 5233.11  19
  -2  -8   1 76043.2 2921.72  21
   2  -8   0 67682.8 5327.84   3
  -2  -8   0 61005.9 3589.54   3
  -2   8   0 68460.8 4453.68  19
   2   8   0 68812.1 5433.09  19
  -2  -8   0 72234.1 3134.20  21
   2  -8   1 224729. 10094.7   3
   2   8   1 221557. 11044.2  19
  -2  -8  -1 191346. 5815.85   3
  -2   8  -1 206538. 7410.42  19
  -2  -8  -1 217359. 6017.54  21
   2  -8   2 61443.5 5396.03   3
   2   8   2 52214.5 5914.20  19
  -2   8  -2 56959.2 3886.48  19
  -2  -8  -2 55180.8 3160.99  21
  -2   8  -3 22834.4 2779.07  19
   2  -8   3 19312.5 3189.91   3
   2   8   3 14661.0 3572.94  19
  -2  -8  -3 19991.8 1998.39  21
   2  -8   4 18111.6 3177.16   3
  -2   8  -4 19059.8 2628.51  19
   2  -8   4 14452.9 3532.07  20
  -2  -8  -4 14271.3 1836.45  21
   2  -8   5 34676.9 4654.81   3
   2  -8   5 26602.2 5021.18  20
   2   8   5 20366.6 4610.70  19
  -2  -8  -5 36079.9 3050.47  21
  -2  -8  -6 72678.5 3039.47   7
   2  -8   6 65264.4 8153.10  20
  -2   8  -6 76514.3 4196.20   9
   2  -8   6 75145.3 6999.29   3
  -2  -8  -6 74070.6 4632.49  21
  -2   8  -7 1599.15 477.923  24
  -2  -8  -7 3044.85 691.353   8
   2  -8   7 1573.70 2032.17  20
   2  -8   7 1458.61 927.235   3
  -2   8  -7 2332.59 932.895   9
  -2  -8  -7 2311.68 605.939   7
  -2  -8  -7 2868.63 1090.19  21
   2   8   7 2269.99 2128.38  19
  -2   8  -8 5008.22 941.505  24
   2  -8   8 6558.21 3432.03  20
  -2  -8  -8 3793.86 1039.21  21
  -2   8  -8 5863.62 1310.89   9
  -2  -8  -8 5455.24 919.098   8
  -2  -8  -8 5850.39 1005.04   7
   2  -8   8 8158.68 2629.68   3
   2   8   8 4624.70 3247.16  19
  -2   8  -9 512.542 822.292   9
  -2  -8  -9 171.209 264.794   8
  -2   8  -9 32.5732 340.822  24
  -2  -8  -9 77.4934 333.074   7
  -2  -8 -10 6177.08 1025.45   8
  -2   8 -10 4577.10 978.457  24
  -2  -8 -10 5067.00 935.537   7
   2  -8  10 6536.14 1443.82  12
  -2  -8 -11 39019.3 2399.64   8
  -2  -8 -11 39722.4 2428.95   7
  -2   8 -11 34499.4 2508.67  24
   2  -8  11 38443.2 3210.27  12
  -2   8 -12 25308.0 1914.13  24
  -2  -8 -12 27579.2 1893.67   8
  -2  -8 -12 28410.7 1866.62   7
   2  -8  12 22872.1 2133.15  12
  -2  -8 -13 6193.65 794.601   8
  -2  -8 -13 7285.33 833.738   7
  -2  -8 -14 3868.73 455.900   7
  -2  -8 -14 2620.96 415.493   8
   2  -9 -15 570.133 188.766   7
   2  -9 -15 1194.71 263.765   8
   2  -9 -14 1540.63 445.638   7
   2  -9 -14 986.131 315.575   8
  -2  -9  14 1213.47 585.437  12
   2   9 -14 1333.71 487.139  24
  -2  -9  13 20231.1 2404.63  12
   2  -9 -13 21679.6 1527.32   8
   2  -9 -12 1273.82 442.693   8
   2   9 -12 1696.19 669.166  24
  -2  -9  12 1332.72 828.409  12
  -2  -9  11 36870.5 3813.78  12
   2  -9 -11 35529.7 2162.58   8
   2   9 -11 39395.8 3065.37  24
  -2  -9  10 6452.54 1559.52  12
   2  -9 -10 4632.84 757.152   8
   2   9 -10 6036.34 1212.47  24
   2  -9  -9 4882.13 1213.36  21
  -2   9   9 2057.28 1614.38  19
  -2  -9   9 6641.69 2354.35   3
   2  -9  -9 4431.32 707.199   8
  -2  -9   9 7591.79 1664.44  12
   2   9  -9 4616.49 1040.27  24
  -2  -9   8 1658.04 1072.75   3
   2  -9  -8 2203.51 709.837  23
  -2  -9   8 1915.50 641.299  16
   2  -9  -8 1989.73 728.058  21
  -2  -9   8 2883.93 1070.92  12
   2   9  -8 2652.12 769.858  24
  -2  -9   7 50176.2 3807.31  12
   2   9  -7 47530.9 2961.50  24
  -2  -9   7 40357.9 5053.29   3
   2  -9  -6 801.428 729.231   3
  -2   9   6 1925.97 1433.65  19
  -2  -9   6-464.810 962.796   3
   2   9  -6-290.409 516.328  19
   2  -9  -5 7462.97 1868.36   3
  -2   9   5 7432.07 2359.33  19
  -2  -9   5 8231.69 2067.21   3
   2   9  -5 10765.1 2268.70  19
   2  -9  -4 24936.0 3209.52   3
  -2   9   4 25959.8 4382.96  19
   2   9  -4 33107.4 3534.44  19
  -2  -9   4 25966.3 3289.28   3
  -2   9   3 142420. 9250.12  19
   2  -9  -3 147969. 8016.91   3
   2   9  -3 165602. 7735.89  19
  -2  -9   3 144232. 7277.31   3
  -2   9   2 849.382 767.295  19
   2   9  -2 2041.83 969.415  19
  -2  -9   2 521.870 403.957   3
   2  -9  -2 803.931 817.155   3
  -2  -9   1 11764.5 1823.58   3
  -2  -9   1 19524.8 1572.86  21
   2  -9  -1 15470.2 2751.37   3
   2   9  -1 19099.7 2721.77  19
  -2   9   1 18843.1 2745.53  19
  -2   9   0 21592.1 2740.39  19
   2   9   0 22122.9 3182.10  19
   2  -9   0 17553.7 2871.07   3
  -2  -9   0 15433.6 1914.77   3
  -2  -9   0 20838.6 1771.08  21
  -2   9  -1 18788.6 2412.09  19
   2   9   1 17059.7 3029.18  19
   2  -9   1 16382.5 2841.45   3
  -2  -9  -1 20631.3 1882.80  21
  -2   9  -2 1729.45 885.992  19
   2   9   2 174.530 922.846  19
  -2  -9  -2 1825.23 656.371  21
   2  -9   2 619.353 812.772   3
   2  -9   3 108389. 7830.45   3
   2  -9   3 86853.8 7865.22  20
  -2   9  -3 112736. 6611.45  19
  -2  -9  -3 104504. 4868.95  21
   2   9   3 76459.5 8107.58  19
  -2   9  -4 290.081 369.378  19
   2  -9   4 2613.11 1786.93  20
   2  -9   4-331.649 801.048   3
   2   9   4 845.151 1343.65  19
  -2  -9  -4-362.364 478.402  21
   2   9   5 8331.02 2957.45  19
  -2  -9  -5 13715.5 1955.58  21
   2  -9   5 15015.8 3080.40   3
   2  -9   5 13906.8 3650.88  20
   2  -9   6 10454.9 3448.94  20
  -2   9  -6 13820.6 1969.06   9
  -2  -9  -6 10785.1 1829.50  21
   2   9   6 13046.1 4208.76  19
  -2   9  -6 9142.88 1221.03  24
   2  -9   6 11340.5 2814.09   3
  -2  -9  -6 12015.9 1248.50   7
  -2   9  -6 11565.8 1970.64  11
  -2  -9  -6 9959.65 1156.07   8
   2  -9   7 3049.93 2138.22  20
  -2  -9  -7 1496.62 500.846   7
  -2   9  -7 1248.66 629.467   9
  -2  -9  -7 1684.43 674.265  21
  -2  -9  -7 2591.29 658.480   8
  -2   9  -7 1241.00 617.374  24
   2  -9   7 570.444 592.980   3
   2   9   7 2507.76 1916.14  19
   2   9   8 1104.65 1514.77  19
  -2   9  -8 2591.18 960.560   9
  -2   9  -8 1669.17 681.169  24
  -2  -9  -8 2318.55 962.351  21
  -2  -9  -8 2236.68 617.188   8
  -2  -9  -8 2319.93 670.007   7
  -2   9  -9 23555.8 2789.03   9
  -2  -9  -9 27792.8 2094.12   7
  -2   9  -9 21097.0 2088.78  24
  -2  -9  -9 24910.2 1983.04   8
  -2  -9 -10 9522.82 1226.69   8
   2  -9  10 11340.1 1900.25  12
  -2  -9 -10 11528.2 1354.45   7
  -2   9 -10 9159.65 1332.39  24
  -2   9 -11 8354.63 1178.46  24
  -2  -9 -11 8306.20 1072.33   8
   2  -9  11 9012.00 1547.76  12
  -2  -9 -11 8696.94 1082.89   7
  -2   9 -12 393.691 279.068  24
   2  -9  12 320.740 433.048  12
  -2  -9 -12 532.337 304.286   7
  -2  -9 -12 441.965 255.627   8
  -2  -9 -13 6564.15 731.391   8
  -2  -9 -13 9165.77 854.982   7
   2 -10 -15 3157.43 388.589   7
   2 -10 -14 2800.51 412.782   8
  -2 -10  14 3255.24 850.666  12
   2 -10 -14 5417.17 682.658   7
   2  10 -14 5007.17 840.783  24
   2  10 -13 632.823 429.404  24
   2 -10 -13 239.175 137.373   8
   2 -10 -13 83.4615 237.096   7
  -2 -10  13 924.480 637.846  12
   2  10 -12 331.855 467.080  24
   2 -10 -12 473.631 295.529   8
  -2 -10  12 338.887 494.884  12
  -2 -10  11 9332.07 1853.40  12
   2  10 -11 10487.1 1598.09  24
   2 -10 -11 8799.08 996.097   8
   2  10 -10 79329.6 4370.44  24
   2 -10 -10 75280.4 2999.32   8
  -2 -10  10 85588.8 5751.00  12
   2 -10  -9 4946.70 1184.02  21
  -2  10   9 1157.44 1416.17  19
   2  10  -9 5823.72 1252.36  24
  -2 -10   9 5192.63 1567.20  12
  -2 -10   9 5698.42 1339.31  16
  -2  10   8 15111.3 4396.69  19
   2  10  -8 19751.2 2103.12  24
   2 -10  -8 21713.1 2085.08  23
  -2 -10   8 26029.2 3028.42  12
  -2 -10   8 20848.0 2563.82  16
  -2 -10   8 19502.7 3690.48   3
   2 -10  -8 21314.9 2517.93  21
   2  10  -7 4693.04 998.249  24
  -2 -10   7 4371.33 1119.46  16
  -2 -10   7 6445.78 2145.82   3
  -2  10   7 8061.19 3401.88  19
   2 -10  -7 5116.48 1031.15  23
  -2 -10   7 4806.70 1311.09  12
  -2 -10   6 1370.84 616.499  12
  -2  10   6 556.193 1542.39  19
   2 -10  -6-326.840 695.868   3
   2  10  -6 2237.12 1075.18  19
  -2 -10   6 2216.53 690.859  16
  -2 -10   6 442.454 591.159   3
   2  10  -6 2186.11 632.583  24
   2 -10  -5 7237.70 1783.45   3
  -2 -10   5 8448.47 2216.62   3
   2  10  -5 9202.18 2160.39  19
  -2  10   5 5929.25 2521.30  19
   2 -10  -4 50626.1 4789.26   3
  -2  10   4 49498.3 6075.00  19
  -2 -10   4 47120.3 4685.80   3
   2  10  -3 14267.0 2396.61  19
  -2  10   3 10504.1 2594.17  19
   2 -10  -3 10962.1 2273.98   3
  -2 -10   3 9554.04 2073.78   3
   2 -10  -2 782.053 941.010   3
  -2 -10   2-1913.02 880.660   3
   2  10  -2 958.411 869.997  19
  -2  10   2 1761.79 976.411  19
   2 -10  -1 6817.64 1929.95   3
  -2  10   1 4383.01 1348.75  19
  -2 -10   1 5120.55 838.903  21
  -2 -10   1 2166.37 833.768   3
   2  10  -1 6911.48 1776.78  19
  -2 -10   0 102630. 4200.72  21
   2  10   0 108810. 7264.39  19
  -2 -10   0 82667.6 4769.54   3
  -2  10   0 104093. 6281.97  19
   2 -10   0 89161.1 6950.04   3
   2  10   1 3053.58 1572.01  19
  -2 -10  -1 1770.20 565.898  21
   2 -10   1 2945.97 1327.58   3
  -2  10  -1 3561.27 1168.24  19
  -2  10  -2 58091.2 4615.24  19
   2  10   2 54462.8 6129.00  19
   2 -10   2 61545.0 6011.53   3
  -2 -10  -2 56369.1 3497.71  21
   2  10   3 13434.8 3437.00  19
  -2 -10  -3 18998.1 2128.73  21
   2 -10   3 18631.5 3374.44   3
  -2  10  -3 23878.4 3216.66  19
  -2  10  -4 5761.34 1650.64  19
   2 -10   4 5804.23 1981.44   3
   2  10   4 4536.84 2219.73  19
  -2 -10  -4 5561.97 1267.28  21
  -2 -10  -5 88.8892 321.913   7
  -2  10  -5 309.025 485.895  11
  -2  10  -5 763.955 439.950  24
   2  10   5-65.7806 1211.25  19
  -2 -10  -5 550.047 590.486  21
   2 -10   5-745.862 942.051   3
  -2  10  -5 209.590 347.852   9
  -2  10  -6 124726. 5897.57   9
  -2 -10  -6 117909. 3975.33   8
   2 -10   6 107716. 9228.19   3
  -2  10  -6 107528. 4583.76  24
  -2 -10  -6 115937. 4030.53   7
  -2 -10  -6 118267. 6193.56  21
  -2 -10  -7 5295.59 858.203   7
   2  10   7 4514.84 2255.50  19
  -2  10  -7 4960.72 1226.07   9
  -2  10  -7 3469.57 885.825  24
   2 -10   7 4055.67 2226.54   3
  -2 -10  -7 3729.20 703.112   8
  -2 -10  -7 2944.66 866.636  21
  -2  10  -8 23614.7 2726.52   9
  -2 -10  -8 24863.4 1948.02   7
  -2  10  -8 19863.2 2049.93  24
  -2 -10  -8 24869.9 1923.95   8
  -2 -10  -9 2805.79 729.434   7
  -2 -10  -9 1811.57 549.862   8
  -2  10  -9 1574.11 612.448  24
  -2 -10 -10 13408.1 1376.36   8
  -2 -10 -10 17454.5 1567.93   7
  -2  10 -10 13671.2 1599.53  24
  -2  10 -11 1856.78 477.338  24
  -2 -10 -11 1690.40 492.285   8
   2 -10  11 2957.99 972.449  12
  -2 -10 -11 2462.76 586.309   7
  -2  10 -12 15833.1 1317.51  24
   2 -10  12 16070.5 1745.32  12
  -2 -10 -12 16962.3 1277.65   7
  -2 -10 -12 12753.2 1111.28   8
  -2 -10 -13-191.136 136.807   7
  -2 -10 -13-188.033 128.428   8
  -2 -11  14 449.113 486.903  12
   2  11 -14-19.1160 205.142  24
   2 -11 -14 80.0466 158.620   7
   2 -11 -13 19.4555 206.538   7
  -2 -11  13 633.981 627.137  12
   2  11 -13-60.8568 245.608  24
   2 -11 -12 15555.4 1129.72   8
  -2 -11  12 20348.4 2564.23  12
   2  11 -12 22300.3 2129.12  24
   2  11 -11 371.581 513.932  24
  -2 -11  11 825.146 694.747  12
  -2 -11  10-504.516 750.600  12
   2  11 -10-172.516 293.631  24
   2  11  -9 93.6850 253.916  24
  -2 -11   9 4.44081 640.745  16
  -2 -11   9 849.766 908.048  12
   2 -11  -8 10660.0 1500.95  23
  -2 -11   8 8222.51 1734.41  16
   2  11  -8 12136.8 1692.09  24
  -2  11   8 12454.6 3757.24  19
  -2 -11   8 12453.3 2132.73  12
   2 -11  -8 10051.0 1784.55  21
   2 -11  -7 1638.23 583.098  23
  -2  11   7 943.097 1225.07  19
  -2 -11   7 2436.49 959.769  16
   2  11  -7 2908.69 871.648  24
   2 -11  -7 1592.24 326.689  21
  -2 -11   7 1025.23 693.183   3
  -2 -11   7 3068.17 1180.40  12
   2 -11  -6 19467.2 3029.23   3
   2  11  -6 21739.2 3580.05  19
  -2  11   6 15085.3 3984.83  19
  -2 -11   6 19849.8 2427.26  12
  -2 -11   6 19544.4 2661.90  16
  -2 -11   6 11052.9 2495.75   3
   2  11  -6 18129.0 1930.76  24
   2 -11  -6 17281.6 1976.64  23
   2 -11  -5 6.26904 506.173   3
  -2  11   5-132.069 827.420  19
  -2 -11   5-248.140 540.864  17
   2 -11  -5 1067.31 562.720  23
   2  11  -5 1093.51 1175.34  19
  -2 -11   5 977.903 849.441   3
   2  11  -5 800.941 405.211  24
  -2 -11   5 2392.38 1006.92  12
  -2  11   4 859.447 727.444  19
  -2 -11   4 804.578 923.617   3
   2 -11  -4 388.388 645.365   3
   2  11  -4 1694.81 1144.88  19
  -2  11   3 803.319 888.398  19
   2  11  -3 264.249 636.679  19
  -2 -11   3 29.2106 434.900   3
   2 -11  -3 12.6302 610.275   3
   2  11  -2 16511.3 2813.36  19
   2 -11  -2 13975.9 2725.13   3
  -2 -11   2 12323.8 2224.81   3
  -2  11   2 18433.3 3088.96  19
   2 -11  -1 6979.09 1936.29   3
  -2  11   1 11178.1 2333.08  19
   2  11  -1 8700.61 2116.88  19
  -2 -11   1 6294.68 1568.88   3
  -2  11   0 10785.9 2111.20  19
   2  11   0 9092.60 2199.83  19
   2 -11   0 7185.34 2003.85   3
  -2 -11   0 9029.49 1234.51  21
  -2 -11  -1 4708.47 1039.52  21
  -2  11  -1 3541.83 1285.62  19
   2 -11   1 2794.88 1477.45   3
   2  11   1 2915.03 1593.83  19
   2  11   2-100.235 798.098  19
   2 -11   2-321.121 656.067   3
  -2 -11  -2 619.207 210.312  21
  -2  11  -2 45.6499 529.668  19
  -2 -11  -3 1239.42 494.597  21
  -2  11  -3 1467.57 906.585  19
  -2  11  -3 819.928 623.791  11
   2 -11   3 126.412 538.778   3
   2  11   4 18388.0 4238.21  19
  -2  11  -4 17186.2 1795.90  24
  -2  11  -4 19481.6 3181.66  19
   2 -11   4 17130.9 3610.60   3
  -2 -11  -4 18925.1 2353.51  21
  -2 -11  -5-113.963 508.278  21
  -2 -11  -5 53.7582 312.909   7
  -2  11  -5-267.475 288.256  24
   2 -11   5-49.0947 775.178   3
  -2  11  -5-511.044 508.197   9
  -2 -11  -6 39.9184 244.618   7
  -2  11  -6-117.709 429.323   9
   2  11   6-197.634 1739.85  19
  -2  11  -6-96.6325 444.165  24
  -2 -11  -6 245.593 519.356  21
   2 -11   6 136.964 1340.58   3
  -2 -11  -7-97.8139 229.647   8
  -2  11  -7-41.8849 531.530   9
  -2  11  -7 172.174 317.338  24
  -2 -11  -7 45.0628 218.705   7
  -2  11  -8 20338.4 2567.11   9
  -2 -11  -8 19996.2 1673.33   8
  -2 -11  -8 23082.4 1821.08   7
  -2  11  -8 19717.2 2021.95  24
  -2 -11  -9 5378.40 850.405   8
  -2  11  -9 6021.67 1515.32   9
  -2 -11  -9 6464.84 968.595   7
   2 -11   9 7192.84 1562.14  12
  -2  11  -9 5192.04 984.774  24
  -2 -11 -10 589.933 184.397   8
  -2  11 -10 753.090 374.095  24
   2 -11  10 1256.61 869.867  12
  -2 -11 -10 967.902 411.720   7
  -2 -11 -11-85.0956 134.286   8
  -2 -11 -11 84.1314 241.091   7
   2 -11  11 194.168 520.794  12
  -2  11 -11-89.4556 373.865  24
  -2  11 -12 93.4161 175.274  24
  -2 -11 -12 70.8168 105.319   8
   2 -11  12-76.8374 445.601  12
  -2 -11 -12 538.533 274.511   7
  -2 -11 -13 2605.62 367.603   7
  -2 -12  14 1124.92 423.460  12
   2  12 -14 1722.16 396.760  24
   2 -12 -14 1170.40 212.959   7
   2 -12 -13 25632.7 1374.99   7
  -2 -12  13 26014.1 2384.44  12
   2  12 -13 30881.5 2065.85  24
   2 -12 -12 275.262 269.224   7
  -2 -12  12-423.491 716.648  12
   2  12 -12 405.557 353.020  24
  -2 -12  11 14860.7 2313.27  12
   2  12 -11 15992.3 1845.31  24
   2  12 -10 6129.82 1243.78  24
  -2 -12  10 5251.68 1591.50  12
   2  12  -9 16677.8 2023.79  24
  -2 -12   9 12122.8 1960.57  16
  -2 -12   9 18583.6 2649.16  12
  -2 -12   8 7763.01 1681.31  12
  -2 -12   8 8453.08 1780.39  16
   2  12  -8 7962.53 1397.21  24
   2 -12  -8 7356.46 1285.47  23
  -2  12   7 23176.5 4831.97  19
   2 -12  -7 30967.2 3071.39  21
  -2 -12   7 35640.2 3685.62  16
  -2 -12   7 36688.1 3531.11  12
   2  12  -7 35266.1 2897.82  24
   2 -12  -7 32866.5 2780.88  23
   2 -12  -6 2984.31 925.696  21
  -2 -12   6 2891.88 929.957  12
   2  12  -6 3029.71 816.985  24
  -2 -12   6 3375.15 1018.77  16
  -2 -12   6 4618.82 1871.45   3
   2 -12  -6 3275.63 985.387  23
  -2  12   6 4970.08 2486.12  19
   2  12  -6 4898.24 1904.40  19
  -2 -12   5 34914.5 3079.66  12
   2 -12  -5 33331.7 2863.98  23
  -2 -12   5 28284.0 2946.59  17
   2 -12  -5 33012.5 4011.22   3
   2  12  -5 32319.4 2649.18  24
  -2  12   5 28486.9 4779.72  19
   2 -12  -4 2963.66 1239.97   3
   2  12  -4 5809.06 1810.56  19
   2 -12  -4 6150.78 1240.60  23
  -2 -12   4 6092.33 1299.82  17
  -2 -12   4 5238.03 1136.40  12
  -2 -12   4 892.617 859.775   3
  -2  12   4 6507.30 2345.32  19
   2  12  -4 6993.05 1238.76  24
  -2 -12   3 1877.33 696.433   3
   2 -12  -3 3307.10 1403.02   3
  -2  12   3 4934.47 1927.11  19
  -2 -12   3 3442.09 926.603  17
   2 -12  -3 4377.63 988.407  23
   2  12  -3 4769.16 954.033  24
   2  12  -3 5098.93 1647.97  19
   2  12  -2-48.3906 528.494  19
  -2  12   2 6.86754 506.284  19
  -2 -12   2 663.904 453.683  17
   2 -12  -2 717.199 375.816  23
   2  12  -2 562.625 507.716  24
   2 -12  -2 69.8398 704.666   3
   2 -12  -1-215.011 489.224  23
   2 -12  -1 557.378 949.948   3
  -2  12   1 492.464 753.278  19
   2  12  -1-1302.77 883.152  19
  -2 -12   1-1557.72 683.552  17
  -2 -12   1-196.964 529.697  23
   2 -12   0 11566.1 2756.13   3
  -2 -12   0 9761.84 1608.57  23
  -2  12   0 13771.4 2488.18  19
   2  12   0 12897.8 2733.25  19
  -2 -12   0 12287.7 1797.32  17
   2 -12   0 11500.2 1690.67  23
  -2 -12   0 10078.2 1402.15  21
   2 -12   1 19370.1 2219.18  23
  -2  12  -1 16838.5 2730.36  19
  -2 -12  -1 17531.9 2219.62  17
  -2 -12  -1 12231.3 1749.18  23
  -2 -12  -1 15866.5 1851.43  21
   2  12   1 17109.1 3267.79  19
  -2  12  -1 15595.0 1798.74  24
   2 -12   1 15237.4 3296.05   3
  -2  12  -2 163.645 454.678  24
  -2  12  -2 1658.09 975.557  19
  -2 -12  -2 1685.21 724.041  21
   2  12   2 673.223 684.684  19
   2 -12   2 1852.57 1250.60   3
  -2 -12  -2 777.375 666.564  23
   2 -12   2 2288.74 835.241  23
  -2 -12  -3 1342.94 777.243  21
  -2  12  -3 2114.42 740.915  24
  -2  12  -3 1158.93 889.012  19
   2 -12   3 2521.38 1554.49   3
   2  12   3 3051.24 1750.28  19
   2 -12   3 1866.36 715.552  23
  -2 -12  -3 2269.34 789.555  23
  -2 -12  -4-865.680 521.063  21
   2 -12   4-341.137 699.621   3
  -2  12  -4-1530.38 950.164  19
  -2  12  -4 382.061 388.621   9
   2 -12   4 430.768 516.093  23
  -2  12  -4 18.6462 327.847  24
  -2  12  -5 5482.41 1295.26   9
  -2  12  -5 5191.99 1089.94  24
   2 -12   5 4493.79 1847.96   3
  -2 -12  -5 5701.10 1366.61  21
   2  12   5 6796.65 2822.00  19
  -2  12  -6 19074.2 2009.57  24
   2  12   6 16367.8 4212.27  19
  -2 -12  -6 19358.2 1576.57   7
  -2  12  -6 22951.7 2668.05   9
  -2 -12  -6 20521.8 2641.40  21
  -2 -12  -7 14483.9 1415.25   7
  -2  12  -7 13717.5 1723.16  24
  -2  12  -7 16703.1 2376.60   9
  -2  12  -8 1112.56 612.854   9
  -2 -12  -8 541.030 379.487   7
  -2 -12  -8 580.720 321.385   8
  -2  12  -8 698.349 455.718  24
  -2  12  -9-315.163 313.512  24
  -2 -12  -9 470.506 375.487   7
   2 -12   9-214.690 491.511  12
  -2 -12  -9-44.2948 150.843   8
  -2  12 -10 2083.69 595.935  24
  -2 -12 -10 1151.49 339.120   8
  -2 -12 -10 2468.23 608.325  17
   2 -12  10 3170.67 1018.77  12
  -2 -12 -10 2159.54 576.707   7
  -2 -12 -11 5490.22 706.966   7
  -2  12 -11 5889.44 814.318  24
   2 -12  11 6216.16 1155.83  12
  -2 -12 -12 4353.93 531.806   7
   2 -12  12 4223.87 748.011  12
   2  13 -13 13891.1 1247.41  24
   2 -13 -13 11558.2 753.192   7
  -2 -13  13 12213.9 1467.59  12
   2  13 -12 22087.4 1826.64  24
   2 -13 -12 21204.1 1254.80   7
  -2 -13  12 21353.8 2331.44  12
   2 -13 -11 3228.56 532.889   7
   2  13 -11 4923.94 1026.95  24
  -2 -13  11 4706.86 1326.52  12
   2  13 -10 8555.41 1395.45  24
   2 -13 -10 5269.58 766.423   7
  -2 -13  10 7459.01 1626.91  12
   2  13  -9 19564.0 2149.06  24
  -2 -13   9 21634.2 2786.44  12
  -2 -13   9 15892.9 2260.32  16
  -2 -13   8 2124.15 784.830  16
  -2 -13   8 1100.77 779.022  12
   2  13  -8 1930.69 640.361  24
   2 -13  -8 1257.85 546.082  23
   2 -13  -7 59034.9 3814.10  23
  -2 -13   7 62440.7 4955.82  16
   2  13  -7 63192.1 3949.51  24
  -2 -13   7 62391.3 4784.93  12
  -2 -13   6 16071.9 2253.41  12
   2  13  -6 24280.0 3909.03  19
  -2  13   6 14305.9 3456.15  19
  -2 -13   6 16873.0 2647.99  16
   2 -13  -6 16040.9 2096.52  23
   2  13  -6 17692.8 2051.24  24
   2 -13  -6 16825.4 2246.83  21
   2  13  -5 14596.3 1847.06  24
   2 -13  -5 12839.1 1866.68  23
  -2  13   5 12854.5 3222.64  19
  -2 -13   5 13661.8 2118.66  17
  -2 -13   5 14339.1 2437.32  16
  -2 -13   5 14359.3 2001.89  12
   2 -13  -5 10641.4 2235.25   3
  -2 -13   5 7827.18 2479.60   3
   2  13  -4 25739.4 3848.38  19
  -2  13   4 17425.6 3516.68  19
   2 -13  -4 19091.5 2301.88  23
   2  13  -4 20893.0 2173.83  24
  -2 -13   4 20297.8 2523.54  17
   2 -13  -4 19987.9 3160.07   3
   2 -13  -3 29203.2 3959.45   3
  -2 -13   3 37251.9 3416.94  17
   2 -13  -3 38035.4 3254.79  23
  -2  13   3 36154.1 4753.92  19
   2  13  -3 38888.0 2965.19  24
   2  13  -2 1076.39 996.132  19
  -2  13   2-861.583 641.002  19
   2 -13  -2-52.3799 829.761   3
   2  13  -2 670.336 509.599  24
   2 -13  -2 48.9914 355.929  23
  -2 -13   2 108.797 488.025  17
   2  13  -1 71464.4 6323.19  19
   2 -13  -1 53271.7 5675.48   3
   2 -13  -1 58818.4 4119.50  23
  -2  13   1 69258.3 5892.82  19
  -2 -13   1 66755.0 4478.90  17
   2 -13   0 11069.8 2658.74   3
   2 -13   0 12562.0 1926.86  23
  -2 -13   0 8272.21 1536.87  23
  -2  13   0 12867.5 2424.25  19
  -2 -13   0 11675.3 1932.18  17
   2  13   0 13478.9 2782.21  19
   2 -13   1 9491.97 1699.64  23
  -2 -13  -1 10535.5 1519.49  21
   2 -13   1 8892.68 2509.60   3
  -2 -13  -1 7782.14 1468.37  23
  -2  13  -1 10744.3 2282.57  19
  -2 -13  -1 9125.46 1681.96  17
  -2  13  -1 7611.82 1313.67  24
   2  13   1 7824.93 2305.24  19
  -2 -13  -2 2025.43 731.011  21
  -2 -13  -2 1199.62 451.052  23
  -2  13  -2 1289.62 813.816  19
   2  13   2 422.217 778.754  19
   2 -13   2 3920.73 1721.39   3
  -2 -13  -2 3505.97 1220.04  17
  -2  13  -2 2319.69 709.401  24
   2 -13   2 1871.69 845.478  23
  -2 -13  -3 62160.1 3965.58  23
   2 -13   3 70430.4 7177.93   3
  -2 -13  -3 85837.2 5183.01  17
   2 -13   3 67441.2 4472.82  23
   2  13   3 67480.4 7268.47  19
  -2  13  -3 73370.5 4055.56  24
  -2 -13  -3 72400.9 4520.04  21
  -2  13  -4 14724.2 2833.52  19
  -2  13  -4 11741.6 1811.13   9
   2  13   4 10526.2 3033.87  19
  -2  13  -4 11145.2 1590.94  24
  -2 -13  -4 10178.5 1730.99  21
  -2  13  -5 28861.0 2908.92   9
  -2  13  -5 25397.0 2386.75  24
  -2  13  -6 409.402 293.466  24
  -2  13  -6 1339.35 783.377   9
  -2 -13  -6 648.681 400.194   7
  -2  13  -7 9228.17 1744.74   9
  -2  13  -7 8051.50 1298.85  24
  -2 -13  -7 9743.97 1105.45   7
  -2  13  -8 74.6763 569.298   9
  -2 -13  -8 584.660 299.220   7
  -2  13  -8 143.425 284.646  24
   2 -13   8 1494.67 971.736  12
   2 -13   9 56821.8 4145.99  12
  -2 -13  -9 47103.5 2234.08   7
  -2  13  -9 48256.3 2841.54  24
  -2 -13  -9 53803.8 3205.83  17
  -2 -13 -10 148.523 183.357   7
  -2  13 -10 776.274 387.217  24
  -2 -13 -10 702.103 265.402  17
   2 -13  10-197.670 565.492  12
  -2  13 -11 78.1949 178.390  24
  -2 -13 -11 23.9460 147.481   7
   2 -13  11 423.735 339.091  12
   2  14 -13 529.485 229.976  24
  -2 -14  13-208.428 206.155  12
  -2 -14  12 4720.63 986.629  12
   2 -14 -12 3915.52 428.345   7
   2  14 -12 4657.80 761.616  24
   2 -14 -11 1519.18 346.683   7
  -2 -14  11 2079.47 755.390  12
   2  14 -11 2052.46 563.742  24
   2  14 -10 66738.1 3629.88  24
  -2 -14  10 66006.0 4479.17  12
  -2 -14   9 694.341 609.419  12
   2  14  -9 1006.15 493.888  24
  -2 -14   8-76.0148 367.582  16
   2  14  -8 191.188 434.015  24
  -2 -14   8-363.032 584.603  12
   2 -14  -8 124.089 285.742  23
   2  14  -7-242.691 299.309  24
  -2 -14   7 618.851 603.795  16
   2 -14  -7-300.027 684.352  23
  -2 -14   7-24.2797 657.506  12
   2 -14  -6 13137.2 1898.53  23
  -2 -14   6 14569.9 2502.93  16
  -2 -14   6 13733.3 2109.16  15
   2  14  -6 13804.7 1808.83  24
  -2 -14   6 11074.8 1838.05  12
   2  14  -5 2680.45 926.792  24
  -2 -14   5 3094.48 1077.26  17
  -2 -14   5 3037.10 1231.83  16
  -2 -14   5 3139.00 937.402  12
   2 -14  -5 2257.06 767.492  23
  -2  14   4 63455.0 6389.49  19
   2  14  -4 55660.4 3689.59  24
  -2 -14   4 51533.4 4172.22  17
   2 -14  -4 54843.7 4046.89  23
   2 -14  -4 56013.9 3948.31  21
   2  14  -3 1158.93 679.896  24
  -2  14   3 1563.41 1287.88  19
   2 -14  -3 234.452 416.753  23
   2  14  -3 526.687 876.176  19
   2 -14  -3-142.753 1137.70   3
  -2 -14   3 590.655 878.413  17
  -2 -14   2 1892.46 831.160  17
  -2  14   2 2218.03 1015.61  19
   2 -14  -2 3738.02 1590.53   3
   2 -14  -2 2802.78 1104.90  23
   2  14  -2 4409.98 1072.51  24
   2  14  -2 3213.93 1519.51  19
   2  14  -1 3522.18 918.901  24
   2  14  -1 2932.51 1323.09  19
  -2  14   1 4924.01 1633.77  19
  -2 -14   1 3942.09 1125.85  17
   2 -14  -1 3238.41 970.547  23
   2 -14  -1 3181.30 875.231  17
   2 -14  -1 1594.17 894.598   3
   2 -14   0 101338. 5688.63  23
  -2  14   0 126705. 7974.31  19
  -2 -14   0 114554. 6106.76  17
   2  14   0 127081. 8643.24  19
   2  14   1 4081.13 1689.46  19
  -2 -14  -1 2423.73 950.076  23
   2 -14   1 3484.22 1075.42  23
  -2  14  -1 1445.11 822.312  19
  -2 -14  -1 2989.51 987.256  17
  -2  14  -1 3395.83 977.813  24
   2 -14   1 1792.66 1187.26   3
  -2 -14  -2 52476.1 4149.94  17
  -2  14  -2 62303.6 5955.19  19
  -2 -14  -2 42431.7 3479.17  23
   2 -14   2 50622.7 4014.88  23
   2  14   2 54352.3 6010.22  19
  -2  14  -2 49783.9 3477.34  24
  -2 -14  -3 329.887 242.525  23
  -2 -14  -3-494.627 429.310  21
  -2  14  -3-581.152 639.504   9
  -2 -14  -3 295.405 347.279  17
   2  14   3-406.644 1074.85  19
   2 -14   3 395.175 546.042  23
  -2  14  -3 32.0707 448.315  24
  -2  14  -3-1258.35 1404.05  19
  -2  14  -4 288.734 547.649  24
  -2 -14  -4-582.586 666.262  17
  -2  14  -4-63.4816 483.071   9
  -2  14  -5 8252.43 1591.32   9
  -2  14  -5 9619.39 1494.19  24
  -2 -14  -5 9829.12 1802.27  17
  -2 -14  -6 44443.8 3617.50  17
  -2  14  -6 40983.8 2988.98  24
  -2  14  -6 43402.8 3612.13   9
  -2  14  -7 3661.18 1158.37   9
  -2 -14  -7 2332.95 474.135   7
  -2  14  -7 2609.58 708.088  24
  -2 -14  -7 3176.30 909.245  17
  -2  14  -8 2320.64 657.422  24
  -2 -14  -8 1389.01 367.522   7
  -2  14  -8 1782.81 771.438   9
  -2 -14  -8 3210.15 916.655  17
   2 -14   8 3202.51 1071.27  12
  -2  14  -9-98.0466 321.017  24
  -2 -14  -9 171.995 303.514  17
   2 -14   9 688.326 605.364  12
  -2 -14 -10 22106.6 1457.15  17
  -2  14 -10 22519.9 1512.68  24
  -2 -14 -10 20030.9 1128.95   7
   2 -14  11 399.486 320.705  12
   2 -15 -12 20145.7 1421.41  17
  -2 -15  12 16894.4 1577.02  12
   2  15 -12 20475.9 1357.19  24
  -2 -15  11 1459.49 639.451  12
   2  15 -11 2523.16 580.301  24
   2  15 -10 303.351 390.710  24
  -2 -15  10 597.935 483.295  12
  -2 -15   9 12751.7 1882.03  12
  -2 -15   9 11773.0 2118.97  18
   2  15  -9 12621.1 1569.28  24
  -2 -15   8 164.782 656.640  12
   2  15  -8 38.8779 359.690  24
  -2 -15   8 450.726 385.742  16
   2 -15  -8 293.102 407.734  23
   2  15  -7 11997.5 1694.15  24
  -2 -15   7 13641.2 2319.20  16
   2 -15  -7 11812.8 1701.94  23
  -2 -15   7 11625.5 1907.42  12
  -2 -15   6 25748.2 2801.64  15
  -2 -15   6 27761.4 3406.47  16
  -2 -15   6 25620.8 2695.74  12
   2  15  -6 29656.7 2685.49  24
   2 -15  -6 24723.7 2563.67  23
  -2 -15   5-129.924 442.217  12
  -2 -15   5-898.291 988.165  16
   2 -15  -5 159.545 321.112  23
   2  15  -5 144.939 394.654  24
  -2 -15   4 6778.40 1556.61  17
   2 -15  -4 5857.78 1389.14  23
   2  15  -4 6699.48 1338.29  24
   2  15  -3 25591.0 2530.03  24
  -2 -15   3 25215.7 2961.51  17
   2 -15  -3 26942.1 2938.76  23
  -2 -15   2 28766.9 3178.43  17
   2 -15  -2 33048.6 3059.49  17
   2 -15  -2 26979.2 2979.16  23
   2  15  -2 30735.6 2780.74  24
   2  15  -1 525.300 543.142  24
  -2  15   1 2799.06 1340.99  19
   2 -15  -1-172.837 660.343  17
  -2 -15   1 1824.63 834.901  17
   2 -15  -1 259.691 384.861  23
   2 -15   0 10628.1 1916.39  23
  -2 -15   0 10910.9 1972.81  17
  -2  15   0 7408.30 1372.70  24
  -2 -15  -1 188.152 448.169  17
  -2  15  -1 1244.42 670.946  24
   2 -15   1 752.557 448.358  23
   2 -15   2 10827.9 1937.34  23
  -2  15  -2 11390.4 1679.54   9
  -2 -15  -2 15962.4 2310.78  17
  -2  15  -2 10238.8 1564.55  24
  -2  15  -3 11250.9 1768.00   9
  -2 -15  -3 13102.1 2049.29  17
  -2  15  -3 11470.8 1643.39  24
  -2  15  -4 34838.4 2851.80  24
  -2  15  -4 42299.8 3411.50   9
  -2 -15  -4 42891.3 3661.84  17
  -2 -15  -5 849.804 575.228  17
  -2  15  -5 2650.87 889.411   9
  -2  15  -5 2475.76 840.048  24
  -2 -15  -6 1987.82 846.689  17
  -2  15  -6 903.622 343.852  24
  -2  15  -6 2966.58 1053.94   9
  -2  15  -7 3726.03 806.111  24
  -2  15  -7 4055.41 1175.94   9
  -2 -15  -7 4337.30 1046.70  17
   2 -15   7 2989.64 947.503  12
  -2 -15  -8 10773.5 1426.24  17
   2 -15   8 13520.2 1916.88  12
  -2  15  -8 11659.4 1299.78  24
  -2 -15  -9 8637.48 1049.29  17
  -2  15  -9 9334.81 1033.02  24
   2 -15  10 1877.37 502.486  12
  -2  15 -10 1503.77 341.068  24
  -2 -16  11 9529.47 1205.47  12
   2 -16 -11 10700.8 1086.21  17
   2  16 -11 11818.8 1065.11  24
  -2 -16  10 6279.40 1156.11  12
   2  16 -10 6221.78 918.262  24
   2  16  -9 19333.1 1799.18  24
  -2 -16   9 19208.3 2397.65  18
  -2 -16   9 16247.7 1967.39  12
  -2 -16   8-457.743 589.789  16
   2 -16  -8 858.253 369.820  23
  -2 -16   8 580.230 509.298  12
   2  16  -8 1461.14 674.552  24
  -2 -16   7 19749.8 2612.64  16
  -2 -16   7 20207.0 2288.79  12
   2  16  -7 20464.4 2101.24  24
   2 -16  -7 17633.0 1939.54  23
  -2 -16   6 6776.65 1293.25  15
  -2 -16   6 3721.21 1007.44  12
   2  16  -6 10267.0 1513.27  24
   2 -16  -6 7533.77 1411.26  23
  -2 -16   6 12276.1 2180.53  16
  -2 -16   5 4786.12 1397.29  16
   2 -16  -5 3382.01 976.335  23
   2  16  -5 5268.38 1115.31  24
  -2 -16   4 11677.8 1919.31  17
   2 -16  -4 18008.6 2286.27  17
  -2 -16   4 19189.5 2917.65  16
   2  16  -4 16705.8 2038.00  24
   2 -16  -4 15890.5 2204.82  23
  -2 -16   3 25272.0 2935.30  17
   2 -16  -3 31060.4 2963.21  17
   2 -16  -3 25697.4 2855.99  23
   2  16  -3 29082.8 2658.91  24
  -2 -16   2 3287.79 1200.50  17
   2 -16  -2 1242.66 714.814  17
   2 -16  -2 1365.52 787.877  23
   2  16  -2 1950.68 746.470  24
  -2  16   1 5543.60 1234.77  24
   2 -16  -1 6089.66 1407.37  23
  -2 -16   1 4324.81 1169.33  17
   2 -16  -1 6570.38 1339.72  17
   2  16  -1 5985.62 1253.53  24
  -2 -16   0 932.327 677.091  17
   2  16   0 394.093 403.107  24
  -2  16   0 128.062 371.580  24
   2 -16   0-180.759 527.235  23
  -2  16  -1 16434.4 1878.80   9
   2 -16   1 14567.6 2236.95  23
  -2 -16  -1 17020.1 2367.76  17
  -2  16  -1 17235.1 2068.01  24
  -2 -16  -2 1398.67 856.584  17
  -2  16  -2 1858.97 743.684  24
   2 -16   2 1417.87 721.021  23
  -2  16  -2 899.366 575.000   9
  -2 -16  -3 7473.18 1600.34  17
  -2  16  -3 6986.77 1279.55  24
  -2  16  -3 6944.14 1235.29   9
  -2  16  -4 4367.32 941.403  24
  -2 -16  -4 5873.67 1302.66  17
  -2  16  -4 8018.96 1470.44   9
  -2 -16  -5 1974.13 911.177  17
  -2  16  -5 1642.05 753.714   9
   2 -16   5 1526.04 769.228  12
  -2  16  -5 866.006 471.425  24
  -2 -16  -6 16924.2 1991.81  17
  -2  16  -6 17817.8 1779.08  24
  -2  16  -6 17237.5 2034.61   9
   2 -16   6 18832.2 2241.69  12
   2 -16   7 3284.26 970.763  12
  -2  16  -7 1535.72 531.186  24
  -2 -16  -7 1434.63 653.967  17
  -2  16  -8 712.948 334.874  24
  -2 -16  -8 886.878 461.569  17
   2 -16   8 1629.96 709.442  12
   2 -16   9 2181.70 684.251  12
  -2 -16  -9 2031.07 419.239  17
  -2  16  -9 2504.80 444.326  24
   2 -16  10 448.590 224.910  12
   2  17 -10 14880.9 1178.85  24
  -2 -17  10 10739.3 1163.80  12
   2 -17 -10 13547.5 1252.15  17
  -2 -17   9 5782.53 1100.64  18
   2 -17  -9 6026.89 1007.32  17
   2  17  -9 6814.02 923.531  24
  -2 -17   9 5934.25 1006.76  12
   2 -17  -8 14965.7 1360.27  23
   2  17  -8 18420.6 1721.20  24
  -2 -17   8 13693.3 1585.44  12
   2 -17  -8 19410.6 1945.80  17
  -2 -17   7 7093.15 1403.94  16
   2  17  -7 7812.36 1196.74  24
   2 -17  -7 9775.24 1460.21  17
  -2 -17   7 7660.44 1248.11  12
   2 -17  -7 4970.21 936.531  23
   2 -17  -6 10434.4 1629.44  17
   2 -17  -6 9042.64 1435.22  23
   2  17  -6 10152.1 1471.53  24
  -2 -17   6 8399.72 1714.36  16
  -2 -17   5-365.014 568.150  15
   2 -17  -5 208.630 492.790  17
  -2 -17   5-851.361 641.814  16
   2  17  -5 178.422 454.030  24
   2 -17  -5-15.0871 396.440  23
   2  17  -4 691.299 543.776  24
   2 -17  -4 583.047 420.368  17
  -2 -17   4 1455.85 835.936  16
   2 -17  -4 1059.06 633.422  23
  -2 -17   3 1863.49 854.738  17
   2 -17  -3 2078.51 815.649  17
   2  17  -3 1684.13 685.503  24
   2 -17  -3 1067.03 653.264  23
  -2 -17   3 2340.20 1034.30  16
  -2  17   2 14874.0 1911.65  24
   2  17  -2 18355.7 2070.54  24
  -2 -17   2 18383.1 2508.72  17
   2 -17  -2 18179.1 2128.51  17
   2 -17  -2 15443.5 2207.05  23
   2 -17  -1 2628.57 833.156  17
   2 -17  -1 2040.53 867.124  23
  -2 -17   1 2022.05 803.715  17
  -2  17   1 2516.43 844.874  24
   2  17  -1 2203.56 805.294  24
   2  17   0 434.593 452.853  24
  -2 -17   0 792.785 644.734  17
  -2  17   0 822.414 584.077  24
   2 -17   0 467.709 395.083  23
   2 -17   1-126.955 409.060  23
  -2 -17  -1 3.79936 431.223  17
   2  17   1 283.499 280.920  24
  -2  17  -1 456.863 294.611  24
   2  17   2 5658.67 1098.26  24
  -2  17  -2 4573.03 969.406   9
  -2 -17  -2 7416.67 1549.47  17
  -2  17  -2 7290.24 1305.73  24
   2 -17   3 2194.33 762.186  12
  -2  17  -3 2964.52 806.885   9
  -2  17  -3 2871.35 732.188  24
  -2 -17  -3 2759.90 1062.58  17
  -2  17  -4 747.119 460.843   9
   2 -17   4-764.989 494.989  12
  -2  17  -4 138.293 265.866  24
  -2 -17  -4-355.463 627.928  17
  -2  17  -5 2220.70 627.492  24
   2 -17   5 1062.51 383.725  12
  -2 -17  -5 2177.63 839.195  17
  -2  17  -5 1143.97 470.566   9
  -2 -17  -6 1187.88 605.425  17
   2 -17   6 1396.91 556.349  12
  -2  17  -6 1259.18 463.631  24
  -2  17  -7 1598.96 443.793  24
  -2 -17  -7 1693.46 497.216  17
   2 -17   7 882.321 399.788  12
  -2 -17  -8 2686.73 534.683  17
  -2  17  -8 2698.85 455.120  24
   2 -17   8 3924.79 821.100  12
   2 -17   9 3872.05 666.874  12
   2 -18  -9 207.424 162.043  17
   2  18  -9 327.878 191.210  24
  -2 -18   8 3515.06 991.965  18
   2 -18  -8 3309.55 731.130  17
   2  18  -8 4422.06 748.710  24
   2  18  -7 460.546 281.851  24
   2 -18  -7 345.309 232.201  23
   2 -18  -7 352.143 281.335  17
  -2 -18   7 709.141 457.566  16
   2 -18  -6 9810.55 1317.69  23
   2 -18  -6 11558.5 1481.29  17
  -2 -18   6 9994.12 1690.57  16
   2  18  -6 11027.8 1341.10  24
   2  18  -5 367.316 265.403  24
   2 -18  -5-177.402 329.279  23
   2 -18  -5 456.383 354.856  17
  -2 -18   5 430.681 588.169  16
  -2 -18   5 458.324 389.814  15
  -2 -18   4 68318.0 4893.19  16
   2 -18  -4 67146.3 3843.92  17
   2  18  -4 69626.9 3631.48  24
   2 -18  -3 1798.16 822.973  23
  -2 -18   3 1190.26 705.999  17
  -2  18   3 1768.10 597.158  24
   2  18  -3 1715.08 617.035  24
   2 -18  -3 2148.71 700.940  17
  -2 -18   3 2825.76 1116.45  16
  -2 -18   2 7486.77 1782.30  16
   2 -18  -2 8151.05 1305.01  17
  -2 -18   2 7039.36 1422.23  17
   2  18  -2 9363.65 1375.83  24
   2 -18  -2 6862.67 1456.82  23
  -2  18   2 9927.68 1478.01  24
  -2 -18   1 525.660 592.399  17
  -2  18   1 377.452 395.055  24
   2 -18  -1 1338.77 598.182  17
   2 -18  -1 499.593 605.991  23
   2  18  -1 710.876 458.239  24
   2  18   0 9801.11 1417.41  24
  -2 -18   0 7844.48 1549.20  17
  -2  18   0 12483.1 1617.89  24
   2 -18   0 7362.64 1463.58  23
   2  18   1 3917.22 881.366  24
  -2  18  -1 4505.56 946.726  24
  -2 -18  -1 5316.95 1259.08  17
  -2 -18  -2 5059.35 1155.18  17
  -2  18  -2 4789.45 940.580  24
   2  18   2 4042.69 886.632  24
   2  18   3 1210.52 487.899  24
   2 -18   3 1848.15 746.791  16
  -2  18  -3 2154.52 586.437  24
  -2 -18  -3 1962.62 785.702  17
  -2  18  -3 1974.33 622.434   9
  -2  18  -4 434.878 431.682   9
  -2 -18  -4 789.330 489.273  17
   2  18   4-23.1425 229.938  24
  -2  18  -4 359.119 327.212  24
   2 -18   4-196.852 388.556  12
  -2 -18  -5 1293.58 568.149  17
  -2  18  -5 1612.18 482.340  24
   2  18   5 1440.22 393.832  24
   2 -18   5 2192.85 622.102  12
  -2 -18  -6 15950.4 1588.01  17
   2  18   6 14702.7 1152.70  24
   2 -18   6 15035.4 1469.83  12
  -2  18  -6 16673.7 1338.75  24
  -2 -18  -7 1317.37 398.110  17
   2  18   7 1617.45 291.904  24
   2 -18   7 1423.99 478.103  12
  -2  18  -7 1621.51 346.625  24
   2 -19  -8 26220.0 1463.85  17
   2  19  -8 29689.1 1432.66  24
  -2  19   8 24912.9 1292.03  24
  -2 -19   7 8943.46 1400.29  18
   2 -19  -7 10181.1 1080.18  17
  -2  19   7 9690.86 963.333  24
   2  19  -7 11412.3 1057.88  24
  -2 -19   6 6803.83 1181.46  16
  -2  19   6 6108.76 859.351  24
   2  19  -6 6730.11 904.868  24
   2 -19  -6 5157.33 815.947  17
  -2  19   5 10803.6 1233.39  24
   2  19  -5 10047.7 1150.84  24
  -2 -19   5 8705.10 1443.45  16
   2 -19  -5 10102.1 1222.93  17
   2  19  -4 1982.44 547.115  24
  -2 -19   4 2812.05 994.408  16
  -2  19   4 2075.16 597.418  24
   2 -19  -4 2253.64 685.208  23
   2 -19  -4 1255.08 472.504  17
  -2 -19   4 1461.91 488.507  15
   2 -19  -3 11000.3 1573.24  23
  -2  19   3 12114.2 1426.04  24
   2 -19  -3 12424.4 1449.53  17
   2  19  -3 11882.7 1367.36  24
  -2 -19   3 12014.7 1933.51  16
   2 -19  -2 35794.6 2348.31  17
  -2 -19   2 42075.8 3559.14  16
  -2 -19   2 32991.4 2775.97  17
  -2  19   2 39373.3 2588.97  24
   2  19  -2 42876.1 2608.85  24
  -2 -19   1 9773.04 1533.11  17
   2  19  -1 12174.1 1401.34  24
  -2 -19   1 10543.5 1820.56  16
  -2  19   1 12018.0 1458.29  24
  -2 -19   0-98.9224 295.541  17
  -2  19   0 434.003 326.774  24
   2  19   0-266.542 348.187  24
  -2 -19  -1 1865.51 598.562  17
  -2  19  -1 1955.39 597.081  24
   2  19   1 1463.75 455.234  24
  -2 -19  -2 3117.78 866.818  17
  -2  19  -2 3532.09 763.985  24
   2 -19   2 3989.86 1004.20  16
   2  19   2 2485.53 543.601  24
  -2 -19  -3 32826.9 2628.08  17
   2 -19   3 33955.8 2329.43  16
  -2  19  -3 36048.6 2199.48  24
   2  19   3 31311.2 1959.14  24
  -2 -19  -4 17216.3 1553.68  16
   2  19   4 18348.6 1360.32  24
  -2 -19  -4 18704.2 1775.71  17
  -2  19  -4 19250.9 1507.06  24
  -2 -19  -5 5298.29 873.489  17
  -2  19  -5 5327.02 700.423  24
   2  19   5 4535.72 586.416  24
  -2 -19  -6 128.780 160.988  17
  -2  20   6 810.777 232.411  24
  -2 -20   6 216.769 447.665  18
   2  20  -6 680.342 250.274  24
   2 -20  -5 4492.02 615.018  17
  -2 -20   5 5207.30 898.086  16
   2  20  -5 6461.29 761.155  24
  -2  20   5 5915.67 725.839  24
  -2  20   4 5238.89 758.388  24
  -2 -20   4 5952.65 1099.31  16
   2  20  -4 5588.39 763.018  24
   2 -20  -4 4941.48 694.107  17
  -2 -20   3 3044.54 878.778  16
  -2 -20   3 2561.57 580.063  15
   2  20  -3 3288.35 609.604  24
  -2  20   3 3160.69 623.894  24
  -2 -20   2 410.197 438.177  16
   2  20  -2 333.751 273.197  24
  -2  20   2-59.1954 317.957  24
  -2 -20   1-2.74206 366.344  16
   2  20  -1 636.266 298.996  24
  -2  20   1 560.364 320.511  24
  -2  20   0 8919.02 1049.48  24
  -2 -20   0 7557.45 1156.72  17
  -2 -20   0 7870.69 1355.03  16
   2  20   0 6636.81 842.811  24
  -2 -20  -1 18483.6 1789.14  17
  -2 -20  -1 21170.6 2042.60  16
   2 -20   1 21752.1 1948.78  16
   2  20   1 21217.0 1476.51  24
  -2  20  -1 22991.2 1623.00  24
  -2 -20  -2 2679.48 692.460  17
   2 -20   2 3107.10 660.588  16
  -2 -20  -2 2453.09 581.351  16
   2  20   2 2802.41 512.518  24
  -2  20  -2 4203.18 663.581  24
  -2 -20  -3 4926.76 777.921  16
   2  20   3 4854.04 599.514  24
  -2 -20  -3 5538.25 885.952  17
  -2  20  -3 6081.21 746.116  24
  -2  20  -4 231.855 164.490  24
  -2 -20  -4 532.819 262.768  17
  -2 -21   3 266.831 308.339  16
   2  21  -3 150.257 135.047  24
  -2  21   3 72.2442 140.478  24
  -2 -21   2 13778.5 1402.97  16
  -2  21   2 15502.7 1042.07  24
   2  21  -2 14804.7 965.783  24
   2  21  -1 1375.74 315.681  24
  -2  21   1 2023.27 393.235  24
  -2 -21   1 1462.59 431.542  15
  -2 -21   1 2102.68 586.993  16
   2 -21  -1 1582.94 495.328  16
   2 -21   0 1860.94 383.664  16
   2  21   0 2267.44 382.069  24
  -2  21   0 2216.14 399.314  24
  -2 -21   0 2645.27 662.335  16
  -2 -21  -1 4036.97 693.571  16
  -2  21  -1 3743.46 490.171  24
   3   0 -17 23.7917 110.961   8
   3   0 -16-308.990 241.132   8
   3   0 -15 20852.6 1636.69   8
   3   0 -14 525.268 373.460   8
   3   0 -13 1009.47 462.390   8
   3   0 -12 489.160 223.141   8
  -3   0  12 419.885 940.236  20
   3   0 -11 998.878 870.618   1
  -3   0  11 224.677 624.345  20
   3   0 -11 881.089 452.324   8
   3   0 -11 1364.54 632.965  24
  -3   0  10 1008.86 1311.41  20
   3   0 -10 490.760 471.842  24
   3   0 -10 923.789 784.534   1
  -3   0   9 3483.54 1435.21   2
  -3   0   9 3943.34 1814.51  20
   3   0  -9 1843.27 825.232  22
  -3   0   8-344.498 556.811  20
   3   0  -8-4.08756 475.371  22
  -3   0   8 50.8897 514.309   2
  -3   0   7 4192.94 1459.39  20
  -3   0   7 3179.79 1306.65   2
   3   0  -7 404.359 644.073  22
   3   0  -6 7.73357 405.924  22
  -3   0   6 300.278 516.063   2
  -3   0   6 433.312 624.208  20
  -3   0   5 29618.6 2937.76  20
  -3   0   5 28311.7 2931.12   2
   3   0  -5 26828.5 2880.48  22
  -3   0   4-335.776 471.557   2
   3   0  -4 34.5825 393.811  22
  -3   0   4 20.3737 459.079  20
  -3   0   3 25465.3 2309.89   2
   3   0  -3 21980.1 2420.80  22
  -3   0   3 26607.8 2043.19  20
   3   0  -2-213.620 317.868   3
  -3   0   2 122.913 372.619   2
   3   0  -2 189.603 372.014  22
   3   0  -1 793.063 410.738  22
   3   0  -1 658.356 361.921   3
  -3   0   1 694.981 790.305   2
   3   0   0 619.441 385.550   3
  -3   0   0 173.867 306.712   2
   3   0   0-60.7293 226.824  22
  -3   0  -1 21634.2 1447.51   2
   3   0   1 25677.4 1785.46  22
  -3   0  -1 25324.1 1628.10  21
   3   0   1 23262.9 1588.79   3
  -3   0  -2-68.0134 193.556   4
   3   0   2 102.007 77.7704  22
   3   0   2 166.747 279.731   3
  -3   0  -2 26.4043 224.688  21
   3   0   3 103.105 216.378   3
  -3   0  -3 98.8869 260.600  21
  -3   0  -3 185.815 304.814   4
  -3   0  -4-73.8806 219.679  21
   3   0   4 130.103 370.290   3
  -3   0  -4 268.801 267.127   4
  -3   0  -5 32040.3 2243.62   4
  -3   0  -5 34967.1 2489.01  21
   3   0   5 28795.4 4965.44  20
   3   0   5 31701.5 2782.56   3
  -3   0  -6-73.7302 285.372  21
  -3   0  -6-210.998 325.847   4
   3   0   6-496.776 1186.89  20
   3   0   7 16297.4 4402.49  20
  -3   0  -7 20030.5 2158.17   4
  -3   0  -7 19949.5 2147.33  21
  -3   0  -8-165.577 235.932   6
  -3   0  -8 91.8097 298.307   8
  -3   0  -8 401.948 349.324   7
  -3   0  -9 1493.21 419.856   6
   3   0   9-181.246 1756.47  20
  -3   0  -9 1599.76 492.186   8
  -3   0  -9 1221.12 543.189   7
  -3   0 -10 402.125 318.928   7
  -3   0 -10 102.785 228.921   8
  -3   0 -11 706.442 459.523   8
  -3   0 -12-43.8150 236.104   8
  -3   0 -13 10954.8 1098.04   8
  -3   0 -14-275.282 126.962   8
  -3   0 -14 292.818 179.414  14
   3  -1 -17 13620.6 855.260   8
   3   1 -16 2201.82 476.831   8
   3  -1 -16 1576.62 435.878   8
   3  -1 -15 357.377 236.612   8
   3   1 -15 261.385 295.882   8
   3  -1 -15 151.648 287.620   7
   3  -1 -14 294.950 272.854   8
   3   1 -14 345.641 306.668   8
   3  -1 -13 3638.62 820.825   8
   3   1 -13 3234.12 723.171   8
  -3   1  12 22148.5 4064.96  20
   3  -1 -12 20708.0 1813.90   8
   3   1 -12 16553.0 1639.34   8
  -3  -1  12 16493.9 3472.65  20
   3   1 -12 21215.9 2160.33  24
  -3  -1  11 31455.0 4860.05  20
   3   1 -11 37769.0 2756.80  24
   3   1 -11 42661.2 4807.72   1
   3  -1 -11 33926.2 2220.74   8
   3  -1 -11 35914.5 4424.81   1
   3   1 -11 29563.9 2090.40   8
  -3   1  11 29273.8 4613.45  20
  -3   1  10 9830.26 2574.91  20
  -3  -1  10 8136.69 2492.61  20
  -3   1  10 6521.45 2023.37   2
   3  -1 -10 9155.31 2152.76   1
   3   1 -10 11019.2 2356.47   1
   3  -1 -10 10677.7 1389.48  24
   3   1 -10 8950.32 1262.20  24
  -3   1   9 314.271 705.226  20
  -3  -1   9 761.728 1039.40  20
   3  -1  -9-453.033 628.567  22
   3   1  -9 2212.98 1067.19   1
  -3   1   9 2368.07 1248.68   2
   3   1  -9 497.089 366.908  22
  -3  -1   8 17701.4 3150.94  20
  -3   1   8 16840.5 3048.86  20
   3   1  -8 18548.4 2655.95   1
  -3  -1   8 13092.8 2737.36   2
   3  -1  -8 16747.9 2287.38  22
  -3   1   8 18163.6 3016.00   2
   3   1  -8 14559.0 2345.87  22
  -3   1   7 112400. 7070.43  20
  -3  -1   7 109753. 7237.19  20
  -3   1   7 115093. 6940.80   2
  -3  -1   7 103171. 7003.98   2
   3   1  -7 99492.2 6044.44  22
   3  -1  -7 101812. 5626.64  22
  -3   1   6 9613.73 1852.36  20
  -3  -1   6 14228.4 2418.31  20
  -3   1   6 15064.3 2259.21   2
   3  -1  -6 14382.4 2078.92  22
  -3  -1   6 14647.0 2487.72   2
   3   1  -6 13165.9 2274.16  22
  -3  -1   5 23289.8 2869.69   2
  -3   1   5 25835.6 2727.12   2
  -3   1   5 28125.9 2869.09  20
   3  -1  -5 24294.0 2587.37  22
  -3  -1   5 27885.6 2870.35  20
   3   1  -5 22410.9 2850.88  22
   3   1  -4 550.046 560.032  22
  -3   1   4 1271.29 764.126   2
   3  -1  -4 1305.59 740.736  22
  -3  -1   4 321.777 485.739   2
  -3  -1   4 878.536 543.524  20
  -3   1   4 1183.09 579.293  20
  -3   1   3 97346.8 3855.34  20
  -3   1   3 100195. 4534.62   2
   3  -1  -3 94365.3 4201.16   3
  -3  -1   3 83705.6 4512.66   2
  -3  -1   3 86680.7 3695.59  20
   3   1  -3 81062.3 4983.69  22
   3  -1  -3 83182.3 4411.23  22
   3  -1  -2 86102.1 3759.72   3
  -3  -1   2 76849.3 3966.97   2
   3  -1  -2 79948.0 4097.68  22
  -3  -1   2 70391.3 2831.61  20
   3   1  -2 71824.6 4535.30  22
   3  -1  -1 351118. 7607.56   3
   3  -1  -1 335109. 8155.45  22
  -3  -1   1 319793. 5684.99  21
  -3  -1   1 308068. 7820.49   2
   3   1  -1 282538. 8742.41  22
  -3  -1   0 694.953 295.722  21
  -3  -1   0 1005.89 554.552   2
  -3   1   0 836.408 403.224   2
   3   1   0 377.243 245.296  19
   3  -1   0 734.387 383.025  22
   3   1   0 897.111 243.685   3
   3  -1   0 779.688 465.592   3
   3   1   0 1274.69 566.297  22
  -3  -1  -1 27853.5 1554.86   4
   3  -1   1 30720.4 2172.53   3
  -3   1  -1 28889.0 1593.40   2
   3   1   1 23650.1 1073.68   3
  -3  -1  -1 30952.7 1810.92  21
   3   1   1 25459.9 2062.64  22
   3  -1   1 32367.2 1862.63  22
  -3   1  -1 27557.9 1692.20  21
   3  -1   2 27319.5 2158.46   3
   3   1   2 23308.1 1529.96  22
   3   1   2 20767.7 1210.97   3
  -3  -1  -2 24625.4 1743.04  21
  -3   1  -2 20875.1 1064.76   2
  -3  -1  -2 23710.5 1558.45   4
   3  -1   2 24598.4 1238.95  22
  -3   1  -2 26506.0 1738.66  21
   3  -1   3 140307. 5440.98   3
   3   1   3 131489. 3816.60   3
  -3  -1  -3 135464. 4134.84   4
  -3   1  -3 133796. 4033.10   4
  -3  -1  -3 135229. 4482.80  21
  -3   1  -3 133068. 4312.05  21
  -3  -1  -4 15593.0 1495.21   4
  -3  -1  -4 14377.1 1513.03  21
   3  -1   4 13498.5 1819.37   3
  -3   1  -4 11926.9 1239.02   4
  -3   1  -4 15187.5 1513.07  21
   3   1   4 14220.0 1420.62   3
   3   1   5 24661.2 4568.91  20
  -3  -1  -5 28931.7 2163.01   4
  -3  -1  -5 29627.5 2351.22  21
  -3   1  -5 30640.7 2260.98  21
  -3   1  -5 28453.6 2084.13   4
   3  -1   5 25732.9 2694.56   3
  -3  -1  -6-56.5392 298.168  21
   3   1   6-526.766 1064.21  20
   3  -1   6 374.523 772.412  20
  -3  -1  -6 467.982 409.728   4
   3  -1   6-249.175 499.885   3
  -3   1  -6-303.619 341.995  21
  -3   1  -6-153.420 226.736   4
   3   1   7 124.916 998.325  20
  -3   1  -7 1054.43 508.584   4
  -3   1  -7 179.795 376.744  21
  -3  -1  -7 1402.13 641.698  21
   3   1   8 35545.1 6141.52  20
   3  -1   8 41424.7 7011.15  20
  -3   1  -8 40304.9 2000.96   6
  -3  -1  -8 41607.6 2121.03   6
  -3   1  -8 43797.1 2385.73   8
  -3  -1  -8 46637.2 2555.31   8
  -3  -1  -8 41919.2 2268.67   7
  -3  -1  -8 44730.8 3341.53  21
   3   1   9 17079.2 4361.92  20
   3  -1   9 16381.5 4216.59  20
  -3   1  -9 25938.3 1927.66   8
  -3  -1  -9 25500.6 2007.11   8
  -3   1  -9 24596.5 1621.16   6
  -3  -1  -9 24291.5 1837.41   7
  -3  -1  -9 23893.3 1663.50   6
  -3  -1 -10 4306.07 699.251   6
  -3  -1 -10 6149.36 1060.54   8
  -3   1 -10 5225.90 867.825   8
  -3  -1 -10 5151.45 833.970   7
  -3  -1 -11-118.321 286.198   7
  -3  -1 -11-48.7082 266.072   8
  -3   1 -11-301.035 298.557   8
  -3  -1 -12 164.786 251.718   7
  -3   1 -12 1198.23 476.442   8
  -3  -1 -12 895.846 367.126   8
  -3   1 -13 6871.91 832.567   8
  -3  -1 -13 7639.43 959.752   8
  -3   1 -14 22845.2 1204.78  14
  -3  -1 -14 23602.1 1166.03  14
   3  -2 -17 1916.66 311.204   8
   3   2 -16 9456.32 845.020   8
   3  -2 -16 10129.2 988.797   8
   3  -2 -15 129.591 191.439   8
   3   2 -15 169.933 175.651   8
   3  -2 -14 29669.3 2128.12   8
   3   2 -14 29352.9 2035.25   8
   3  -2 -13 1858.29 628.046   8
   3   2 -13 2703.43 640.896   8
   3   2 -13 3399.45 898.414  24
  -3  -2  12 19352.1 3919.52  20
   3   2 -12 24586.5 2346.18  24
   3   2 -12 19488.3 1744.42   8
   3  -2 -12 24116.0 1978.05   8
  -3  -2  12 23218.1 2637.48  12
  -3   2  12 23347.6 3961.78  20
  -3   2  11 1781.08 1035.61  20
  -3  -2  11-18.8667 585.821  20
   3   2 -11 2528.75 857.906  24
   3  -2 -11 1138.53 991.307   1
   3  -2 -11 1426.97 495.776   8
   3   2 -11 922.386 447.507   8
  -3  -2  11 375.028 625.509  12
   3   2 -11 293.928 431.459   1
  -3   2  10 93113.6 7769.16  20
  -3  -2  10 88370.5 7903.15  20
  -3   2  10 85450.5 7242.53   2
   3   2 -10 94170.6 6851.75   1
   3   2 -10 90939.9 4032.48  24
  -3  -2  10 84033.4 4771.95  12
   3  -2  -9 584.628 547.039  22
  -3   2   9-319.361 756.292  20
   3   2  -9 1004.00 942.771  22
  -3  -2   9 168.031 490.365  20
   3   2  -9-239.196 719.535   1
  -3   2   9-20.9379 1055.23   2
  -3   2   8 36670.4 4185.02   2
   3  -2  -8 37050.4 3367.75  22
  -3  -2   8 36763.9 4530.87  20
   3   2  -8 31993.9 3537.39  22
   3   2  -8 41254.5 3815.01   1
  -3   2   8 38302.7 4425.27  20
  -3   2   7 233.468 843.255  20
  -3   2   7 1448.75 897.657   2
   3   2  -7 1211.82 564.340   1
   3  -2  -7 987.983 709.228  22
  -3  -2   7 470.119 462.325  20
   3   2  -7 958.875 897.431  22
  -3   2   6 7880.68 1689.07  20
  -3  -2   6 9103.36 2140.44   2
  -3  -2   6 7612.66 1791.28  20
   3  -2  -6 6066.17 1332.38  22
   3   2  -6 6622.37 1785.20  22
  -3   2   6 8092.59 1715.37   2
  -3  -2   5 211.821 744.810   2
  -3   2   5 39.6607 518.992  20
   3   2  -5 369.244 762.401  22
  -3  -2   5 716.567 578.880  20
  -3   2   5 167.459 440.042   2
   3  -2  -5-12.4049 354.260  22
  -3  -2   4 255935. 7492.59  20
   3  -2  -4 245602. 7900.51  22
   3  -2  -4 268254. 8228.98   3
  -3  -2   4 219820. 8674.69   2
   3   2  -4 201613. 8822.52  22
  -3   2   4 270038. 7554.22  20
   3  -2  -3 19238.3 2053.46   3
  -3  -2   3 16000.8 2111.63   2
   3  -2  -3 19387.4 2084.21  22
  -3   2   3 21732.0 1827.58  20
  -3  -2   3 17371.0 1590.94  20
  -3   2   2 42091.1 2325.88  20
   3   2  -2 49469.3 1896.45  19
  -3   2   2 29916.0 1897.86  19
  -3  -2   2 35360.7 1891.67  20
  -3  -2   2 37272.1 1650.03  21
  -3  -2   2 36386.2 2954.93   2
   3  -2  -2 38319.3 2801.43  22
   3  -2  -2 42142.5 2873.87   3
  -3   2   1 7718.53 414.619  19
  -3  -2   1 7415.60 797.362  21
   3   2  -1 8880.27 778.795  19
   3  -2  -1 8725.32 1219.76  22
   3  -2  -1 7695.15 1209.80   3
   3  -2   0 7412.98 1041.37  22
  -3  -2   0 7160.82 736.492   4
  -3  -2   0 6730.60 805.046  21
   3   2   0 6263.17 1025.65  19
   3  -2   0 7142.47 1198.97   3
   3  -2   1 5808.60 828.069  22
   3   2   1 2700.76 936.905  19
   3  -2   1 4463.78 981.590   3
  -3  -2  -1 5135.40 687.966   4
  -3  -2  -1 5711.55 798.837  21
   3  -2   2 115144. 5089.30   3
  -3  -2  -2 102422. 3363.92   4
   3  -2   2 112194. 2984.97  22
  -3  -2  -2 105524. 3749.44  21
   3  -2   3 22113.3 2322.98   3
  -3  -2  -3 24393.2 1752.34   4
  -3   2  -3 22869.8 1699.09  21
  -3  -2  -3 24830.1 1933.18  21
  -3   2  -3 23276.1 1643.95   4
  -3  -2  -4 15381.0 1446.00   1
  -3  -2  -4 16456.5 1670.31  21
  -3   2  -4 12495.7 1278.70   4
  -3  -2  -4 15779.6 1531.87   4
  -3   2  -4 13187.2 1432.24  21
   3  -2   4 12055.9 1878.29   3
  -3  -2  -5 2862.26 808.851  21
  -3   2  -5 1598.00 553.580   4
  -3  -2  -5 2399.17 693.688   4
  -3  -2  -5 3195.51 763.205   1
   3   2   5 2022.61 1642.96  20
  -3   2  -5 2556.24 666.980  21
   3  -2   5 2051.83 910.347   3
   3   2   6 27754.5 4882.08  20
   3  -2   6 26227.0 5254.27  20
  -3  -2  -6 35422.5 2618.40   4
  -3   2  -6 31685.4 2326.61   4
  -3  -2  -6 33750.5 2741.32  21
  -3   2  -6 33309.3 2420.14  21
   3  -2   6 28860.4 3281.16   3
   3   2   7 4564.14 2502.17  20
  -3  -2  -7 3385.67 989.302  21
   3  -2   7 2396.28 1821.25  20
  -3   2  -7 2909.08 757.226   4
   3   2   8 61763.5 7881.39  20
   3  -2   8 76461.0 9672.08  20
  -3  -2  -8 78673.6 4617.80  21
  -3  -2  -8 73859.3 2898.79   6
  -3  -2  -8 74941.5 3208.96   7
  -3   2  -8 71478.1 2674.38   6
  -3   2  -8 77426.4 3066.62   8
  -3  -2  -8 75402.9 3358.69   8
   3   2   9 38194.1 6352.10  20
   3  -2   9 41334.2 7208.66  20
  -3   2  -9 51840.4 2621.17   8
  -3  -2  -9 46069.2 2752.56   8
  -3  -2  -9 47516.6 2631.38   7
  -3   2  -9 44163.0 2167.24   6
  -3  -2  -9 44029.6 2315.01   6
  -3  -2 -10 3072.05 566.810   6
  -3  -2 -10 2946.45 712.122   7
  -3   2 -10 2828.56 676.570   8
  -3  -2 -10 3559.21 789.261   8
  -3   2 -11 9081.11 1139.27   8
  -3  -2 -11 11131.3 1341.18   8
  -3  -2 -11 10092.4 1202.13   7
  -3   2 -12 19010.2 1490.20   8
  -3  -2 -12 18789.2 1674.84   8
  -3  -2 -12 20786.3 1558.34   7
  -3  -2 -13-263.598 210.442   7
  -3  -2 -13 58.5462 228.501   8
  -3  -2 -13-274.902 232.484  14
  -3  -2 -14 7022.00 601.531  14
  -3   2 -14 7139.29 682.473  14
   3  -3 -17 37281.5 1348.33   8
   3   3 -16 1560.44 319.904   8
   3  -3 -16 2230.43 478.377   8
   3  -3 -16 1349.69 290.174   7
   3  -3 -15 4386.95 764.767   8
   3   3 -15 5505.29 783.996   8
   3  -3 -14 677.294 450.122   8
   3   3 -14 1242.96 464.027   8
  -3  -3  13 95443.3 5392.85  12
   3  -3 -13 98833.1 4030.22   8
   3   3 -13 92460.5 3767.60   8
   3   3 -12 12247.3 1663.88  24
  -3   3  12 9830.87 2581.60  20
  -3  -3  12 6670.20 2524.26  20
   3  -3 -12 12123.6 1377.29   8
   3   3 -12 9577.28 1185.82   8
  -3  -3  12 8798.70 1665.88  12
   3   3 -11 102366. 7584.52   1
   3   3 -11 104375. 4690.77  24
  -3   3  11 106330. 8254.31  20
   3  -3 -11 109316. 7658.99   1
  -3  -3  11 93108.3 8457.47  20
   3   3 -11 85726.6 3539.71   8
  -3  -3  11 95968.6 5523.50  12
   3  -3 -11 98960.5 3887.81   8
  -3   3  10-608.326 912.448  20
   3   3 -10 3408.89 1354.12   1
  -3  -3  10 267.426 1020.17  20
   3  -3 -10 3410.21 708.709   8
   3   3 -10 1773.83 480.401  24
  -3  -3  10 2263.59 786.253  12
   3   3  -9 7267.28 1781.45   1
  -3   3   9 8306.85 2272.27  20
  -3  -3   9 8149.79 2405.38  20
   3  -3  -9 6725.61 1472.44  22
  -3   3   9 7959.13 2106.59   2
   3  -3  -9 5949.08 999.874  21
   3   3  -9 6213.52 1663.31  22
  -3   3   8 9282.23 2244.09  20
  -3  -3   8 9537.75 2446.28  20
  -3   3   8 11564.8 2411.70   2
   3   3  -8 12230.5 2141.89   1
   3   3  -8 8136.88 1917.99  22
   3  -3  -8 10445.0 1824.94  22
   3   3  -7 164580. 7101.16   1
   3  -3  -7 151321. 6706.29  22
  -3  -3   7 162990. 8686.72  20
  -3   3   7 170552. 8379.63  20
  -3   3   7 174965. 8441.21   2
  -3   3   6 67227.0 4789.15  20
  -3   3   6 78326.0 5254.20   2
   3   3  -6 50997.7 4912.99  22
  -3  -3   6 63764.7 4818.46  20
   3  -3  -6 63975.3 4212.05  22
   3   3  -6 65977.6 4018.46   1
  -3   3   5 11840.4 1745.78  20
  -3  -3   5 9503.47 1721.76  20
   3   3  -5 9913.74 1371.49   1
   3  -3  -5 9450.14 1609.28  22
   3   3  -5 8520.61 2092.72  22
  -3   3   4 722.742 431.196  20
   3   3  -4 705.633 411.530  19
   3   3  -4 643.390 392.599   1
   3  -3  -4 767.259 459.492   3
  -3  -3   4 597.236 129.472   4
  -3  -3   4 415.646 399.802  20
   3  -3  -4 650.956 500.155  22
   3  -3  -3 40595.7 2984.48  22
   3  -3  -3 38475.5 3079.68   3
   3   3  -3 34120.8 1895.24   1
  -3  -3   3 37545.1 1212.89   4
  -3   3   3 40715.9 2521.68  20
  -3  -3   3 35037.4 2198.79  20
   3   3  -2 109654. 3323.45  19
  -3   3   2 80447.6 3651.20  19
  -3  -3   2 91535.5 2991.78  20
   3   3  -2 95139.1 2561.98   1
  -3  -3   2 99198.9 2328.55   4
   3  -3  -2 106863. 4637.93  22
   3  -3  -2 99718.8 4846.92   3
  -3  -3   2 98859.1 2764.91  21
   3   3  -1 154067. 4319.06  19
   3  -3  -1 169335. 5561.39  22
  -3  -3   1 161141. 3872.36  21
  -3  -3   1 153845. 3323.04   4
   3  -3  -1 172900. 6365.67   3
  -3   3   1 151290. 3237.56  19
   3  -3   0 166526. 6324.80   3
  -3   3   0 201362. 3874.03  19
   3  -3   0 173540. 5275.44  22
  -3  -3   0 153532. 3666.74   4
  -3  -3   0 155300. 4134.56  21
   3   3   0 129947. 5216.96  19
   3  -3   1 46994.9 3431.07   3
  -3  -3  -1 44493.9 2064.05   4
  -3  -3  -1 48162.1 2405.80  21
   3  -3   1 50296.1 2527.61  22
   3  -3   2 41427.5 3325.08   3
  -3  -3  -2 40366.4 2369.99  21
  -3  -3  -2 38726.2 2085.33   4
   3  -3   3 15284.4 2199.19   3
  -3  -3  -3 15974.7 1622.97  21
  -3  -3  -3 13904.5 1360.23   4
  -3  -3  -4 5571.90 826.012   1
   3  -3   4 3317.50 1202.10   3
  -3  -3  -4 5470.54 900.372   4
  -3  -3  -4 6355.05 1099.73  21
  -3   3  -4 4447.50 735.320   4
   3   3   4 4974.55 1928.98  20
   3  -3   5 118902. 6712.47   3
  -3  -3  -5 122206. 5154.44  21
  -3  -3  -5 120955. 4672.15   4
  -3   3  -5 121697. 4320.58   4
   3  -3   6-1359.84 2045.94  20
  -3   3  -6 210.112 288.961   4
   3  -3   6 16.0384 430.782   3
   3   3   6-336.846 1395.47  20
  -3  -3  -6 54.7783 309.358  21
  -3  -3  -7 485.159 418.663  21
   3   3   7 473.242 938.532  20
   3  -3   7 1466.70 2104.70  20
   3  -3   7 827.409 772.618   3
  -3   3  -7 41.8887 343.852   4
  -3  -3  -8 6266.13 1399.59  21
  -3  -3  -8 6269.99 861.151   6
   3   3   8 4984.46 2086.41  20
   3  -3   8 4747.81 2283.81  20
  -3  -3  -8 6952.17 1038.49   8
  -3   3  -8 6257.53 781.215   6
  -3  -3  -8 7003.94 986.764   7
   3   3   9 50241.2 6761.59  20
   3  -3   9 59013.8 8710.17  20
  -3  -3  -9 66960.5 3332.05   8
  -3  -3  -9 65212.4 3150.66   7
  -3  -3  -9 59609.3 2768.97   6
  -3  -3  -9 59378.8 4157.35  21
  -3  -3 -10 10881.3 1381.82   8
  -3  -3 -10 10160.6 1125.49   6
  -3   3 -10 8775.92 1172.56  24
  -3  -3 -10 11929.4 1369.92   7
  -3  -3 -11 40197.9 2618.34   8
  -3  -3 -11 39181.0 2381.23   7
  -3  -3 -12 3382.36 699.550   7
  -3  -3 -12 4506.99 670.698  14
  -3  -3 -12 3890.50 799.814   8
  -3  -3 -13 356.616 214.652   7
  -3  -3 -13 494.896 319.528   8
  -3  -3 -13 63.6579 145.286  14
  -3  -3 -14 1109.15 306.667   8
  -3  -3 -14 1044.23 232.381  14
   3  -4 -16 2882.75 500.410   8
   3  -4 -16 2575.08 415.888   7
   3   4 -15 26720.9 1543.63   8
   3  -4 -15 25332.5 1755.32   8
   3   4 -14 27448.0 2414.89  24
   3  -4 -14 24991.0 1902.16   8
   3   4 -14 27087.0 1809.52   8
   3  -4 -13 23986.0 1944.31   8
   3   4 -13 23367.5 1783.32   8
   3   4 -13 23475.5 2305.75  24
  -3  -4  13 22750.8 2658.47  12
  -3  -4  12 2351.60 836.270  12
   3   4 -12 2068.50 757.010  24
   3  -4 -12 1861.92 596.971   8
   3   4 -12 2195.51 558.626   8
  -3   4  11 1392.81 796.338  20
  -3  -4  11 122.322 1305.79  20
   3   4 -11 803.554 448.536  24
   3   4 -11 607.470 543.473   1
   3  -4 -11 767.960 371.125   8
   3   4 -11 1450.61 513.917   8
  -3  -4  11 1758.03 1089.21  12
  -3   4  10 54584.9 5640.90  20
   3  -4 -10 59290.0 2791.45   8
   3   4 -10 62982.6 5658.11   1
  -3  -4  10 54155.7 4098.28  12
   3   4 -10 55585.4 3236.39  24
  -3  -4  10 49737.2 5991.64  20
  -3  -4   9 94244.9 7708.74  20
   3   4  -9 85773.7 6451.07  22
  -3   4   9 98064.4 7140.46   2
  -3   4   9 105276. 7441.18  20
   3   4  -9 100162. 6655.70   1
   3  -4  -9 96588.7 5500.17  22
  -3   4   8 34347.2 4006.12   2
  -3   4   8 29931.3 3741.38  20
  -3  -4   8 28554.8 3899.41  20
   3   4  -8 30507.3 3419.49   1
   3   4  -8 26555.3 3711.62  22
   3  -4  -8 31096.1 3101.82  22
  -3   4   7 2521.02 1067.67  20
  -3  -4   7 989.991 999.360  20
   3  -4  -7 1181.63 477.052  22
   3   4  -7 2307.15 860.840   1
  -3   4   7 2170.90 1103.70   2
   3   4  -7 1724.14 911.908  22
  -3  -4   6 25400.0 3034.42  20
   3   4  -6 20023.6 3305.18  22
   3   4  -6 28559.2 2681.40   1
  -3   4   6 29404.6 3078.01  20
   3  -4  -6 26986.2 2812.74  22
  -3  -4   5 146985. 6486.48  20
  -3   4   5 181087. 6789.82  20
   3   4  -5 148089. 5541.54   1
   3  -4  -5 172994. 7546.61   3
   3  -4  -5 154336. 6473.29  22
   3  -4  -4 466.486 547.283   3
   3   4  -4 176.011 197.972   1
   3   4  -4 855.799 491.952  19
  -3   4   4 473.547 310.635  20
   3  -4  -4 236.538 321.333  22
  -3  -4   4 342.988 281.225  20
  -3   4   3 70155.6 3345.86  20
  -3  -4   3 58362.4 2669.62  20
   3   4  -3 55636.5 2522.17   1
   3  -4  -3 62797.5 4201.13   3
   3  -4  -3 63364.1 3804.87  22
  -3  -4   3 60819.5 1470.98   4
   3   4  -3 68818.7 3185.78  19
  -3   4   2 17684.8 1874.88  19
   3  -4  -2 25335.4 2623.20   3
   3   4  -2 24567.8 1820.29  19
   3   4  -2 21710.5 1278.16   1
  -3  -4   2 23189.2 1384.82  20
  -3  -4   2 24984.0 1377.90  21
  -3  -4   2 24274.1 1127.77   4
   3  -4  -2 24829.5 2298.55  22
   3   4  -1 10148.6 1304.40  19
  -3   4   1 8065.65 943.109  19
   3  -4  -1 10891.5 1453.51  22
  -3  -4   1 10702.3 860.594   4
   3  -4  -1 9828.69 1690.80   3
  -3  -4   1 9157.64 884.071   3
  -3  -4   1 9779.19 959.031  21
  -3  -4   0 3352.32 613.664  21
   3  -4   0 2359.63 931.881   3
  -3  -4   0 3285.81 532.687   4
   3  -4   0 3696.30 797.532  22
  -3   4   0 3451.65 577.003  19
   3   4   0 2013.55 754.076  19
   3  -4   1 230385. 6098.28  22
   3  -4   1 223983. 8291.19   3
  -3  -4  -1 230381. 5695.01  21
  -3  -4  -1 220460. 5002.36   4
   3  -4   2 37779.4 3494.67   3
  -3  -4  -2 36670.8 2091.05   4
  -3  -4  -2 39501.5 2466.34  21
  -3  -4  -3 4426.01 928.665  21
   3  -4   3 4252.33 1250.32   3
  -3  -4  -3 5322.44 905.785   4
   3  -4   4 44321.1 4250.48   3
  -3  -4  -4 42484.3 2930.55  21
  -3  -4  -4 42580.6 2656.27   4
  -3   4  -4 39969.6 2331.68   4
   3   4   4 33794.7 4386.53  20
  -3   4  -5 8086.62 1122.12   4
   3   4   5 4745.51 1753.73  20
   3  -4   5 7342.83 1828.60   3
  -3  -4  -5 8760.17 1424.61  21
   3   4   6 1463.62 1549.11  20
   3  -4   6 1737.20 2026.51  20
  -3  -4  -6 866.523 573.289  21
  -3   4  -6 892.234 488.105   4
   3  -4   6 1971.95 1091.03   3
   3   4   7 54649.6 6613.43  20
   3  -4   7 56128.8 8366.83  20
   3  -4   7 54436.2 5375.25   3
  -3  -4  -7 65038.5 4284.32  21
  -3  -4  -7 61726.9 2677.36   6
  -3   4  -7 61447.9 3274.49   4
  -3  -4  -7 65070.6 2948.11   7
  -3  -4  -7 67900.1 3079.16   8
  -3  -4  -8 14406.9 1458.81   7
   3   4   8 7081.09 2480.50  20
   3  -4   8 16501.9 4561.12  20
  -3  -4  -8 15584.1 1584.39   8
  -3  -4  -8 12896.5 1263.27   6
  -3   4  -8 9843.73 1296.50   9
  -3  -4  -8 13049.6 2026.16  21
  -3   4  -8 13967.5 1166.25   6
   3   4   9 3435.71 1784.13  20
   3  -4   9 3782.20 1462.03  20
  -3  -4  -9 6942.76 1118.90   8
  -3  -4  -9 6611.24 1072.27   7
  -3  -4  -9 6043.32 883.248   6
  -3  -4 -10 38529.7 2621.74   8
  -3   4 -10 29210.3 2182.55  24
  -3  -4 -10 31028.4 2012.30   6
  -3  -4 -10 39194.3 2493.06   7
  -3  -4 -11 5010.33 953.859   8
  -3  -4 -11 4255.94 725.296  14
  -3  -4 -11 4321.23 791.005   7
  -3  -4 -12 874.882 405.872   8
  -3  -4 -12 930.286 316.705  14
  -3  -4 -12 1344.49 481.181   7
  -3  -4 -13 7849.39 992.763   8
  -3  -4 -13 8095.10 762.614  14
  -3  -4 -13 8263.93 848.066   7
  -3  -4 -14 16.7750 142.341   8
   3  -5 -16 10010.1 880.945   8
   3  -5 -16 10553.0 806.007   7
   3  -5 -15 1524.51 477.170   8
   3   5 -14 1584.03 407.748   8
   3  -5 -14 1339.44 425.461   8
  -3  -5  14 776.446 561.726  12
   3   5 -14 1579.66 552.951  24
   3   5 -13 5973.05 896.869   8
   3  -5 -13 6623.68 1020.75   8
   3   5 -13 7444.72 1300.98  24
  -3  -5  13 5667.20 1497.12  12
   3  -5 -12 23500.5 1873.87   8
   3   5 -12 25371.3 2408.87  24
   3   5 -12 24017.7 1785.98   8
  -3  -5  12 18280.8 2541.31  12
  -3  -5  11 1220.45 787.004  20
   3   5 -11 1886.61 746.621  24
   3  -5 -11 1858.38 501.127   8
   3   5 -11 2570.50 640.343   8
   3   5 -11 1190.30 759.649   1
  -3  -5  11 2908.83 1096.79  12
  -3   5  11 999.250 662.658  20
   3  -5 -10 7608.16 1295.31  21
  -3   5  10 11795.6 2515.08  20
  -3  -5  10 8591.52 2617.14  20
   3   5 -10 11359.3 1496.17  24
   3   5 -10 9126.67 2114.52   1
   3  -5 -10 9767.85 1134.78   8
  -3  -5  10 10228.7 1859.82  12
   3   5  -9 2002.91 889.315   1
  -3   5   9 256.010 757.509  20
  -3  -5   9-900.078 861.732  20
  -3   5   9-1912.44 1042.10   2
  -3  -5   9-126.198 904.068  12
   3   5  -9 1343.53 1129.32  22
   3   5  -9-310.469 315.167  24
   3  -5  -9 219.467 390.049  22
  -3   5   8 6940.48 1745.97  20
  -3  -5   8 10407.2 2420.25  20
  -3   5   8 14402.7 2639.06   2
   3   5  -8 9515.69 1887.56   1
   3   5  -8 7905.30 2248.24  22
   3  -5  -8 10193.7 1804.55  22
   3  -5  -7 8254.63 1622.53  22
  -3  -5   7 7859.35 2037.60  20
  -3   5   7 11481.3 1969.61  20
   3   5  -7 10056.7 1841.56   1
   3   5  -7 6145.13 2116.51  22
  -3   5   6 19071.1 2413.46  20
   3   5  -6 16995.5 2150.90   1
   3  -5  -6 18425.2 2331.71  22
   3  -5  -5 377435. 11849.7   3
   3   5  -5 331754. 8791.30   1
   3  -5  -5 365477. 10445.5  22
  -3  -5   5 344074. 9713.91  20
   3  -5  -4 731.568 650.750   3
  -3   5   4-416.826 880.965  19
   3   5  -4 153.364 266.033   1
  -3   5   4 1009.60 402.840  20
   3   5  -4 299.218 266.546  19
  -3  -5   4 189.126 371.010  20
   3  -5  -4-172.629 353.161  22
  -3   5   3-247.711 725.076  19
   3  -5  -3-60.0745 618.461   3
   3   5  -3-59.4900 304.402  19
  -3  -5   3 122.217 161.679  20
   3  -5  -3 43.4981 290.268  22
   3   5  -3-95.9169 238.317   1
  -3  -5   3-71.3863 132.612  21
   3  -5  -2 174662. 6434.74  22
   3   5  -2 167283. 5518.21  19
   3  -5  -2 179860. 7543.93   3
  -3  -5   2 168395. 3234.33   4
  -3  -5   2 156698. 3814.02  21
  -3  -5   2 163476. 5173.60   3
  -3   5   1 3947.68 799.692  19
   3   5  -1 4861.19 1065.43  19
   3  -5  -1 6693.89 1547.30   3
   3  -5  -1 6109.26 1164.81  22
  -3  -5   1 5192.26 623.414   4
  -3  -5   1 4842.04 751.614   3
  -3  -5   1 6023.29 798.042  21
   3  -5   0-321.246 364.724  22
  -3   5   0 25.7792 225.491  19
   3   5   0 32.3169 377.336  19
   3  -5   0 500.765 806.521   3
  -3  -5   0 30.4840 130.312   4
  -3  -5   0-145.272 193.206  21
   3  -5   1 20882.2 2759.55   3
  -3   5  -1 28777.3 2038.53  19
   3   5   1 21014.6 3031.39  19
  -3  -5  -1 25166.2 1640.60   4
  -3  -5  -1 25196.6 1899.90  21
   3  -5   1 24969.5 2090.09  22
   3  -5   2 204174. 8645.43   3
  -3  -5  -2 189438. 5105.74   4
  -3  -5  -2 192681. 5781.68  21
  -3  -5  -3-83.3356 230.560  21
   3   5   3 787.079 815.565  20
   3   5   3 209.687 750.466  19
  -3  -5  -3 174.914 251.621   4
   3  -5   3 209.796 714.130   3
   3   5   4 3998.20 1219.37  20
  -3  -5  -4 5753.25 1155.24  21
  -3   5  -4 4869.66 833.872   4
   3  -5   4 6773.47 1696.20   3
  -3  -5  -5 5775.29 1202.43  21
   3   5   5 4495.69 1663.22  20
   3  -5   5 6619.22 1800.93   3
  -3   5  -5 5063.63 866.592   4
   3  -5   6 6053.15 2956.51  20
  -3   5  -6 6748.64 966.071   4
   3   5   6 6298.75 2020.43  20
   3  -5   6 7258.50 1982.16   3
  -3  -5  -6 8455.75 1493.42  21
  -3  -5  -7 122.153 183.612   7
  -3  -5  -7 572.583 345.229   6
   3  -5   7 4218.63 2648.63  20
  -3   5  -7 60.5513 151.273   6
  -3  -5  -7 404.951 268.483   8
   3   5   7-3608.07 1580.80  20
   3  -5   7 1173.81 879.688   3
  -3  -5  -7 371.018 275.276  21
  -3   5  -7-686.526 570.816   9
  -3   5  -8 41358.4 3054.21   9
  -3  -5  -8 45869.8 2670.35   7
  -3  -5  -8 44740.1 3762.38  21
   3  -5   8 40489.7 7303.54  20
  -3  -5  -8 41727.8 2379.85   6
  -3  -5  -8 47492.9 2767.37   8
  -3   5  -8 42416.5 2069.50   6
  -3  -5  -9 1881.57 796.028  21
  -3  -5  -9 788.594 378.569   6
  -3   5  -9 362.036 488.348  24
   3  -5   9 1809.55 1796.77  20
  -3  -5  -9 737.843 430.153   8
  -3  -5  -9-144.083 248.436   7
  -3  -5 -10 3247.56 710.041   7
  -3  -5 -10 1924.04 715.456   8
  -3  -5 -10 2368.97 520.027  14
  -3   5 -10 1766.71 572.176  24
  -3  -5 -11 1182.20 463.054   7
  -3  -5 -11 2119.49 477.612  14
  -3  -5 -11 1428.26 533.170   8
  -3  -5 -12 120.076 159.449  14
  -3  -5 -12 86.9090 221.496   7
  -3  -5 -12 537.880 356.788   8
  -3  -5 -13 27.9908 206.289   8
  -3  -5 -13 146.181 181.336  14
  -3  -5 -13-205.987 182.262   7
  -3  -5 -14 19771.3 1156.58   8
   3  -6 -16 2383.69 412.691   8
   3  -6 -16 2069.18 335.150   7
  -3  -6  15-270.260 362.275  12
   3  -6 -15 102.798 150.676   8
   3   6 -14 9131.57 1362.87  24
   3  -6 -14 10591.4 1148.90   8
   3   6 -13-516.281 427.525  24
   3  -6 -13-339.113 265.145   8
  -3  -6  13-967.945 740.350  12
   3   6 -12 16937.1 1978.76  24
  -3  -6  12 16703.1 2569.25  12
   3  -6 -12 15316.3 1485.12   8
  -3   6  11-434.194 774.831  20
  -3  -6  11 1661.46 731.231  20
   3  -6 -11 1108.45 375.682   8
   3   6 -11 1704.46 699.355  24
  -3  -6  11 1211.20 940.831  12
  -3  -6  10 11886.0 2103.35  12
   3   6 -10 12695.1 2586.13   1
   3  -6 -10 12361.7 1268.03   8
  -3   6  10 12787.8 2411.36  20
  -3  -6  10 9537.23 2543.95  20
   3   6 -10 11307.3 1517.26  24
  -3  -6  10 11685.4 3166.81   3
   3  -6 -10 10407.3 1601.88  21
  -3   6   9-672.594 957.386  20
  -3  -6   9-133.203 527.940  20
   3   6  -9-1077.75 740.822   1
  -3  -6   9-396.397 953.078  12
   3  -6  -9-1.54199 214.895   8
   3   6  -9 167.507 488.961  22
  -3   6   9 603.575 972.180   2
   3   6  -9 94.2294 426.354  24
   3  -6  -9 306.140 433.288  22
  -3   6   8 616.072 669.817  20
  -3  -6   8 238.168 555.298  20
   3  -6  -8 87.7080 404.808  22
  -3   6   8 1298.25 795.454   2
   3   6  -8 667.887 619.434   1
   3   6  -8 723.692 845.768  22
  -3   6   7 3114.56 1067.34  20
  -3  -6   7 2000.89 1062.05  20
   3   6  -7 2451.06 834.785   1
   3  -6  -7 2686.82 956.469  22
   3   6  -7 2199.63 1534.74  22
   3   6  -6 21321.1 2425.85   1
  -3  -6   6 16348.0 2271.68  20
   3  -6  -6 26717.3 3303.15   3
   3  -6  -6 22210.1 2647.50  22
  -3   6   6 24671.2 2540.14  20
   3  -6  -5 2463.23 953.445   3
  -3  -6   5 1543.39 728.856  20
   3   6  -5 2739.63 1081.65  19
  -3   6   5 1366.13 1605.10  19
  -3   6   5 1837.80 680.278  20
   3   6  -5 2294.75 717.697   1
   3  -6  -5 1614.20 635.884  22
   3   6  -4 27378.5 2241.55   1
   3   6  -4 36201.3 2989.26  19
  -3   6   4 19049.6 3453.58  19
  -3  -6   4 26458.3 1973.84  20
   3  -6  -4 33120.7 3499.49   3
   3  -6  -4 29980.0 2920.00  22
  -3   6   4 35992.7 2600.32  20
  -3  -6   3 1065.53 375.563  20
  -3  -6   3 1206.50 698.229   3
   3   6  -3 1871.52 668.934  19
  -3   6   3 1656.70 889.812  19
  -3  -6   3 1432.51 355.889  21
   3  -6  -3 487.997 444.644  22
   3  -6  -3 1424.84 809.595   3
  -3  -6   2 1950.02 592.817   3
   3  -6  -2 3559.72 1094.63   3
   3   6  -2 2918.56 800.080  19
  -3   6   2 2766.86 919.956  19
   3  -6  -2 3260.57 953.195  22
  -3  -6   2 3117.21 562.417  21
  -3  -6   1 5410.62 874.704   3
   3  -6  -1 5341.69 1140.12  22
  -3   6   1 4700.20 1021.69  19
   3   6  -1 6475.82 1292.43  19
   3  -6  -1 4898.43 1394.06   3
  -3  -6   1 5641.20 800.423  21
   3  -6   0 9008.06 1874.26   3
  -3   6   0 9225.32 1214.18  19
   3  -6   0 11311.1 1585.07  22
   3   6   0 7585.36 1640.29  19
  -3  -6   0 11161.4 1221.73  21
  -3  -6  -1 2060.97 594.133  21
  -3   6  -1 3231.72 789.792  19
   3   6   1 1626.39 1074.88  19
   3  -6   1 2960.42 1273.04   3
   3  -6   2 91235.3 6247.05   3
  -3  -6  -2 88194.6 4016.50  21
   3  -6   3 35893.8 4071.37   3
  -3  -6  -3 41223.7 2930.14  21
  -3  -6  -4 422.896 406.546  21
   3  -6   4 1022.38 635.925   3
  -3   6  -4-146.955 152.069   4
   3   6   4 222.325 988.693  19
   3  -6   5 17639.1 3229.10   3
  -3   6  -5 18527.7 1658.47   4
   3   6   5 10319.7 3389.66  19
   3  -6   5 19610.4 4689.81  20
  -3  -6  -5 18255.0 2184.95  21
   3  -6   6 10337.8 3263.13  20
   3  -6   6 11636.5 2504.24   3
  -3  -6  -6 13798.2 2014.68  21
  -3   6  -7 19068.4 1369.02   6
  -3  -6  -7 21489.3 1782.01   7
   3  -6   7 14669.5 4456.47  20
  -3   6  -7 16625.3 1916.09   9
   3   6   7 9502.62 3484.44  19
  -3  -6  -7 21632.5 2620.87  21
  -3  -6  -7 21954.6 1545.41  14
  -3  -6  -7 23122.1 1876.26   8
   3  -6   7 16697.7 3232.63   3
  -3  -6  -7 20638.4 1667.29   6
  -3  -6  -8 27716.0 2151.53   8
   3  -6   8 22487.5 5396.42  20
   3   6   8 12222.7 4051.70  19
  -3  -6  -8 24054.3 1974.32   7
  -3  -6  -8 22062.9 1776.78   6
  -3  -6  -8 25183.1 1724.25  14
   3  -6   8 10135.3 2835.85   3
  -3   6  -8 21850.6 1860.57  24
  -3   6  -8 22242.5 1505.88   6
  -3   6  -8 20713.9 2291.87   9
  -3  -6  -8 24542.4 2821.19  21
  -3  -6  -9 1482.24 558.072   8
  -3  -6  -9 1284.61 429.135  14
  -3   6  -9 725.438 417.704  24
  -3  -6  -9 1082.94 417.754   7
   3  -6  10 1806.21 720.542  12
  -3  -6 -10 2863.47 719.518   7
  -3   6 -10 1603.73 584.933  24
  -3  -6 -10 3288.79 775.216   8
  -3  -6 -10 2694.23 562.646  14
  -3  -6 -11 17111.4 1677.96   8
  -3  -6 -11 11547.1 1073.82  14
  -3   6 -11 12025.7 1299.02  24
  -3  -6 -11 16696.2 1554.66   7
  -3  -6 -12 12717.8 1375.42   8
  -3  -6 -12 13185.1 1015.43  14
  -3  -6 -12 14257.6 1302.26   7
  -3  -6 -13 370.528 288.732   8
  -3  -6 -13 58.6946 181.784   7
  -3  -6 -14 213.827 134.642   8
   3  -7 -16 2185.47 325.296   8
   3  -7 -16 2657.18 363.145   7
  -3  -7  15 1530.67 554.067  12
   3  -7 -15 2392.35 479.907   8
   3  -7 -14 2888.87 587.251   8
  -3  -7  14 849.231 490.211  12
   3   7 -14 3198.74 889.623  24
   3  -7 -13 29496.7 1965.37   8
  -3  -7  13 33776.6 3375.94  12
   3   7 -13 32895.8 2681.93  24
  -3  -7  12 684.323 608.848  12
   3   7 -12 234.675 289.750  24
   3  -7 -12 106.234 243.434   8
   3  -7 -11 94730.2 3674.05   8
  -3  -7  11 101309. 6205.76  12
   3   7 -11 100402. 4814.06  24
   3  -7 -10 900.245 324.025  21
  -3  -7  10-62.1458 766.535  20
  -3  -7  10-279.644 1037.56   3
  -3  -7  10 3056.23 1177.69  12
   3   7 -10 2568.07 731.376  24
   3  -7 -10 3033.77 634.086   8
  -3   7  10 1790.94 938.912  20
  -3   7  10 1624.57 1179.28  19
  -3   7   9 3761.65 1025.17  20
  -3  -7   9 6028.55 1871.07  20
  -3   7   9 5965.36 3386.44  19
   3  -7  -9 6351.58 844.348   8
  -3  -7   9 6069.29 2025.28   3
  -3  -7   9 6710.39 1726.56  18
  -3   7   9 8083.74 2146.14   2
   3   7  -9 6681.06 1138.31  24
   3  -7  -9 6440.31 1061.01  23
  -3  -7   9 5099.53 1316.68  12
   3   7  -9 6636.28 2185.35  22
   3   7  -9 5215.70 1492.70   1
   3  -7  -9 6992.67 1519.98  22
  -3  -7   8 667.808 495.329  20
  -3  -7   8 427.415 804.399  12
  -3   7   8 879.799 1558.81  19
  -3  -7   8 184.929 559.996   3
   3   7  -8-1218.53 1062.72  22
   3   7  -8-483.846 743.132   1
   3  -7  -8-253.176 567.394  22
  -3   7   8-648.509 687.640  20
  -3   7   7 157248. 6724.40  20
   3   7  -7 135469. 6926.23   1
   3  -7  -7 140325. 7052.96  22
  -3  -7   7 116156. 6612.55  20
  -3  -7   7 132178. 8273.97   3
   3   7  -6 77430.6 5333.16  19
  -3   7   6 71492.7 4179.99  20
   3  -7  -6 66257.7 5387.96   3
  -3  -7   6 49054.5 3789.82  20
  -3  -7   6 57131.6 5080.39   3
   3  -7  -6 57771.2 4410.49  22
  -3   7   6 40972.3 5941.53  19
  -3  -7   5 143108. 5391.42  20
   3   7  -5 245202. 9512.16  19
  -3   7   5 120745. 9701.25  19
   3  -7  -5 180271. 8756.57   3
  -3  -7   5 174999. 8129.92   3
  -3   7   5 201390. 6604.28  20
   3  -7  -5 168161. 7459.79  22
   3   7  -4 645.031 544.204  19
  -3   7   4-128.421 712.169  19
  -3  -7   4 1319.79 761.350   3
   3  -7  -4 871.982 546.292  22
   3  -7  -4 1435.07 920.704   3
  -3   7   3 64540.5 5317.34  19
  -3  -7   3 65950.4 4215.71   3
   3  -7  -3 74970.7 4679.07  22
   3  -7  -3 75475.0 5462.18   3
   3   7  -2 24134.8 2512.67  19
  -3   7   2 17567.1 2338.34  19
   3  -7  -2 20767.1 2859.30   3
   3  -7  -2 20475.1 2409.84  22
  -3  -7   2 22704.9 1510.07  21
  -3  -7   2 17225.8 1916.19   3
  -3  -7   1 35293.2 2399.52   3
   3  -7  -1 45685.1 4292.81   3
  -3  -7   1 43986.4 2339.59  21
  -3   7   1 36166.9 2872.43  19
   3   7  -1 40260.2 3501.44  19
   3  -7  -1 43423.8 3438.06  22
   3  -7   0 31919.9 3666.52   3
  -3   7   0 29084.3 2403.18  19
   3   7   0 32377.2 3507.36  19
  -3  -7   0 32220.7 2180.18  21
   3  -7   1 13227.2 2432.10   3
  -3   7  -1 12000.6 1601.01  19
  -3  -7  -1 12750.3 1461.69  21
  -3   7  -2 25209.0 2601.78  19
  -3  -7  -2 16826.6 1811.68  21
   3  -7   2 21399.3 3200.50   3
   3  -7   3 105897. 7337.82   3
  -3  -7  -3 104504. 4867.78  21
  -3  -7  -4 1317.26 663.553  21
   3   7   4 542.033 1463.43  19
   3  -7   4 1468.26 1247.06   3
   3   7   5 25610.3 5190.91  19
   3  -7   5 35907.0 6347.56  20
   3  -7   5 42067.1 5095.00   3
  -3  -7  -5 40551.6 3407.78  21
   3  -7   6 40401.3 6877.15  20
  -3  -7  -6 43168.7 2439.33   7
  -3   7  -6 43961.3 3138.98   9
   3  -7   6 39968.8 5056.46   3
  -3  -7  -6 43378.3 2466.01   8
  -3  -7  -6 42390.1 2080.67  14
  -3  -7  -6 38825.2 2272.44   6
  -3  -7  -6 40761.1 3537.47  21
  -3  -7  -7 2602.19 960.430  21
   3  -7   7 3058.62 2190.57  20
  -3   7  -7 2582.85 477.625   6
   3   7   7 1344.35 1173.26  19
  -3   7  -7 2165.03 652.215  24
  -3  -7  -7 2814.49 686.434   8
  -3  -7  -7 2269.35 742.664   6
  -3   7  -7 1742.80 522.489   9
  -3  -7  -7 2255.63 466.641  14
   3  -7   7 1425.06 1100.01   3
  -3  -7  -7 2308.36 563.679   7
  -3   7  -7 2794.03 856.612  11
  -3  -7  -8 7899.21 1652.15  21
   3  -7   8 5214.63 2110.50  20
  -3   7  -8 6781.97 1422.11   9
  -3  -7  -8 7971.68 1156.37   8
  -3   7  -8 7258.91 862.581   6
  -3  -7  -8 7659.46 955.159  14
   3  -7   8 4478.88 1214.17   3
  -3   7  -8 7714.48 1081.98  24
  -3  -7  -8 9152.29 1245.58   7
  -3   7  -9 75614.8 4558.42   9
  -3  -7  -9 89993.2 3925.85   8
  -3  -7  -9 76020.1 3000.18  14
  -3   7  -9 74492.7 3641.20  24
  -3  -7  -9 87847.5 3857.21   7
  -3  -7 -10 2002.30 522.574  14
  -3   7 -10 1250.71 447.023  24
  -3  -7 -10 1201.82 451.822   8
   3  -7  10 1797.32 750.283  12
  -3  -7 -10 987.912 420.275   7
  -3  -7 -11 1366.95 480.752   8
  -3  -7 -11 1584.01 393.121  14
  -3   7 -11 2125.58 553.998  24
  -3  -7 -11 618.467 359.993   7
   3  -7  11 2607.60 788.615  12
  -3  -7 -12 5126.51 834.224   8
  -3  -7 -12 4045.19 498.981  14
  -3  -7 -12 6272.31 824.086   7
  -3  -7 -13 13809.3 1030.23   7
  -3  -7 -13 10663.1 994.459   8
   3  -8 -16 2776.00 336.775   7
   3  -8 -15 23242.1 1266.52   8
   3  -8 -15 24199.5 1390.85   7
  -3  -8  15 20014.9 1805.32  12
  -3  -8  14 27589.2 2684.86  12
   3  -8 -14 29847.1 1708.98   8
   3   8 -14 32030.9 2387.20  24
   3  -8 -13 8387.31 990.971   8
   3   8 -13 8168.13 1316.49  24
  -3  -8  13 8124.87 1712.43  12
   3  -8 -12 38521.3 2252.03   8
   3   8 -12 47223.6 3275.55  24
  -3  -8  12 42123.3 3997.58  12
   3  -8 -11 12084.1 1263.37   8
  -3  -8  11 12590.7 2303.06  12
   3   8 -11 13150.2 1739.92  24
  -3   8  10 17122.6 5004.02  19
   3  -8 -10 25302.7 1820.31   8
  -3  -8  10 28183.5 3605.68  18
   3   8 -10 24423.5 2351.98  24
  -3  -8  10 22735.1 2988.12  12
   3  -8 -10 18026.1 2209.10  21
   3   8  -9 91797.8 4382.37  24
  -3  -8   9 102418. 6931.19  18
  -3   8   9 105088. 7692.31   2
  -3   8   9 64609.9 9018.20  19
   3  -8  -9 88697.9 4147.88  23
   3   8  -9 80035.9 7720.47  22
  -3  -8   9 83479.1 7670.78   3
  -3  -8   9 92879.5 5812.39  12
   3  -8  -9 88645.1 3221.69   8
   3  -8  -9 78343.6 4699.50  21
  -3   8   8 3569.11 990.855  20
  -3   8   8 3273.39 1893.19  19
  -3  -8   8 4158.42 1182.88  16
  -3  -8   8 2219.86 1264.03   3
   3   8  -8 4357.02 830.104  24
  -3  -8   8 5327.45 1269.17  12
   3  -8  -8 3839.47 858.743  23
   3  -8  -8 3542.05 1250.85  22
   3   8  -8 1917.09 796.455  22
  -3   8   7 2437.85 762.445  20
  -3   8   7 2751.32 1086.34  19
  -3  -8   7 1993.08 1106.56   3
   3  -8  -7 2832.94 1087.85  22
   3  -8  -6 13061.3 2192.38  22
   3  -8  -6 11792.8 2373.96   3
  -3  -8   6 10326.8 2275.93   3
   3   8  -6 14174.9 2444.70  19
  -3   8   6 14006.0 1739.70  20
  -3   8   6 9011.50 3089.54  19
   3  -8  -5 72653.9 5767.65   3
   3  -8  -5 64075.5 4779.69  22
  -3  -8   5 60207.2 4936.84   3
  -3  -8   4 57525.1 4435.40   3
   3   8  -4 80626.6 5113.62  19
  -3   8   4 53362.4 5717.51  19
   3  -8  -4 68656.0 5529.74   3
   3  -8  -4 70653.6 4926.85  22
  -3   8   3 45594.3 4591.67  19
   3  -8  -3 52927.0 4788.43   3
   3   8  -3 58876.7 4235.37  19
   3  -8  -3 50210.1 4067.16  22
  -3  -8   3 47576.5 3711.36   3
  -3  -8   2 24020.1 2441.19   3
  -3   8   2 25471.1 2931.34  19
  -3  -8   2 32663.1 1879.62  21
   3   8  -2 31489.2 3126.27  19
   3  -8  -2 33374.3 3831.62   3
   3  -8  -2 31592.0 3152.11  22
  -3  -8   1 2528.42 759.652   3
   3   8  -1 4388.98 1296.44  19
   3  -8  -1 4193.17 1340.89   3
  -3   8   1 4401.14 1144.13  19
  -3  -8   1 5309.83 877.019  21
  -3   8   0 1376.18 647.638  19
   3  -8   0 4092.77 1497.33   3
   3   8   0 2567.66 1100.62  19
  -3  -8   0 2106.78 565.305  21
   3  -8   1 126080. 7893.10   3
   3   8   1 106484. 7443.27  19
  -3   8  -1 108000. 5206.75  19
  -3  -8  -1 119727. 4788.81  21
   3  -8   2 132375. 8401.38   3
   3   8   2 126533. 9061.81  19
  -3  -8  -2 133224. 5416.62  21
   3   8   3 2899.80 1680.79  19
   3  -8   3 8885.98 2252.09   3
  -3   8  -3 8157.66 1616.58  19
  -3  -8  -3 7198.84 1313.79  21
  -3  -8  -4 5894.66 1265.60  21
   3   8   4 3314.54 1747.84  19
  -3  -8  -5 5287.58 1220.33  21
   3   8   5 2416.20 1560.55  19
  -3  -8  -5 5805.03 825.016   7
   3  -8   5 6202.09 2095.81   3
   3  -8   5 8204.97 3273.52  20
   3  -8   6 25263.4 4247.45   3
   3  -8   6 25861.7 5637.96  20
  -3   8  -6 26807.1 2644.78   9
  -3  -8  -6 26258.9 1935.46   8
   3   8   6 14266.3 4367.64  19
  -3  -8  -6 23713.0 1589.14  14
  -3   8  -6 18950.2 1697.43  24
  -3  -8  -6 26730.3 1962.82   7
  -3   8  -6 26447.4 2943.46  11
  -3  -8  -6 26903.7 2955.31  21
   3  -8   7 84997.7 7909.69   3
   3  -8   7 88135.0 10457.0  20
  -3   8  -7 92618.7 5021.00   9
   3   8   7 70145.9 9333.69  19
  -3  -8  -7 92608.6 3825.86   8
  -3   8  -7 82124.5 2999.99   6
  -3  -8  -7 80690.7 3084.54  14
  -3   8  -7 92305.6 5534.06  11
  -3  -8  -7 93457.7 3821.22   7
  -3   8  -7 78502.6 3643.22  24
  -3  -8  -7 95258.1 5655.42  21
  -3   8  -8 243.496 639.315   9
  -3   8  -8 1535.41 411.180   6
  -3  -8  -8 1147.00 484.584   8
  -3  -8  -8 748.564 308.112  14
  -3  -8  -8 578.857 368.199   7
  -3   8  -8 587.744 249.918  24
  -3   8  -9 13868.3 2032.66   9
  -3  -8  -9 17547.8 1705.84   8
  -3   8  -9 16612.6 1705.30  24
  -3  -8  -9 15052.7 1290.16  14
  -3  -8  -9 17880.9 1679.01   7
  -3   8 -10 2130.88 683.677  24
  -3  -8 -10 3755.82 796.725   8
  -3  -8 -10 5236.99 876.320   7
  -3  -8 -10 3305.86 580.490  14
   3  -8  10 4485.76 1184.87  12
  -3  -8 -11 2949.97 667.712   7
  -3  -8 -11 1759.23 520.306   8
  -3  -8 -11 2277.63 446.332  14
   3  -8  11 2692.02 987.732  12
  -3   8 -11 1549.41 471.287  24
  -3  -8 -12 4631.91 769.034   8
  -3  -8 -12 5264.04 746.231   7
  -3  -8 -13 6415.93 662.309   7
  -3  -8 -13 4351.28 594.749   8
  -3  -9  15 1829.97 574.721  12
   3  -9 -15 1752.36 294.564   8
   3   9 -14 11320.2 1337.44  24
   3  -9 -14 9988.52 905.876   8
  -3  -9  14 8794.60 1531.94  12
  -3  -9  13 517.209 581.654  12
   3  -9 -13 182.492 143.592   8
   3   9 -13 64.9582 249.984  24
  -3  -9  12 51442.8 4417.94  12
   3  -9 -12 41715.4 2222.38   8
   3   9 -12 54452.6 3469.16  24
   3   9 -11 8491.17 1407.43  24
   3  -9 -11 8867.83 1032.25   8
  -3  -9  11 9001.99 1953.99  12
   3  -9 -10 16728.1 1383.93   8
  -3  -9  10 16197.5 2730.63  18
  -3  -9  10 18721.2 2694.59  12
   3   9 -10 18245.6 2039.46  24
   3  -9  -9 1646.80 600.462  21
   3   9  -9 1939.89 723.733  24
  -3  -9   9 557.007 725.403  16
  -3  -9   9 914.606 699.649   3
  -3   9   9 662.536 1182.88  19
  -3   9   9 2051.03 1565.28   2
   3  -9  -9 713.914 321.031  23
  -3  -9   9 1421.09 1026.62  12
  -3  -9   8 22434.0 2819.56  16
   3   9  -8 19357.7 4076.84  22
  -3   9   8 21795.7 5324.17  19
  -3  -9   8 25527.4 2918.10  12
   3  -9  -8 23282.5 2199.88  23
   3   9  -8 24139.7 2193.62  24
  -3  -9   8 23774.1 3894.45   3
   3  -9  -7 1052.32 466.848  23
  -3  -9   7 2083.47 1013.51  16
  -3  -9   7 382.882 764.128   3
  -3  -9   7 329.450 546.848  15
   3   9  -7 1374.23 562.001  24
  -3  -9   7 327.140 467.359  12
  -3   9   6 21096.9 4511.73  19
  -3  -9   6 26534.6 3664.27   3
   3  -9  -6 30255.2 3850.68   3
   3  -9  -6 28358.9 3350.42  22
   3  -9  -5 5215.97 1541.77   3
   3   9  -5 6147.56 1633.77  19
  -3  -9   5 1320.72 868.244   3
   3  -9  -5 5510.94 1475.73  22
  -3   9   5 3646.95 2185.89  19
   3  -9  -4 6334.02 1636.77  22
   3   9  -4 6142.17 1548.31  19
  -3   9   4 4221.04 1771.25  19
  -3  -9   4 1752.73 836.381   3
   3  -9  -4 7044.26 1845.17   3
   3  -9  -3 11650.2 2459.50   3
   3   9  -3 15251.5 2293.22  19
  -3   9   3 12352.4 2509.31  19
  -3  -9   3 9452.15 1772.61   3
  -3   9   2 111143. 6509.38  19
   3   9  -2 128537. 6753.79  19
   3  -9  -2 108399. 7286.76   3
  -3   9   1 12632.4 1973.15  19
   3  -9  -1 12816.8 2649.65   3
   3   9  -1 13420.0 2355.35  19
  -3  -9   1 12664.6 1382.64  21
   3  -9   0 63798.5 5737.42   3
   3   9   0 65840.3 5527.34  19
  -3   9   0 66331.1 4332.69  19
  -3  -9   0 65632.9 3423.95  21
  -3  -9  -1 1319.22 625.362  21
  -3   9  -1 1402.33 724.355  19
   3   9   1 1142.09 1101.93  19
   3  -9   1 2976.02 1352.52   3
  -3  -9  -2 296.203 365.437  21
  -3   9  -2 267.774 313.288  19
   3   9   2 62.9747 664.871  19
   3  -9   2-63.8666 652.098   3
  -3  -9  -3 979.418 546.573  21
  -3   9  -3 903.260 648.515  19
   3   9   3 1065.61 748.259  19
   3  -9   3 846.591 702.131   3
   3  -9   4 37644.8 6139.50  20
   3  -9   4 50768.9 5741.74   3
   3   9   4 36618.8 5976.29  19
  -3  -9  -4 51858.3 3890.61  21
  -3   9  -5 8166.03 1124.60  24
   3  -9   5 5358.83 2385.81  20
  -3  -9  -5 8467.33 1101.49   8
   3  -9   5 8714.54 2516.35   3
  -3  -9  -5 7700.47 902.581  14
  -3  -9  -5 9248.11 1066.73   7
   3   9   5 6549.88 2462.46  19
  -3  -9  -5 10891.4 1895.01  21
  -3   9  -5 8989.34 1773.49  11
   3  -9   6 3436.27 1289.75  20
  -3   9  -6 6602.91 1205.74   9
  -3  -9  -6 7514.65 1040.67   7
  -3  -9  -6 5929.48 933.285   8
  -3  -9  -6 5027.17 746.220  14
   3  -9   6 5207.65 2057.67   3
  -3  -9  -6 8958.03 1786.83  21
  -3   9  -6 5723.52 978.420  24
  -3   9  -6 7857.34 1717.82  11
   3   9   6 5599.93 3093.10  19
  -3  -9  -7 3491.32 1188.23  21
   3  -9   7 4445.15 2676.95  20
  -3   9  -7 1817.94 884.513   9
   3   9   7 151.533 2227.55  19
  -3  -9  -7 3075.97 756.476   8
  -3   9  -7 2339.23 477.904   6
  -3  -9  -7 2423.23 540.412  14
  -3  -9  -7 2996.61 743.263   7
  -3   9  -7 2248.88 675.320  24
  -3   9  -8 21002.7 2513.08   9
  -3  -9  -8 24491.6 2029.40   8
  -3  -9  -8 18289.2 1443.60  14
  -3  -9  -8 24669.7 2006.07   7
  -3   9  -8 20259.6 1899.87  24
  -3   9  -9-713.851 648.686   9
  -3  -9  -9 521.447 269.889   7
  -3  -9  -9 535.367 448.071   8
  -3  -9  -9 526.742 260.563  14
  -3   9  -9 606.384 373.749  24
  -3  -9 -10 23579.2 1877.26   8
   3  -9  10 22254.5 2452.85  12
  -3   9 -10 19357.9 1684.63  24
  -3  -9 -10 25069.0 1894.17   7
  -3  -9 -11 310.751 318.154   7
  -3  -9 -11 378.945 329.789   8
   3  -9  11 357.370 396.627  12
  -3  -9 -12 607.594 286.835   8
  -3  -9 -12 1451.62 431.173   7
  -3  -9 -13 429.190 215.339   7
   3 -10 -15 9765.51 707.407   7
   3 -10 -14 10592.4 943.126   7
   3 -10 -14 7693.22 670.072   8
  -3 -10  14 9030.06 1395.23  12
   3  10 -14 10383.9 1204.76  24
   3 -10 -13 1849.89 403.897   8
  -3 -10  13 3028.65 1080.96  12
   3  10 -13 2586.29 689.127  24
   3 -10 -12 890.231 272.853   8
  -3 -10  12 1546.04 915.297  12
   3  10 -12 2242.54 762.592  24
   3  10 -11 2591.26 838.443  24
   3 -10 -11 3000.20 576.131   8
  -3 -10  11 4335.22 1364.80  12
   3  10 -10 649.035 315.835  24
   3 -10 -10 137.262 312.231  23
  -3 -10  10 763.191 488.617  18
  -3 -10   9 41080.4 3943.88  16
   3  10  -9 45355.4 3206.11  24
  -3  10   9 41729.8 6924.88  19
   3 -10  -9 38136.3 3375.66  21
  -3 -10   9 43836.6 4132.31  12
   3 -10  -9 46954.5 3161.95  23
   3  10  -8 1663.00 597.691  24
  -3 -10   8 1938.62 783.853  16
  -3 -10   8 1905.00 1414.01   3
   3  10  -8 752.946 814.081  22
   3 -10  -8 2278.97 863.974  23
  -3 -10   8 1465.65 940.956  12
  -3  10   8 3143.47 2154.33  19
  -3 -10   7 16839.7 2526.25  16
  -3 -10   7 18025.6 2401.87  15
  -3 -10   7 11582.2 2740.73   3
   3  10  -7 19205.4 1953.33  24
  -3  10   7 10893.6 3265.47  19
  -3 -10   7 19387.2 2516.11  12
   3 -10  -7 17251.7 1972.67  23
   3 -10  -6 3658.29 866.538  23
   3 -10  -6 946.855 419.738   3
   3  10  -6 7234.24 2073.75  19
  -3  10   6 5326.39 2228.56  19
  -3 -10   6 4473.68 1368.99  16
  -3 -10   6 1549.68 912.355   3
   3  10  -6 4305.85 904.547  24
  -3 -10   6 4201.84 1172.02  12
  -3  10   5 51211.8 6287.40  19
   3 -10  -5 48890.9 4974.29   3
  -3 -10   5 48049.1 4744.37   3
  -3 -10   4 8588.60 1985.31   3
  -3  10   4 12122.8 2790.99  19
   3  10  -4 11826.9 2243.69  19
   3 -10  -4 9087.78 2191.72   3
  -3 -10   3 28386.6 3229.94   3
   3  10  -3 45632.7 4230.36  19
  -3  10   3 41234.4 4565.26  19
   3 -10  -3 36942.7 4352.54   3
   3  10  -2 9902.88 2115.33  19
  -3  10   2 7769.32 1769.54  19
   3 -10  -2 9926.47 2261.19   3
  -3 -10   1 120.582 289.975  21
   3  10  -1 1324.11 949.126  19
  -3  10   1 715.714 673.227  19
   3 -10  -1 502.678 483.326   3
   3 -10   0 19149.6 3270.45   3
  -3  10   0 19795.4 2527.04  19
   3  10   0 21391.1 3304.41  19
  -3 -10   0 20558.3 1977.83  21
   3 -10   1 22872.0 3678.41   3
  -3  10  -1 23844.4 2822.71  19
   3  10   1 19732.4 3594.57  19
  -3 -10  -1 23296.3 2270.63  21
  -3  10  -2 11760.0 2106.18  19
   3  10   2 7098.77 2196.58  19
   3 -10   2 8771.57 2330.39   3
  -3 -10  -2 9574.67 1549.15  21
  -3  10  -3 10905.8 2126.53  19
   3  10   3 6184.31 2307.28  19
   3 -10   3 7576.25 2276.21   3
   3 -10   3 10428.0 2868.26  20
  -3  10  -3 10960.0 1872.03  11
  -3 -10  -3 7940.03 1487.01  21
  -3 -10  -4-517.320 691.053  21
   3  10   4 1110.86 803.275  19
  -3 -10  -4 526.095 331.986   7
  -3  10  -4 489.418 371.491  24
   3 -10   4-253.740 836.978   3
  -3  10  -4-304.748 515.166  11
   3  10   5 11454.5 3211.96  19
  -3 -10  -5 8528.20 1099.69   8
  -3  10  -5 7613.44 1130.06  24
  -3 -10  -5 9945.97 1126.51   7
  -3  10  -5 11435.9 1875.80   9
  -3 -10  -5 9157.24 1751.62  21
  -3  10  -5 9532.27 1919.76  11
   3  10   6 11296.6 3996.44  19
  -3 -10  -6 16695.3 1577.51   8
  -3 -10  -6 17379.1 1594.66   7
  -3  10  -6 14160.3 1576.73  24
   3 -10   6 13829.3 3158.95   3
  -3  10  -6 19221.0 2742.25  11
  -3  10  -6 18442.6 2329.13   9
  -3 -10  -6 15703.6 2336.55  21
  -3  10  -7 20268.7 2506.26   9
  -3 -10  -7 18833.7 1744.61   8
  -3 -10  -7 21243.8 1828.34   7
  -3  10  -7 16126.5 1688.34  24
  -3  10  -8 4828.90 1270.25   9
  -3 -10  -8 3826.16 814.274   8
  -3 -10  -8 6223.42 1035.79   7
  -3  10  -8 3734.05 830.815  24
  -3  10  -9 1980.78 876.109   9
  -3 -10  -9 4695.43 883.284   7
  -3 -10  -9 2877.58 658.273   8
  -3  10  -9 2439.20 724.782  24
  -3 -10 -10 5945.77 886.806   8
  -3  10 -10 6230.66 916.355  24
  -3 -10 -10 7676.98 1016.93   7
   3 -10  10 6918.51 1424.32  12
  -3 -10 -11 5267.35 735.221   8
  -3 -10 -11 6823.68 841.100   7
  -3 -10 -12 1486.77 359.836   7
  -3 -10 -12 913.255 255.130   8
  -3 -11  14 2859.20 781.483  12
   3 -11 -14 3579.73 507.875   7
   3  11 -14 3633.45 673.147  24
   3 -11 -13 5057.55 687.869   7
   3  11 -13 4105.09 825.871  24
  -3 -11  13 3632.68 986.464  12
  -3 -11  12 2423.25 1087.11  12
   3  11 -12 2766.78 748.130  24
   3  11 -11 15055.3 1827.02  24
  -3 -11  11 15754.9 2518.53  12
  -3 -11  10 193.294 585.415  18
   3  11 -10 844.515 606.953  24
   3 -11 -10 168.852 307.478  23
  -3 -11  10-452.179 917.585  12
  -3 -11   9-172.816 695.132  12
   3 -11  -9 490.227 241.252  23
  -3 -11   9 190.262 654.629  16
   3  11  -9 302.855 340.395  24
   3 -11  -8-177.255 385.976  21
  -3 -11   8 1204.23 430.641  16
  -3 -11   8 12.5377 613.910  15
   3  11  -8 1433.74 565.708  24
   3 -11  -8 1249.89 643.577  23
  -3 -11   8 1699.20 986.609  12
  -3  11   7 15807.5 4037.32  19
   3 -11  -7 13115.6 1779.07  23
  -3 -11   7 12391.3 2187.62  16
  -3 -11   7 13054.6 2013.38  15
  -3 -11   7 9777.22 2582.10   3
   3  11  -7 14288.4 1748.13  24
  -3 -11   7 16310.0 2333.09  12
   3 -11  -6 7827.04 1895.17   3
   3  11  -6 10029.3 2304.18  19
   3 -11  -6 8106.82 1380.96  23
  -3  11   6 6940.62 2636.76  19
  -3 -11   6 7669.27 1642.64  16
  -3 -11   6 9468.46 1736.81  12
  -3 -11   6 3938.72 1384.46   3
   3  11  -6 8673.30 1354.72  24
   3 -11  -5-2179.55 1151.36   3
   3  11  -5-658.205 628.564  19
  -3  11   5 400.012 1004.76  19
  -3 -11   5 211.635 684.888  16
  -3 -11   5-702.029 1091.07   3
   3 -11  -5-125.888 234.921  23
   3  11  -5-431.486 363.181  24
  -3 -11   5 1009.68 722.516  17
  -3 -11   5 473.841 366.172  12
  -3  11   4 1536.62 1414.21  19
   3 -11  -4 1398.55 1032.87   3
   3  11  -4 140.517 630.942  19
  -3 -11   4 1649.94 838.363  17
  -3 -11   4 257.431 550.773   3
   3 -11  -4 763.910 285.387  23
   3  11  -4 396.505 277.406  24
  -3  11   3 49435.0 5050.28  19
   3 -11  -3 40510.5 4796.59   3
   3  11  -3 54871.1 4928.43  19
   3 -11  -3 48507.8 3383.71  23
  -3  11   2 25393.5 3350.94  19
   3 -11  -2 17251.3 3187.53   3
   3  11  -2 25264.9 3336.37  19
   3  11  -1 18172.6 2974.95  19
   3 -11  -1 14072.0 2995.13   3
  -3  11   1 17598.0 2631.47  19
  -3  11   0 17745.8 2547.73  19
   3 -11   0 16263.9 3303.67   3
   3  11   0 16457.8 2997.23  19
  -3 -11   0 18790.9 1987.58  21
  -3 -11  -1 995.535 483.135  21
  -3  11  -1 1439.70 742.096  19
   3  11   1 1748.32 988.012  19
  -3 -11  -1 2162.23 827.299  17
  -3  11  -1 2733.05 1006.87  11
   3 -11   1 3056.90 1567.43   3
  -3 -11  -2 2017.91 800.152  21
  -3  11  -2 2215.86 878.530  11
  -3  11  -2 2572.00 1048.78  19
   3  11   2 3406.36 1827.75  19
  -3 -11  -2 3836.38 1090.52  17
   3 -11   2 735.356 1077.89   3
   3 -11   3 38937.2 5341.50   3
   3  11   3 35389.6 5127.46  19
  -3 -11  -3 41423.0 3439.73  21
  -3  11  -3 41333.0 3885.29  11
  -3  11  -3 35467.2 2486.42  24
  -3  11  -3 46501.4 4657.12  19
   3  11   4 14718.4 3492.83  19
  -3 -11  -4 18290.7 2375.23  21
  -3  11  -4 16034.2 1717.73  24
  -3 -11  -4 18774.2 1476.97   7
  -3  11  -4 18801.0 2685.51  11
   3 -11   4 15752.4 3476.73   3
  -3 -11  -5 579.722 457.678  21
   3 -11   5-2369.08 1441.08   3
  -3 -11  -5-49.9758 254.351   7
  -3  11  -5-244.897 862.006   9
  -3  11  -5-167.726 412.237  24
   3  11   5 2359.64 1576.04  19
  -3  11  -5 694.340 629.363  11
  -3 -11  -6 2717.78 1015.92  21
  -3  11  -6 1476.85 918.233   9
   3  11   6 1609.56 1435.43  19
  -3 -11  -6 1673.04 479.893   8
  -3 -11  -6 1497.27 545.332   7
  -3  11  -6 642.770 378.534  24
  -3  11  -7 526.933 513.453  24
  -3  11  -7 361.978 629.161   9
  -3 -11  -7 356.636 268.719   8
  -3 -11  -7 238.807 375.999   7
  -3 -11  -8 4522.87 842.886   7
  -3 -11  -8 4202.56 1016.18  17
  -3 -11  -8 3540.72 777.017   8
  -3  11  -8 2719.67 635.794  24
  -3  11  -8 2334.42 896.109   9
  -3 -11  -9 25630.5 1842.40   8
  -3  11  -9 30311.6 2164.64  24
  -3  11 -10 331.955 249.008  24
   3 -11  10 382.233 494.926  12
  -3 -11 -10 4.00648 155.477   8
  -3 -11 -10-622.160 281.507   7
  -3 -11 -11 1253.38 366.749   7
  -3 -11 -11 670.957 229.429   8
  -3 -11 -12 903.048 257.846   7
   3  12 -14 700.066 255.990  24
   3 -12 -14 441.564 170.340   7
   3  12 -13-312.817 318.302  24
   3 -12 -13 174.815 157.487   7
   3  12 -12-290.848 448.365  24
  -3 -12  12-791.494 660.747  12
  -3 -12  11 7052.47 1659.68  12
   3  12 -11 5725.78 1074.16  24
  -3 -12  10 10964.4 2290.16  18
   3  12 -10 7228.12 1284.70  24
   3 -12 -10 7633.87 1177.03  23
  -3 -12  10 6180.44 1503.48  12
  -3 -12   9 6769.19 1688.52  12
  -3 -12   9 5968.98 1555.86  16
   3  12  -9 7654.88 1343.02  24
   3 -12  -9 6397.77 1178.68  23
  -3 -12   8-66.2596 762.009  16
  -3 -12   8 104.261 406.728  15
  -3 -12   8 672.680 455.219  12
   3  12  -8 896.685 480.491  24
   3 -12  -8 698.655 589.701  23
  -3 -12   7 399.033 736.000  15
  -3 -12   7 1161.47 631.688  16
   3  12  -7 1045.70 524.156  24
   3 -12  -7 1873.41 824.081  23
  -3 -12   7 1971.26 960.391  12
  -3  12   7 1514.65 1650.37  19
   3 -12  -6 10248.6 2356.04   3
  -3 -12   6 11625.8 1937.92  12
   3  12  -6 16901.2 3309.08  19
  -3  12   6 14286.9 3456.80  19
  -3 -12   6 15966.3 2566.74  16
  -3 -12   6 6091.16 1720.07   3
   3  12  -6 13955.5 1724.11  24
   3 -12  -6 12623.8 1800.99  23
  -3  12   5 27131.4 4342.66  19
  -3 -12   5 24472.5 2852.09  17
   3 -12  -5 21465.6 3509.56   3
  -3 -12   5 30081.6 3423.02  16
  -3 -12   5 24581.0 2581.99  12
   3 -12  -5 26521.9 2660.66  23
   3  12  -5 25638.5 2330.05  24
   3  12  -4 17205.5 1850.03  24
  -3  12   4 22941.4 3728.65  19
   3 -12  -4 17298.4 3172.04   3
  -3 -12   4 18469.2 2388.47  17
   3 -12  -4 18833.9 2223.46  23
   3  12  -4 23432.7 3502.28  19
   3 -12  -3 42438.5 3320.35  23
   3  12  -3 52506.4 5126.97  19
  -3  12   3 45636.5 4927.77  19
   3 -12  -3 37085.6 4657.75   3
  -3 -12   3 43145.5 3611.12  17
   3  12  -3 41227.0 2848.74  24
   3  12  -2 4228.58 936.088  24
   3 -12  -2 5997.17 2107.98   3
   3  12  -2 2557.82 1178.09  19
  -3  12   2 5187.47 1700.66  19
  -3 -12   2 4529.64 1172.80  17
   3 -12  -2 3917.91 1029.50  23
   3 -12  -1 1385.24 1112.85   3
   3  12  -1 2694.43 1333.58  19
  -3 -12   1 414.392 423.022  17
  -3  12   1 330.890 505.957  11
  -3  12   1 367.679 568.001  19
   3 -12  -1 1610.94 751.395  23
  -3  12   0 4183.83 1345.16  19
  -3 -12   0 4622.44 1218.63  17
  -3  12   0 3157.39 955.327  11
   3 -12   0 4549.65 1876.45   3
   3 -12   0 3714.91 1034.33  23
   3  12   0 5196.12 1743.83  19
  -3  12  -1 18778.1 2875.08  19
   3  12   1 17048.6 3221.83  19
   3 -12   1 14966.1 1975.96  23
  -3 -12  -1 17424.2 2173.89  17
  -3  12  -1 11427.6 1945.10  11
  -3  12  -1 14523.2 1668.53  24
   3 -12   1 15318.9 3326.99   3
  -3 -12  -1 16207.7 2000.44  21
  -3  12  -2 7217.45 1864.93  19
   3  12   2 9456.73 2529.16  19
  -3 -12  -2 9197.68 1655.17  17
   3 -12   2 7354.22 1439.59  23
  -3  12  -2 6609.47 1579.36  11
  -3  12  -2 6409.16 1173.59  24
   3 -12   2 3304.66 1466.18   3
  -3 -12  -2 8396.51 1553.95  21
  -3 -12  -3-7.79575 403.223  21
  -3  12  -3 1535.93 1070.20  19
   3  12   3 111.190 616.226  19
  -3 -12  -3 946.086 594.777  17
   3 -12   3 542.569 643.500   3
  -3  12  -3 238.089 304.604  24
  -3  12  -3 316.439 685.473  11
  -3 -12  -4 6126.98 1438.29  21
   3  12   4 7750.26 2786.87  19
  -3 -12  -4 5572.70 1301.99  17
   3 -12   4 8228.28 2756.98   3
  -3  12  -4 3691.60 946.659  24
  -3  12  -5 19242.0 2495.75   9
   3  12   5 20636.8 4214.91  19
  -3 -12  -5 23963.8 2599.88  17
  -3  12  -5 12036.7 1567.72  24
  -3 -12  -5 17510.8 1513.42   7
  -3 -12  -5 18522.6 2451.65  21
  -3  12  -6 20245.7 1975.73  24
  -3 -12  -6 21322.5 1681.60   7
  -3 -12  -6 25701.9 2607.60  17
  -3  12  -6 26928.4 2917.36   9
  -3  12  -7 4365.39 694.792   6
  -3  12  -7 3621.92 1057.81   9
  -3 -12  -7 3146.88 677.953   8
  -3 -12  -7 4475.41 1056.42  17
  -3  12  -7 2698.19 765.902  24
  -3 -12  -7 4386.82 764.745   7
  -3 -12  -8 1771.17 562.742   8
  -3 -12  -8 1762.46 509.827  17
  -3  12  -8 250.687 358.595  24
  -3 -12  -8 2799.54 701.321   7
  -3  12  -8 1532.20 832.043   9
  -3  12  -9 5620.59 922.489  24
  -3 -12  -9 3986.50 711.253   7
  -3 -12 -10 2797.92 550.614   7
   3 -12  10 3492.36 925.989  12
  -3 -12 -11 1793.09 368.534   7
   3 -12  11 2562.51 711.251  12
   3  13 -13 1904.28 486.234  24
  -3 -13  13 1166.38 623.819  12
   3 -13 -13 2265.98 360.389   7
  -3 -13  12 26422.7 2620.41  12
   3  13 -12 27359.2 2027.71  24
   3 -13 -12 21879.2 1285.08   7
  -3 -13  11 1898.08 862.985  12
   3  13 -11 1801.35 637.890  24
  -3 -13  10 19043.4 2516.11  12
   3  13 -10 18787.9 1980.15  24
   3 -13 -10 16991.2 1655.17  23
  -3 -13  10 16213.0 2671.37  18
  -3 -13   9 914.962 809.003  16
   3  13  -9 757.187 418.239  24
   3 -13  -9 1204.25 615.231  23
  -3 -13   9 698.695 642.046  12
   3  13  -8 8025.12 1385.26  24
  -3 -13   8 7026.01 1723.27  16
  -3 -13   8 5032.58 1413.05  12
   3 -13  -8 5483.60 1172.17  23
  -3 -13   7 12827.0 2353.77  16
  -3 -13   7 13605.1 2071.30  15
   3  13  -7 14589.5 1847.63  24
  -3 -13   7 11686.9 2022.11  12
   3 -13  -7 14471.5 1951.06  23
   3 -13  -6 69697.0 4390.77  23
  -3  13   6 67338.8 6713.07  19
  -3 -13   6 74506.8 5650.69  16
   3  13  -6 72002.6 4088.94  24
  -3 -13   6 70022.1 4702.88  12
   3  13  -5 3616.56 1460.72  19
  -3  13   5-1647.30 796.847  19
  -3 -13   5 2752.73 1009.04  17
  -3 -13   5 2071.62 1128.20  16
   3 -13  -5 1823.10 807.496  23
   3  13  -5 2880.48 834.402  24
  -3 -13   5 2615.49 1019.04  12
   3 -13  -5 1969.35 785.862   3
   3  13  -4-836.933 1068.75  19
  -3  13   4-2671.14 1285.09  19
  -3 -13   4-72.9990 591.150  17
   3 -13  -4-297.669 1073.88   3
   3 -13  -4-133.297 396.372  23
   3  13  -4 110.902 262.634  24
   3  13  -3 12604.8 2619.88  19
  -3  13   3 14905.1 2736.72  19
  -3 -13   3 12641.6 2041.61  17
   3  13  -3 12477.6 1651.03  24
   3 -13  -3 13458.9 1987.72  23
   3 -13  -3 13736.6 2916.95   3
  -3  13   2 60269.6 5305.24  19
   3 -13  -2 43704.5 5217.09   3
  -3 -13   2 48821.7 3984.56  17
   3  13  -2 55522.7 5414.07  19
   3 -13  -2 51308.6 3830.56  23
   3  13  -2 48165.1 3176.00  24
   3  13  -1 5703.93 1132.35  24
  -3  13   1 6153.92 1656.94  19
   3  13  -1 6244.38 1890.43  19
  -3 -13   1 4188.72 1241.28  17
   3 -13  -1 8143.02 2376.14   3
   3 -13  -1 6697.94 1481.88  23
  -3  13   0 37423.5 2839.56  24
  -3  13   0 45759.5 4458.11  19
   3  13   0 53848.2 5477.18  19
   3 -13   0 40691.7 5250.35   3
  -3 -13   0 45605.8 3775.10  17
   3 -13   0 44563.2 3611.30  23
  -3  13  -1 1640.52 758.890  19
   3  13   1 2934.65 1528.74  19
  -3 -13  -1 2240.58 913.816  17
  -3  13  -1 1703.42 676.797  24
   3 -13   1 1738.17 614.196  23
   3 -13   1 2157.85 1287.76   3
  -3 -13  -2 3106.27 925.298  21
   3 -13   2 2136.24 766.435  23
   3  13   2 2988.10 1350.21  19
  -3 -13  -2 1465.98 571.619  17
   3 -13   2 1286.37 751.027   3
  -3  13  -2 1049.50 606.823  24
  -3  13  -3 14483.6 1732.87  24
  -3  13  -3 15427.2 2827.34  19
  -3 -13  -3 16306.3 2259.46  17
   3 -13   3 10828.5 1759.58  23
   3  13   3 20264.5 3765.72  19
  -3 -13  -3 17167.6 2269.56  21
  -3 -13  -4 75124.2 4761.68  17
  -3  13  -4 76709.5 4809.82   9
  -3  13  -5 13919.9 2121.34   9
  -3 -13  -5 12604.8 1865.31  17
  -3  13  -5 9146.44 1317.37  24
  -3  13  -6 20807.2 2525.67   9
  -3 -13  -6 19016.4 2237.39  17
  -3 -13  -6 17982.1 1451.58   7
  -3  13  -6 15375.4 1710.11  24
  -3  13  -7 4799.62 668.896   6
  -3  13  -7 9670.08 1756.33   9
  -3 -13  -7 7610.19 1366.00  17
  -3 -13  -7 7695.08 984.889   7
  -3  13  -7 5703.84 1030.03  24
  -3 -13  -8 559.537 343.808   7
  -3  13  -8 1363.69 669.116   9
  -3 -13  -8 1555.26 615.451  17
  -3  13  -8 1567.06 476.906  24
  -3 -13  -9 6642.95 805.566   7
  -3  13  -9 6981.62 905.042  24
   3 -13   9 9119.07 1570.40  12
   3 -13  10 10924.5 1498.75  12
  -3 -13 -10 9260.87 842.549   7
  -3 -13 -11 697.710 192.025   7
   3 -13  11 1220.45 422.750  12
  -3 -14  13 19195.8 1615.27  12
   3  14 -13 21318.0 1244.25  24
   3  14 -12 847.717 344.899  24
   3 -14 -12 581.565 172.584   7
  -3 -14  12 649.145 442.104  12
  -3 -14  11 5375.24 1200.31  12
   3 -14 -11 3545.29 466.120   7
   3  14 -11 4797.23 923.396  24
   3  14 -10 2332.76 722.604  24
   3 -14 -10 3659.44 592.467   7
  -3 -14  10 4012.49 1217.76  12
   3  14  -9 43750.4 3019.11  24
   3 -14  -9 35914.1 2622.44  23
  -3 -14   9 35232.9 3364.64  12
  -3 -14   8 17730.7 2628.84  16
   3  14  -8 19381.5 2092.84  24
   3 -14  -8 17969.8 2035.05  23
  -3 -14   8 16395.9 2239.97  12
   3 -14  -7 1954.61 803.651  23
  -3 -14   7 1108.39 616.349  16
  -3 -14   7 1687.24 799.911  15
   3  14  -7 1001.96 503.378  24
  -3 -14   7 502.504 619.990  12
   3 -14  -6 27030.9 2765.89  23
  -3 -14   6 26890.9 3463.58  16
  -3 -14   6 26220.0 3087.04  15
  -3 -14   6 23464.6 2625.04  12
   3  14  -6 29468.2 2610.73  24
   3 -14  -5 80038.6 4903.40  23
  -3 -14   5 73335.0 5164.43  17
  -3 -14   5 90281.9 6364.24  16
   3  14  -5 86338.5 4475.57  24
   3  14  -4 293.376 377.160  24
  -3 -14   4 240.058 534.889  17
  -3 -14   4 479.157 717.731  16
   3 -14  -4 98.3247 393.527  23
   3  14  -4 623.460 1079.30  19
   3  14  -3 69931.4 6190.94  19
  -3  14   3 58757.0 5441.35  19
   3 -14  -3 54678.4 4130.39  23
  -3 -14   3 57477.6 4546.60  17
   3  14  -3 60408.1 3686.26  24
   3 -14  -2 1980.08 747.499  23
   3  14  -2 2993.18 843.527  24
  -3  14   2 3870.48 1368.50  19
  -3 -14   2 2611.19 929.146  17
   3  14  -2 3795.39 1615.36  19
  -3 -14   1 336.164 369.566  17
  -3  14   1 857.428 775.973  19
   3  14  -1 1187.42 547.092  24
   3 -14  -1 993.180 571.711  23
   3  14   0 1509.95 1218.59  19
  -3 -14   0-218.044 464.718  17
  -3  14   0 2168.82 1140.22  19
  -3  14   0 712.089 653.297  24
   3 -14   0 514.446 546.079  23
   3  14   1 127000. 8626.95  19
  -3 -14  -1 115912. 6191.47  17
  -3  14  -1 133501. 8051.84  19
  -3  14  -1 105261. 4883.44  24
   3 -14   1 104707. 5723.56  23
  -3 -14  -2-59.2197 374.202  17
  -3  14  -2 415.385 390.129  24
   3 -14   2 495.102 535.891  23
  -3  14  -3 65328.4 4459.74   9
  -3 -14  -3 66558.4 4602.28  17
   3 -14   3 53497.3 3921.05  23
  -3  14  -3 59502.2 3585.76  24
  -3  14  -4 3643.27 1095.26   9
  -3  14  -4 3310.63 881.521  24
  -3 -14  -4 2843.62 1124.42  17
  -3  14  -5 985.909 604.670   9
  -3  14  -5 1369.71 568.116  24
  -3 -14  -5 1309.67 687.368  17
  -3  14  -6-931.921 951.356   9
  -3  14  -6-70.1809 252.351  24
  -3 -14  -6-298.226 478.840  17
  -3  14  -7 27490.8 2816.64   9
  -3  14  -7 27850.8 1525.37   6
  -3 -14  -7 26668.6 2373.26  17
  -3 -14  -7 21177.9 1427.90   7
  -3  14  -7 23084.0 1893.09  24
  -3  14  -8 3951.81 959.764   9
  -3 -14  -8 3504.77 710.422  17
  -3  14  -8 3304.59 670.586  24
  -3 -14  -8 3102.46 547.913   7
   3 -14   8 5270.81 1288.34  12
  -3 -14  -9 6840.10 687.175   7
  -3  14  -9 7486.31 793.638  24
   3 -14   9 9352.79 1396.16  12
  -3 -14 -10 200.064 118.487   7
   3 -14  10 41.1933 349.697  12
   3  15 -12 19811.4 1284.94  24
  -3 -15  12 16211.9 1564.55  12
  -3 -15  11 2441.11 823.521  12
   3  15 -11 2955.73 648.106  24
   3  15 -10 1294.44 515.199  24
  -3 -15  10 937.150 696.653  18
  -3 -15  10 2016.47 731.684  12
  -3 -15   9-151.096 587.114  12
  -3 -15   9 292.701 604.301  18
   3  15  -9 300.361 279.835  24
   3 -15  -9 84.4255 188.152  23
  -3 -15   8 9646.12 1903.06  16
   3 -15  -8 12593.3 1638.45  23
   3  15  -8 12405.8 1598.61  24
  -3 -15   8 11356.1 1890.37  12
  -3 -15   7 14750.5 2189.73  15
   3 -15  -7 16896.2 2071.80  23
   3  15  -7 18616.8 2020.55  24
  -3 -15   7 13887.2 1961.90  12
  -3 -15   7 15641.3 2456.99  16
  -3 -15   6 31656.2 2910.56  12
  -3 -15   6 34574.6 3840.59  16
  -3 -15   6 37315.3 3572.03  15
   3 -15  -6 33861.8 3059.19  23
   3  15  -6 36559.7 2862.10  24
   3 -15  -5 11809.3 1877.70  23
  -3 -15   5 12434.3 2355.50  16
   3  15  -5 11766.6 1633.63  24
   3 -15  -4 6249.98 1436.04  23
  -3 -15   4 6520.15 1629.17  17
  -3 -15   4 6701.57 1797.67  16
   3  15  -4 5095.20 1085.51  24
   3 -15  -3 4877.77 1357.96  23
  -3 -15   3 3571.96 1130.75  17
   3  15  -3 4128.10 962.401  24
   3 -15  -2 26054.9 2886.38  23
   3  15  -2 25123.5 2412.64  24
  -3 -15   2 22816.2 2844.05  17
   3 -15  -1 16769.0 2346.48  23
  -3 -15   1 17995.1 2543.32  17
   3  15  -1 16921.8 1978.09  24
  -3  15   1 15651.3 1942.65  24
  -3  15   0 35285.7 2899.45  24
  -3 -15   0 43728.4 3914.17  17
   3  15   0 34608.0 2801.27  24
   3 -15   0 35637.8 3419.59  23
  -3 -15  -1 2011.81 895.901  17
  -3  15  -1 1436.77 630.363  24
   3 -15   1 2737.49 1066.93  23
  -3  15  -2-229.942 535.191   9
  -3 -15  -2 7.87735 340.720  17
  -3  15  -2 524.906 255.024  24
   3 -15   2 1223.14 768.954  23
  -3 -15  -3 3140.47 1082.23  17
  -3  15  -3 2236.14 725.170  24
  -3  15  -3 3510.16 1051.32   9
  -3  15  -4 28394.0 2816.13   9
  -3 -15  -4 26919.1 2815.72  17
  -3  15  -4 26121.5 2280.45  24
  -3  15  -5 879.530 402.153  24
  -3  15  -5 981.834 674.936   9
  -3 -15  -5 867.449 564.699  17
  -3  15  -6 9853.12 1658.05   9
  -3 -15  -6 10570.7 1540.54  17
  -3  15  -6 9368.89 1204.87  24
  -3  15  -7 1420.38 826.746   9
  -3 -15  -7 270.023 350.597  17
  -3  15  -7 1045.53 405.148  24
   3 -15   7 1872.45 795.621  12
  -3  15  -8 1324.83 315.378  24
  -3 -15  -8 1616.52 481.711  17
   3 -15   9 8036.24 1136.53  12
   3 -15  10 3684.54 591.203  12
   3  16 -11 84.0052 172.740  24
   3 -16 -11-213.371 328.467  17
  -3 -16  11 561.012 320.550  12
  -3 -16  10 12265.5 1637.23  18
   3  16 -10 16688.6 1433.94  24
  -3 -16  10 13574.5 1619.61  12
   3  16  -9 5855.01 949.525  24
  -3 -16   9 5306.72 1295.31  18
  -3 -16   9 5177.34 1064.63  12
   3 -16  -9 5258.52 852.484  23
   3 -16  -8-112.881 224.347  23
  -3 -16   8 116.551 372.632  16
   3  16  -8 341.848 337.971  24
  -3 -16   8 285.533 362.132  12
  -3 -16   7 4209.35 1085.01  12
  -3 -16   7 4569.22 1257.68  16
  -3 -16   7 3967.22 1085.10  15
   3  16  -7 4368.26 949.694  24
   3 -16  -7 5179.58 1145.90  23
   3  16  -6 3080.39 857.265  24
  -3 -16   6 3501.50 1314.62  16
  -3 -16   6 1517.12 760.810  15
   3 -16  -6 2902.93 914.892  23
   3 -16  -5 1002.23 674.586  23
  -3 -16   5 1528.50 970.110  16
   3  16  -5 856.237 475.962  24
  -3 -16   4 24571.8 2937.06  17
   3 -16  -4 30580.3 2787.03  17
  -3 -16   4 28640.9 3510.80  16
   3  16  -4 27594.6 2475.47  24
   3 -16  -4 24263.6 2709.29  23
  -3 -16   3 13568.5 2279.68  17
   3 -16  -3 13621.2 1795.08  17
   3  16  -3 13647.4 1737.60  24
  -3 -16   3 11814.0 2277.43  16
   3 -16  -3 11057.6 1836.60  23
   3  16  -2 6202.43 1171.24  24
  -3 -16   2 5994.96 1573.65  17
  -3  16   2 5965.58 1246.09  24
   3 -16  -2 5426.72 1338.71  23
   3 -16  -1 672.087 414.932  23
   3  16  -1 1917.84 616.437  24
  -3 -16   1 1920.33 820.540  17
  -3  16   1 2532.73 849.867  24
  -3 -16   0 4615.84 1323.35  17
   3  16   0 4758.09 1053.09  24
  -3  16   0 3352.78 926.419  24
   3 -16   0 4386.76 1251.73  23
   3 -16   1 2533.12 969.775  23
  -3  16  -1 1584.27 667.025   9
  -3 -16  -1 1823.74 910.331  17
   3  16   1 1769.45 628.369  24
  -3  16  -1 1924.44 611.036  24
  -3  16  -2 20289.5 2276.89   9
  -3 -16  -2 22026.4 2665.12  17
  -3  16  -2 18830.4 2002.41  24
   3 -16   2 15934.2 2193.11  23
  -3  16  -3 1156.31 580.163   9
  -3 -16  -3 1053.11 657.978  17
  -3  16  -3 957.924 491.114  24
  -3  16  -4 4945.10 1112.04   9
  -3 -16  -4 5572.78 1273.56  17
  -3  16  -4 5609.63 981.568  24
  -3  16  -5 405.360 481.322   9
  -3 -16  -5 276.710 330.550  17
  -3  16  -5 405.674 351.889  24
  -3  16  -6 31765.8 2684.78   9
  -3 -16  -6 29019.0 2382.08  17
  -3  16  -6 30716.0 2023.00  24
   3 -16   6 35817.9 2956.66  12
  -3 -16  -7 5437.25 921.742  17
  -3  16  -7 6384.51 794.751  24
   3 -16   7 6823.47 1223.61  12
  -3 -16  -8 10670.7 957.960  17
   3 -16   8 14627.6 1627.41  12
   3 -16   9 4635.31 777.508  12
   3 -17 -10 927.430 349.642  17
   3  17 -10 1036.78 338.440  24
   3  17  -9 1324.30 462.139  24
  -3 -17   9 1430.80 657.475  18
   3 -17  -9 1712.68 526.818  17
  -3 -17   9 1123.30 472.163  12
   3 -17  -9 589.863 202.158  23
   3 -17  -8 1231.18 425.107  23
   3 -17  -8 853.048 427.161  17
   3  17  -8 1281.99 482.153  24
  -3 -17   8 537.336 653.812  18
  -3 -17   8-405.242 484.350  12
   3 -17  -7 453.487 273.256  23
   3 -17  -7 609.727 358.776  17
  -3 -17   7 570.880 452.690  16
   3  17  -7 668.962 331.467  24
   3  17  -6 6159.09 1019.39  24
   3 -17  -6 6073.78 1203.67  17
  -3 -17   6 4549.10 1302.07  16
  -3 -17   6 4187.35 895.306  15
   3 -17  -6 5899.96 1168.71  23
   3 -17  -5 18054.1 2134.08  23
   3 -17  -5 20916.5 2140.52  17
  -3 -17   5 17078.3 2517.78  16
  -3 -17   5 14404.5 2123.11  15
   3  17  -5 16955.3 1798.38  24
   3 -17  -4 353.241 510.166  17
  -3 -17   4 594.516 593.622  16
   3  17  -4 595.461 412.268  24
   3 -17  -4 284.431 334.660  23
  -3 -17   3 19606.0 2517.46  17
   3 -17  -3 16359.1 1864.08  17
  -3 -17   3 17104.4 2665.47  16
   3  17  -3 20722.4 2042.16  24
   3 -17  -3 17776.1 2310.18  23
  -3  17   3 17283.4 1927.30  24
  -3 -17   2 5523.18 1434.15  17
  -3 -17   2 7128.64 1808.94  16
   3  17  -2 4623.15 982.381  24
  -3  17   2 6433.48 1198.94  24
   3 -17  -2 5252.06 1319.68  23
  -3 -17   1 12971.2 2080.03  17
   3 -17  -1 12899.5 2040.22  23
   3  17  -1 15200.1 1750.76  24
  -3  17   1 16786.7 1868.76  24
  -3  17   0 3091.31 787.150   9
  -3 -17   0 4778.69 1270.14  17
  -3  17   0 4596.54 1001.86  24
   3  17   0 5118.71 1022.35  24
   3 -17   0 3629.09 1058.01  23
  -3  17  -1-183.324 317.071   9
  -3 -17  -1 504.250 603.917  17
  -3  17  -1 86.5086 323.403  24
   3  17   1 2.29151 310.510  24
   3 -17   1-20.4745 315.240  23
  -3  17  -2-193.866 456.365   9
  -3 -17  -2 381.095 486.335  17
  -3  17  -2 1302.35 589.823  24
   3  17   2 319.545 387.426  24
  -3  17  -3 48958.7 3171.90   9
  -3  17  -3 54098.5 3036.76  24
   3  17   3 46800.7 2714.89  24
  -3 -17  -3 49844.0 3640.69  17
   3 -17   4 555.306 428.671  12
  -3  17  -4 264.113 344.270   9
  -3 -17  -4 1398.29 720.979  17
  -3 -17  -4 1450.51 712.684  16
  -3  17  -4 436.068 372.387  24
   3  17   4 542.251 332.207  24
  -3  17  -5 2023.65 694.222   9
  -3 -17  -5 2929.44 763.856  17
  -3  17  -5 2737.32 597.305  24
   3  17   5 2283.31 512.316  24
   3 -17   5 4341.43 998.894  12
   3 -17   6 1445.72 639.865  12
  -3 -17  -6 992.557 389.889  17
   3  17   6 587.640 225.461  24
  -3  17  -6 810.581 303.773  24
  -3 -17  -7 1375.67 371.144  17
   3 -17   7 2169.07 590.871  12
   3 -17   8 318.999 283.854  12
   3 -18  -9 21285.3 1397.73  17
   3  18  -9 23372.5 1287.01  24
  -3 -18   8 713.279 421.691  18
   3 -18  -8 1202.19 445.450  17
   3  18  -8 1031.27 353.854  24
   3 -18  -8 679.471 312.919  23
   3 -18  -7 10608.9 1251.14  17
  -3 -18   7 9894.59 1538.29  16
   3  18  -7 10132.1 1125.37  24
   3 -18  -7 8869.27 1133.26  23
   3 -18  -6 2909.42 803.826  23
   3 -18  -6 4133.81 814.477  17
  -3 -18   6 5011.75 1191.72  16
  -3 -18   6 2587.11 756.704  15
   3  18  -6 3922.94 783.632  24
   3 -18  -5 19688.1 2047.70  23
   3 -18  -5 20928.9 1921.00  17
  -3 -18   5 17313.7 2300.12  16
  -3 -18   5 19619.6 2166.38  15
   3  18  -5 21552.6 1821.82  24
  -3  18   4 130.662 251.866  24
   3 -18  -4 33.5885 277.436  17
  -3 -18   4 504.190 442.954  16
  -3 -18   4 198.708 460.150  15
   3  18  -4 71.2069 311.906  24
   3 -18  -4-87.0485 505.036  23
   3 -18  -3 58100.0 3919.42  23
  -3 -18   3 70759.1 4987.07  16
   3  18  -3 62879.2 3263.87  24
  -3  18   3 61056.3 3344.13  24
  -3 -18   2 3222.23 968.664  17
  -3 -18   2 4035.75 1269.97  16
   3  18  -2 3177.72 748.896  24
  -3  18   2 3057.69 728.463  24
   3 -18  -2 3362.41 1038.91  23
  -3 -18   1 709.066 657.528  17
  -3 -18   1 529.435 424.411  16
   3  18  -1-47.1624 382.665  24
  -3  18   1 823.029 414.507  24
   3 -18  -1 268.502 506.688  23
   3 -18   0-735.390 605.825  23
  -3 -18   0 517.235 651.660  17
  -3 -18   0 105.775 406.858  16
  -3  18   0 91.4301 281.837  24
   3  18   0-57.4644 331.794  24
  -3  18  -1 49859.4 2753.07   9
  -3 -18  -1 57533.4 3919.24  17
  -3 -18  -1 61386.0 4193.64  16
   3  18   1 55710.8 2919.76  24
  -3  18  -1 55826.0 3057.26  24
  -3 -18  -2 592.285 621.015  17
  -3 -18  -2-3.05219 375.348  16
  -3  18  -2 108.652 205.608  24
   3  18   2-252.347 290.791  24
  -3  18  -2 872.676 459.390   9
  -3 -18  -3 3592.47 861.140  17
  -3  18  -3 2698.10 788.494   9
  -3  18  -3 4237.29 749.220  24
  -3 -18  -3 3499.60 846.632  16
   3 -18   3 2883.84 732.861  12
   3  18   3 3716.69 669.088  24
   3  18   4-18.8452 133.068  24
  -3  18  -4-800.294 507.315   9
  -3 -18  -4-532.077 400.465  17
   3 -18   4-764.949 516.880  12
  -3  18  -4 96.2920 248.803  24
  -3  18  -5 24195.8 1060.65   6
  -3 -18  -5 20145.1 1787.12  17
  -3  18  -5 20909.8 1338.78  24
   3  18   5 20103.2 1157.16  24
   3 -18   5 20186.5 1694.59  12
  -3 -18  -6 535.361 241.026  17
   3 -18   6 481.290 290.106  12
   3  19  -7 5623.69 663.102  24
  -3 -19   7 5229.57 1098.26  18
   3 -19  -7 5959.90 723.867  17
  -3  19   7 5462.42 666.366  24
   3 -19  -6 9017.49 1093.23  23
   3 -19  -6 10560.9 1045.32  17
  -3 -19   6 10825.1 1471.78  16
  -3  19   6 11040.4 1051.97  24
   3  19  -6 12290.1 1096.39  24
   3  19  -5 11359.4 1122.44  24
   3 -19  -5 9483.26 1274.19  23
   3 -19  -5 10758.6 1114.45  17
  -3 -19   5 10200.7 1609.03  16
  -3 -19   5 7967.91 1132.24  15
  -3  19   5 11319.5 1165.20  24
  -3 -19   4-376.532 727.399  16
  -3 -19   4 176.388 332.308  15
   3 -19  -4 247.251 334.337  23
   3  19  -4-51.3241 277.447  24
  -3  19   4 1031.85 448.815  24
  -3 -19   3 1388.35 682.855  16
  -3 -19   3 1510.40 651.247  15
   3  19  -3 1282.66 370.199  24
  -3  19   3 1768.78 531.665  24
   3 -19  -3 1728.14 618.393  23
   3 -19  -2 6798.57 1263.05  23
  -3 -19   2 8120.33 1517.66  16
   3  19  -2 7768.11 1007.32  24
  -3  19   2 7805.02 1046.40  24
  -3 -19   1 3191.74 766.226  17
  -3 -19   1 3487.13 964.798  16
   3  19  -1 3296.53 632.643  24
  -3  19   1 4184.71 800.226  24
  -3 -19   0 7224.14 1256.72  17
  -3 -19   0 8137.28 1470.61  16
  -3  19   0 7841.76 1031.14  24
   3  19   0 6582.96 890.868  24
  -3  19  -1 156.050 181.546  24
  -3 -19  -1-205.417 381.124  17
   3  19   1 23.6437 184.743  24
  -3 -19  -2 1325.40 554.050  17
  -3 -19  -2 936.608 431.515  16
  -3  19  -2 1161.03 393.772  24
   3  19   2 833.857 266.160  24
  -3 -19  -3 2196.23 673.981  17
  -3 -19  -3 1683.53 479.524  16
  -3  19  -3 1919.44 447.043  24
   3  19   3 1159.74 271.188  24
  -3 -19  -4 24510.8 1835.77  17
  -3  19  -4 27595.8 1368.82  24
  -3 -19  -5 15354.3 1230.12  17
  -3 -20   6 779.529 389.781  18
  -3 -20   5 5058.47 877.271  16
   3  20  -5 4305.00 521.209  24
  -3  20   5 4601.75 565.785  24
   3  20  -4 29381.1 1487.94  24
  -3 -20   4 27898.1 2253.54  16
  -3 -20   4 22995.4 1673.58  15
  -3  20   4 28674.0 1533.96  24
  -3 -20   3 3573.69 879.387  16
  -3 -20   3 3326.48 726.300  15
   3  20  -3 3238.77 522.110  24
  -3  20   3 3865.13 611.677  24
  -3 -20   2 1885.27 629.749  16
  -3 -20   2 2942.53 741.368  15
   3  20  -2 3900.66 569.667  24
  -3  20   2 4131.32 635.171  24
  -3 -20   1 3197.82 811.465  16
   3  20  -1 3891.57 549.494  24
  -3  20   1 3518.17 579.272  24
  -3 -20   0 87.4253 289.033  17
  -3 -20   0-115.407 408.708  16
  -3  20   0 162.088 170.953  24
   3  20   0 377.457 169.314  24
  -3 -20  -1 8912.17 1182.44  17
  -3 -20  -1 8614.40 1127.73  16
  -3  20  -1 9279.68 824.163  24
   3  20   1 8646.84 725.886  24
  -3 -20  -2 17342.9 1534.50  17
  -3 -20  -2 16286.0 1279.58  16
  -3  20  -2 19148.9 1076.86  24
  -3 -20  -3 1341.54 381.074  17
  -3 -21   2 219.115 225.636  16
  -3 -21   1 14573.4 1234.70  16
  -3 -21   0-87.1864 210.451  15
   4   0 -17 166.044 114.934   8
   4   0 -16 6049.48 759.012   8
   4   0 -15-263.990 280.173   8
   4   0 -14 26639.2 2003.37   8
   4   0 -13 101.204 251.450   8
  -4   0  12 17521.2 3319.99  20
   4   0 -12 14799.9 1538.59   8
   4   0 -11 767.226 493.543  24
  -4   0  11-793.686 908.517  20
   4   0 -11 1406.29 1134.45   1
  -4   0  11-471.607 492.217  12
   4   0 -10 143664. 4997.23  24
  -4   0  10 151966. 9801.10  20
  -4   0  10 133778. 6082.28  12
   4   0 -10 149158. 8628.74   1
   4   0 -10 135573. 7380.56  22
  -4   0   9 481.357 778.284   2
  -4   0   9-147.816 656.291  20
   4   0  -9 141.608 402.453  22
  -4   0   8 8501.17 2045.90  20
  -4   0   8 5800.99 1926.23   2
   4   0  -8 5876.26 1562.24  22
  -4   0   7 576.368 498.299  20
   4   0  -7 98.8364 586.477  22
  -4   0   7 558.593 896.154   2
  -4   0   6 27393.4 3003.28  20
  -4   0   6 27613.9 3512.13   2
   4   0  -6 24605.5 3179.08  22
  -4   0   5 6.06162 305.514  20
  -4   0   5-166.222 759.337   2
   4   0  -5-257.404 600.818  22
  -4   0   4 91118.3 5418.51   2
  -4   0   4 97237.4 4400.66  20
   4   0  -4 90666.4 5668.90  22
  -4   0   3-86.0148 210.577  20
  -4   0   3-45.4417 442.655   2
   4   0  -3-82.0815 513.433  22
   4   0  -2 5761.03 964.709   3
  -4   0   2 6100.12 1194.68   2
   4   0  -2 4497.89 1180.79  22
  -4   0   1 27.1142 388.755   2
   4   0  -1 202.735 269.894   3
   4   0  -1 124.225 416.729  22
   4   0   0 4883.20 793.555   3
  -4   0   0 4890.90 822.822  21
  -4   0   0 4557.05 943.731   2
   4   0   0 5057.49 1041.52  22
  -4   0  -1 160.119 289.444  21
  -4   0  -1 36.0607 263.549   2
   4   0   1-150.304 260.338   3
   4   0   1 75.4743 272.070  22
  -4   0  -2 443228. 8986.15  21
   4   0   2 425608. 7966.95   3
   4   0   2 438847. 7117.52  22
  -4   0  -2 434575. 8194.11   4
  -4   0  -3 208.382 391.506  21
  -4   0  -3-60.5428 213.845   4
  -4   0  -4 2750.87 761.739  21
  -4   0  -4 2122.84 665.599   4
  -4   0  -5 92.5245 248.400  21
  -4   0  -5-243.379 201.676   4
  -4   0  -6 182174. 6364.32   4
  -4   0  -6 189357. 6897.27  21
  -4   0  -7-68.2081 171.797   6
  -4   0  -7-237.228 369.250   8
  -4   0  -7 323.012 198.813   7
  -4   0  -7-53.7565 278.665  21
  -4   0  -7-167.279 350.285   4
  -4   0  -8 135197. 4140.87   6
  -4   0  -8 134339. 4263.01   7
  -4   0  -9 747.378 386.713   7
  -4   0  -9 525.578 394.683   6
  -4   0  -9-51.8822 370.622   8
  -4   0 -10 73400.6 3463.04   8
  -4   0 -10 75336.4 3083.20   7
  -4   0 -10 70664.2 2944.93   6
  -4   0 -11 87.3861 204.544   6
  -4   0 -11-40.1851 324.377   8
  -4   0 -12 39906.0 2168.05   8
  -4   0 -13 277.880 192.531  14
  -4   0 -14 15076.3 770.450  14
   4  -1 -17 5296.45 541.930   8
   4   1 -16 21780.3 1407.30   8
   4  -1 -16 22638.7 1483.31   8
   4  -1 -15-128.769 190.050   8
   4   1 -15-82.3048 189.776   8
   4  -1 -14 3406.64 779.232   8
   4   1 -14 2799.31 644.747   8
   4  -1 -13 11474.6 1385.16   8
   4   1 -13 11780.1 1355.54   8
  -4   1  12 57514.1 6011.41  20
  -4  -1  12 56501.4 6208.78  20
   4  -1 -12 54864.7 2959.86   8
   4   1 -12 48223.6 2826.50   8
  -4  -1  12 55660.2 4076.69  12
   4   1 -12 61811.2 3629.59  24
  -4   1  11 199.116 667.465  20
  -4  -1  11 330.356 913.915  20
   4   1 -11 1517.63 606.035  24
   4  -1 -11 1341.86 581.270   1
  -4  -1  11 861.132 812.198  12
   4   1 -11 1070.70 721.483   1
  -4   1  10 534.197 507.796  20
   4   1 -10 1514.09 513.973  24
   4  -1 -10 2547.40 943.606  22
   4   1 -10 1962.56 928.344   1
   4   1 -10 1757.99 485.058  22
  -4  -1  10 660.277 446.172  12
  -4  -1  10 2801.24 1464.54  20
  -4   1   9 2119.09 1367.26  20
   4   1  -9 1841.76 984.271   1
  -4  -1   9 1268.90 1088.47  20
   4  -1  -9 1677.46 842.901  22
   4   1  -9 839.711 592.388  22
  -4   1   9 1125.49 1142.75   2
  -4  -1   8 894.250 777.953   2
  -4   1   8-515.745 871.092  20
  -4  -1   8 86.3450 520.863  20
   4  -1  -8 94.8594 397.308  22
  -4   1   8 1507.47 1177.36   2
   4   1  -8 54.6831 390.213  22
  -4   1   7 17695.4 2685.34  20
  -4  -1   7 15795.0 2543.05  20
   4  -1  -7 15864.7 2493.78  22
  -4   1   7 14477.3 2715.69   2
  -4  -1   7 13711.6 2812.57   2
   4   1  -7 14082.6 2568.75  22
  -4   1   6 41191.0 3632.79  20
  -4  -1   6 41259.0 3609.70  20
  -4   1   6 36518.5 3911.26   2
  -4  -1   6 32727.7 3971.84   2
   4  -1  -6 35351.3 3623.63  22
   4   1  -6 32155.6 3823.92  22
  -4   1   5 39472.9 3181.12  20
  -4   1   5 36257.3 3560.92   2
  -4  -1   5 35847.2 3827.04   2
   4   1  -5 33736.4 3782.21  22
  -4  -1   5 40318.2 3167.73  20
   4  -1  -5 33482.9 3392.72  22
  -4  -1   4 1197.32 578.379  20
  -4   1   4 1503.51 523.189  20
   4  -1  -4 1092.22 723.763  22
  -4   1   4 1167.28 645.804   2
  -4  -1   4 537.634 601.782   2
   4   1  -4 1308.08 678.283  22
  -4   1   3 8941.30 1246.15  20
  -4   1   3 9622.71 1572.95   2
   4  -1  -3 8652.41 1394.29   3
  -4  -1   3 8956.92 1216.88  20
   4  -1  -3 8287.57 1569.99  22
  -4  -1   3 5952.98 1434.57   2
   4   1  -3 7608.74 1758.14  22
   4  -1  -2 4455.43 1137.64  22
   4   1  -2 4549.41 1196.53  22
  -4   1   2 5762.35 1175.75   2
   4  -1  -2 5689.07 1082.00   3
  -4  -1   2 4777.82 1193.80   2
  -4   1   1 108438. 4594.64   2
   4  -1  -1 106532. 4373.63   3
  -4  -1   1 97728.0 3482.33  21
  -4  -1   1 92571.0 4683.28   2
   4  -1  -1 111394. 5170.22  22
   4   1  -1 92861.1 5403.84  22
  -4  -1   0 12457.4 1296.50  21
   4   1   0 8642.21 532.832  19
   4  -1   0 12957.0 1512.40   3
  -4   1   0 11271.1 1372.66   2
  -4  -1   0 10780.3 1554.27   2
   4   1   0 13322.9 1932.47  22
   4  -1   0 14418.2 1718.05  22
  -4  -1  -1 129.257 209.105   4
   4   1   1-41.5230 107.448   3
   4  -1   1-98.5993 318.123   3
   4  -1   1 550.403 341.517  22
  -4   1  -1 336.698 290.464   2
  -4  -1  -1 512.236 346.851  21
   4   1   1 505.572 412.756  22
   4  -1   2 9335.60 1347.53   3
  -4  -1  -2 7499.05 983.031   4
  -4  -1  -2 8975.38 1202.79  21
  -4   1  -2 9371.52 1229.73  21
  -4   1  -2 8676.43 1058.15   4
   4   1   2 10612.1 1135.98  22
   4  -1   2 10832.4 974.084  22
   4  -1   3 113730. 5108.24   3
  -4   1  -3 121526. 4660.79  21
  -4  -1  -3 112606. 4228.03   4
  -4   1  -3 111702. 4170.64   4
  -4  -1  -3 123250. 4856.87  21
  -4  -1  -4 56916.6 3140.53   4
  -4   1  -4 56016.5 3088.41   4
  -4   1  -4 55123.7 3310.43  21
  -4  -1  -4 59926.4 3559.77  21
  -4   1  -5 27178.5 2262.95   4
  -4  -1  -5 27599.2 2329.47   4
  -4   1  -5 30887.5 2578.73  21
  -4  -1  -5 30664.7 2685.05  21
   4   1   6 28087.6 5473.34  20
   4  -1   6 29060.9 5694.78  20
  -4   1  -6 31729.3 2754.42  21
  -4  -1  -6 31623.8 2632.12   4
  -4   1  -6 30118.1 2521.44   4
  -4  -1  -6 34778.6 2992.29  21
   4   1   7 6327.52 2284.42  20
  -4   1  -7 6306.74 932.933   8
  -4  -1  -7 5094.57 868.629   8
   4  -1   7 2044.87 1508.51  20
  -4  -1  -7 3547.78 911.462   4
  -4   1  -7 3628.31 918.790   4
  -4  -1  -7 4468.01 1039.45  21
  -4  -1  -7 3850.73 660.582   7
  -4   1  -7 4652.16 722.674   6
  -4  -1  -7 4846.25 746.247   6
  -4  -1  -8 1359.72 717.162  21
  -4  -1  -8 2036.76 561.854   7
  -4  -1  -8 1461.46 465.841   6
   4   1   8 2425.43 2675.24  20
   4  -1   8 1614.11 2135.23  20
  -4   1  -8 58.3044 208.041   6
  -4   1  -8 59.8761 281.449   8
  -4  -1  -8 2264.60 576.283   8
  -4   1  -9 64864.9 3147.02   8
  -4  -1  -9 59982.6 3182.35   8
  -4  -1  -9 64875.1 3066.71   7
  -4  -1  -9 57705.5 2759.45   6
  -4   1  -9 59697.7 2720.41   6
  -4   1 -10 1485.17 461.147   6
  -4   1 -10 375.923 302.323   8
  -4  -1 -10 286.641 267.319   8
  -4  -1 -10 463.350 274.146   7
  -4  -1 -10 1397.35 516.400   6
  -4   1 -11 12421.7 1353.70   8
  -4  -1 -11 13345.5 1429.95   8
  -4  -1 -11 14021.2 1281.39   7
  -4  -1 -11 10164.5 1006.00   6
  -4   1 -12 1515.61 417.377   8
  -4  -1 -12 2880.64 603.790   8
  -4  -1 -12 3298.83 589.248  14
  -4  -1 -13 1550.30 381.577   8
  -4  -1 -13 2061.35 412.067  14
  -4   1 -13 2192.34 424.941  14
  -4   1 -14 1.02809 131.126  14
   4  -2 -17 7400.54 629.282   8
   4   2 -16 114.732 177.296   8
   4  -2 -16 325.155 291.606   8
   4  -2 -16 143.418 165.430   7
   4  -2 -15 31761.6 2012.61   8
   4   2 -15 33786.2 2013.97   8
   4  -2 -14 3062.12 673.771   8
   4   2 -14 3337.09 689.690   8
   4  -2 -13 10512.8 1284.46   8
   4   2 -13 10233.8 1255.01   8
  -4  -2  13 7602.66 1489.00  12
  -4   2  12-388.987 1172.95  20
  -4  -2  12 899.616 837.250  12
  -4  -2  12-988.518 1464.18  20
   4  -2 -12 398.474 318.525   8
   4   2 -12-77.0219 278.569   8
   4   2 -12 1189.95 620.973  24
  -4   2  11-628.917 533.387  20
  -4  -2  11 1180.22 1160.20  20
   4   2 -11 659.896 1045.82   1
   4   2 -11 1261.99 593.591  24
  -4  -2  11-218.339 433.228  12
   4  -2 -11-470.799 674.446   1
  -4   2  10 1306.60 908.549  20
  -4  -2  10 610.300 791.695  20
   4   2 -10 1341.59 456.677  24
  -4  -2  10 1672.98 808.591  12
   4   2 -10 3514.43 1394.49   1
   4  -2 -10 1153.08 808.002  22
   4   2 -10 1218.49 953.418  22
  -4   2  10 64.1001 553.171   2
  -4  -2   9 51700.3 5336.27  20
  -4   2   9 55236.4 5846.43   2
   4   2  -9 48194.3 4855.76  22
   4  -2  -9 51662.7 4429.62  22
  -4   2   9 58580.5 5532.67  20
   4   2  -9 57188.0 4931.06   1
  -4   2   8 7572.60 1961.01  20
  -4  -2   8 10244.1 2286.17  20
   4   2  -8 8529.86 1808.39   1
   4  -2  -8 7566.76 1724.78  22
  -4   2   8 8440.55 2160.73   2
   4   2  -8 5891.26 1711.18  22
  -4   2   7 108572. 6516.18  20
  -4  -2   7 94464.4 6169.32  20
   4   2  -7 81866.1 6509.49  22
  -4   2   7 95431.1 6695.49   2
  -4  -2   7 81946.7 6907.31   2
   4  -2  -7 90065.7 5766.26  22
  -4   2   6 127290. 6307.26  20
  -4  -2   6 123522. 6477.46  20
  -4   2   6 116478. 6877.25   2
  -4  -2   6 94959.9 6988.81   2
   4   2  -6 101091. 7108.16  22
   4  -2  -6 112612. 6351.18  22
  -4  -2   5 1085.65 787.090   2
  -4   2   5 1244.77 571.673  20
  -4   2   5 1615.98 679.582   2
   4  -2  -5 1342.17 659.585  22
  -4  -2   5 1676.92 770.465  20
   4   2  -5 1025.14 658.937  22
  -4   2   4 145503. 5528.45  20
  -4   2   4 153167. 6790.60   2
   4  -2  -4 146678. 6433.37   3
  -4  -2   4 119688. 6829.73   2
   4  -2  -4 131427. 6377.29  22
  -4  -2   4 135471. 5127.15  20
   4   2  -4 117896. 7409.37  22
  -4   2   3 232378. 6576.70  20
  -4  -2   3 204208. 5695.91  20
   4  -2  -3 238154. 7793.55   3
   4   2  -3 192575. 9117.50  22
  -4  -2   3 188004. 8160.09   2
   4  -2  -3 217781. 7920.94  22
  -4  -2   2 546.526 518.393   2
   4   2  -2 1377.40 301.078  19
   4  -2  -2 1023.62 600.671  22
   4   2  -2 722.812 574.589  22
   4  -2  -2 1262.56 621.137   3
   4   2  -1 284.942 140.802  19
  -4  -2   1 148.406 270.623  21
   4  -2  -1-144.870 288.755  22
  -4  -2   1 231.709 225.573   4
   4  -2  -1 16.0889 360.130   3
   4   2  -1-21.4606 630.811  22
  -4   2   0 20724.4 1866.67   2
   4   2   0 16854.0 1274.82  19
   4  -2   0 19469.7 2079.32   3
  -4  -2   0 20453.0 1667.03  21
  -4  -2   0 19494.9 1411.55   4
   4  -2   0 22041.7 2044.03  22
   4   2   0 17396.1 2367.05  22
   4   2   1 66740.9 4197.69  22
   4  -2   1 77883.5 4252.10   3
  -4   2  -1 74984.3 3170.81   2
  -4  -2  -1 70017.8 2926.92   4
   4  -2   1 80396.2 3455.13  22
  -4  -2  -1 79951.4 3515.51  21
   4  -2   2 17887.7 2123.22   3
  -4  -2  -2 20529.7 1884.13  21
   4  -2   2 20332.1 1395.42  22
  -4  -2  -2 18632.4 1623.96   4
   4   2   2 16998.8 1723.23  22
   4  -2   3 15591.1 2100.40   3
  -4  -2  -3 16859.0 1637.07   4
  -4   2  -3 16693.0 1595.18   4
  -4  -2  -3 19454.5 1932.20  21
   4  -2   4 11629.0 1946.30   3
  -4  -2  -4 13744.5 1563.74   4
  -4   2  -4 13868.8 1524.74   4
  -4  -2  -4 15593.9 1869.15  21
  -4  -2  -5 899.551 502.876  21
  -4   2  -5 162.650 173.718   4
  -4  -2  -5 761.419 488.903   4
  -4  -2  -6 24893.6 2590.05  21
   4   2   6 20991.9 4525.36  20
   4  -2   6 18778.5 4587.72  20
  -4  -2  -6 24590.8 2363.81   4
  -4   2  -6 26482.9 2317.24   4
   4  -2   7 16941.6 4695.35  20
  -4  -2  -7 22646.3 1652.78   6
  -4   2  -7 24306.9 1716.19   8
  -4  -2  -7 22356.5 1833.96   8
   4   2   7 18712.5 4467.96  20
  -4  -2  -7 23035.4 1758.75   7
  -4   2  -7 20291.9 2114.36   4
  -4  -2  -7 22966.0 2578.98  21
  -4   2  -7 22192.2 1554.11   6
  -4  -2  -8 1533.70 760.455  21
  -4  -2  -8 144.277 228.643   7
  -4  -2  -8 910.718 479.314   6
  -4   2  -8 415.759 189.952   6
   4  -2   8 736.470 1403.17  20
  -4   2  -8 286.042 238.996   8
  -4  -2  -8 547.031 391.864   8
  -4   2  -9 21510.3 1608.72   6
  -4   2  -9 21702.5 1754.87   8
  -4  -2  -9 23648.5 2022.03   8
  -4  -2  -9 20967.4 1760.49   7
  -4  -2  -9 20116.3 1640.09   6
  -4  -2 -10 1035.52 367.553   6
  -4   2 -10 978.733 342.868   6
  -4   2 -10 345.711 293.265   8
  -4  -2 -10 932.440 529.180   8
  -4  -2 -10-14.3606 308.022   7
  -4  -2 -11 4630.27 779.037   7
  -4  -2 -11 5142.85 925.791   8
  -4   2 -11 3218.80 654.981   8
  -4  -2 -11 3060.75 621.854   6
  -4  -2 -12 6976.47 998.380   8
  -4  -2 -12 7402.51 849.966  14
  -4  -2 -12 7418.63 828.390   7
  -4  -2 -13 14625.3 986.711  14
  -4   2 -13 14990.2 1050.06  14
  -4   2 -14 349.018 128.426  14
   4  -3 -17 6950.17 591.489   8
   4   3 -16 27944.7 1399.47   8
   4  -3 -16 26686.1 1553.40   8
   4  -3 -16 24063.4 1255.14   7
   4  -3 -15 6462.20 907.168   8
   4   3 -15 7373.51 898.326   8
   4  -3 -14 12053.1 1327.44   8
   4   3 -14 10172.5 1186.90   8
   4   3 -13 1993.69 699.678  24
   4  -3 -13 1585.61 552.135   8
   4   3 -13 1388.65 469.807   8
   4  -3 -12 1394.69 465.163   8
   4   3 -12 1224.62 468.142   8
   4   3 -12 1902.23 691.697  24
  -4  -3  12 614.641 677.582  12
  -4  -3  11 1428.07 903.506  20
   4   3 -11 38.1535 252.908  24
   4   3 -11 1533.65 1023.98   1
   4  -3 -11 1044.88 394.477   8
  -4  -3  11 1162.73 868.831  12
  -4   3  11 1783.98 1289.11  20
  -4   3  10 79685.1 6595.23  20
  -4  -3  10 70646.5 6644.15  20
   4  -3 -10 67834.8 4976.95  22
  -4   3  10 68675.8 6866.74   2
   4   3 -10 58861.1 5385.40  22
  -4  -3  10 63585.6 4600.58  12
   4   3 -10 69586.1 3498.98  24
   4   3 -10 72418.2 5957.78   1
  -4  -3  10 51231.2 4632.81  18
  -4   3   9 36.6936 502.132  20
  -4   3   9 805.842 826.366   2
   4   3  -9 798.564 587.000   1
   4  -3  -9 891.717 577.456  22
   4   3  -9 846.462 858.853  22
   4  -3  -8 2078.17 960.062  22
  -4   3   8 1899.21 1012.68  20
  -4  -3   8 2179.96 1176.54  20
  -4   3   8 1804.28 781.235   2
   4   3  -8 2007.93 904.476   1
   4   3  -8 1350.17 1037.45  22
  -4   3   7 8219.81 1773.81  20
  -4  -3   7 7835.92 1823.34  20
   4   3  -7 9330.50 1679.86   1
   4   3  -7 7888.22 2129.47  22
   4  -3  -7 6075.76 1483.48  22
  -4   3   7 8398.02 1983.65   2
  -4  -3   6 141223. 6830.12  20
  -4   3   6 150279. 7851.42   2
   4   3  -6 124621. 5515.37   1
  -4   3   6 147769. 6667.87  20
   4   3  -6 118268. 8202.37  22
   4  -3  -6 134573. 6830.65  22
  -4  -3   5 38486.5 3000.34  20
   4   3  -5 28765.1 2318.06   1
   4  -3  -5 28574.7 3067.30  22
  -4   3   5 37771.3 3060.21  20
   4   3  -5 28293.3 3937.40  22
  -4   3   4 91599.7 4406.71  20
  -4  -3   4 85193.5 3842.59  20
   4   3  -4 78331.6 3336.57   1
   4  -3  -4 85475.5 5132.47   3
   4  -3  -4 83745.5 5018.20  22
  -4   3   3 26920.5 1994.72  19
   4  -3  -3 36252.9 3202.48   3
   4   3  -3 33895.1 1805.27   1
  -4  -3   3 34009.7 1497.47   4
  -4  -3   3 32162.9 2132.58  20
   4  -3  -3 36073.9 3124.41  22
  -4  -3   2 70.3019 153.100  21
   4   3  -2 239.448 130.196   1
   4   3  -2 115.710 187.951  19
  -4   3   2 0.42571 59.1955  19
   4  -3  -2-35.7460 448.928   3
  -4  -3   2 100.861 155.147   4
   4  -3  -2 341.061 467.716  22
  -4  -3   1-111.372 254.657  21
   4   3  -1 205.903 132.122  19
   4  -3  -1 500.693 379.978  22
   4  -3  -1 42.0526 461.799   3
  -4  -3   1 52.8571 146.516   4
   4  -3   0 64821.6 4211.87   3
   4   3   0 60742.8 3079.40  19
  -4  -3   0 63450.7 2609.69   4
   4  -3   0 70197.4 3692.80  22
  -4  -3   0 65710.5 3061.47  21
   4   3   1 4738.68 1250.10  19
  -4  -3  -1 4671.62 780.450   4
   4   3   1 5038.45 1345.56  22
   4  -3   1 3328.17 1131.57   3
   4  -3   1 5373.64 914.676  22
  -4  -3  -1 5318.96 948.764  21
   4  -3   2 122868. 6132.49   3
  -4  -3  -2 120083. 4687.58  21
  -4   3  -2 126836. 3893.36   2
  -4  -3  -2 114124. 4067.32   4
   4  -3   2 121824. 3840.75  22
  -4  -3  -3 165.562 405.377  21
  -4  -3  -3 66.9629 235.656   4
  -4   3  -3-154.819 333.493   4
   4  -3   3 797.123 683.642   3
   4  -3   4 29476.8 3253.76   3
  -4  -3  -4 35021.6 2858.81  21
  -4  -3  -4 31698.8 2411.71   4
  -4   3  -4 32355.0 2359.86   4
  -4  -3  -5 2622.54 821.048  21
  -4  -3  -5 3733.06 932.084   4
   4   3   5 2611.51 1575.85  20
  -4   3  -5 3064.35 808.829   4
   4  -3   5 4526.27 1450.28   3
   4   3   6 14202.0 3632.77  20
  -4  -3  -6 22244.8 1734.99   8
  -4   3  -6 18808.4 1963.07   4
   4  -3   6 17955.8 5044.68  20
  -4  -3  -6 17842.6 2232.81  21
  -4  -3  -7 2810.30 1022.28  21
  -4  -3  -7 2418.31 558.877   6
   4   3   7 112.639 1740.11  20
  -4   3  -7 2041.35 488.262   6
  -4   3  -7 932.750 307.776   4
   4  -3   7 2412.33 1452.96  20
  -4  -3  -7 2048.95 578.504   8
  -4  -3  -7 2080.53 553.892   7
   4   3   8 6085.30 2137.36  20
   4  -3   8 11016.4 3805.23  20
  -4  -3  -8 14704.5 1578.09   8
  -4  -3  -8 10393.0 1878.77  21
  -4  -3  -8 13354.0 1358.37   6
  -4  -3  -8 12993.3 1441.05   7
  -4   3  -8 12779.0 1219.75   6
  -4  -3  -9 69067.0 3539.35   8
  -4  -3  -9 61749.1 2959.23   6
  -4  -3  -9 70330.5 3331.81   7
  -4   3  -9 67421.7 2830.96   6
  -4  -3 -10 24683.0 2052.25   8
  -4   3 -10 25141.3 1640.23   6
  -4  -3 -10 25111.1 1923.51   7
  -4  -3 -10 21376.2 1654.22   6
  -4  -3 -11 2385.12 667.106   8
  -4  -3 -11 3727.61 742.719   7
  -4  -3 -11 3184.61 621.509  14
  -4  -3 -12 2075.62 520.374   8
  -4  -3 -12 2739.48 519.905  14
  -4  -3 -12 1781.46 448.366   7
  -4  -3 -13-48.8065 236.622   8
  -4  -3 -13 222.731 164.951  14
  -4  -3 -13 215.587 151.022   7
   4  -4 -17 4696.68 456.242   8
   4  -4 -16 2434.90 472.891   8
   4  -4 -16 2475.54 406.403   7
   4  -4 -15 4770.89 748.887   8
   4   4 -15 4890.91 671.878   8
   4  -4 -14 54149.0 2765.55   8
   4   4 -14 55310.2 2644.84   8
  -4  -4  13 4200.28 1141.81  12
   4  -4 -13 6232.24 979.469   8
   4   4 -13 5578.03 896.825   8
   4   4 -13 7843.89 1342.47  24
   4  -4 -12 3791.12 791.222   8
   4   4 -12 4215.62 804.517   8
   4   4 -12 3761.44 959.934  24
  -4  -4  12 2973.26 1062.23  12
  -4  -4  11 3618.14 1507.75  20
   4   4 -11 4916.96 1059.41  24
   4  -4 -11 4712.42 853.559   8
  -4   4  11 4404.60 1586.72  20
   4   4 -11 4680.19 1415.35   1
  -4  -4  11 4854.64 1360.21  12
  -4  -4  10 17065.5 3307.36  20
   4  -4 -10 17673.5 1832.80  23
  -4   4  10 20389.3 3220.69  20
   4  -4 -10 15479.7 2362.76  22
  -4   4  10 18060.0 3402.73   2
  -4  -4  10 16619.9 2675.27  18
   4   4 -10 17822.1 2914.79   1
   4   4 -10 17117.9 1764.40  24
  -4  -4  10 18639.9 2518.49  12
   4   4 -10 12897.7 2637.56  22
  -4   4   9 7880.62 2240.57   2
  -4   4   9 8838.19 2087.66  20
  -4  -4   9 7654.41 2057.05  20
   4   4  -9 9237.67 1945.84   1
   4   4  -9 7647.84 2242.46  22
  -4  -4   9 8322.43 1579.21  12
   4  -4  -9 7985.72 1764.57  22
  -4   4   8 71305.0 5385.03  20
  -4  -4   8 55544.3 5125.63  20
   4   4  -8 54431.4 5820.01  22
  -4   4   8 67467.9 5983.89   2
   4   4  -8 56923.6 4523.68   1
   4  -4  -8 57071.4 4583.02  22
  -4   4   7 25618.4 3015.80  20
  -4  -4   7 22020.3 2879.75  20
  -4   4   7 25956.1 3510.78   2
   4   4  -7 21481.8 2543.67   1
   4  -4  -7 22434.0 2845.38  22
   4   4  -7 17906.4 3429.61  22
  -4  -4   6 17967.4 2418.81  20
  -4   4   6 23495.2 2582.42  20
   4   4  -6 20383.5 2240.39   1
   4  -4  -6 18998.0 2548.50  22
   4   4  -6 16323.6 3282.03  22
  -4   4   5 316.779 458.895  20
   4  -4  -5-216.258 743.020   3
  -4  -4   5 136.401 324.025  20
   4   4  -5-234.609 533.525  22
   4  -4  -5 236.803 391.283  22
   4   4  -5-55.9679 357.080   1
  -4   4   4 102925. 4723.63  20
   4   4  -4 126181. 4895.34  19
  -4   4   4 66337.8 4941.68  19
   4  -4  -4 88552.7 5156.12  22
   4  -4  -4 97041.7 5803.57   3
  -4  -4   4 93332.2 3857.61  20
   4   4  -4 87226.1 3536.55   1
  -4  -4   4 91100.1 2074.73   4
  -4  -4   3 7253.26 955.295  20
   4   4  -3 11243.1 1298.63  19
  -4   4   3 5218.69 1021.86  19
  -4  -4   3 8350.92 715.798   4
   4   4  -3 6649.49 814.330   1
   4  -4  -3 9550.01 1646.82  22
   4  -4  -3 6762.81 1437.63   3
  -4  -4   2 6621.65 873.782  21
   4   4  -2 6850.24 919.318  19
  -4   4   2 6372.80 716.886  19
  -4  -4   2 6324.05 703.326   4
   4  -4  -2 5216.02 1174.14  22
   4  -4  -2 6317.46 1463.66   3
  -4   4   1 8073.77 706.881  19
   4   4  -1 8982.19 1130.01  19
  -4  -4   1 3841.32 454.574   3
  -4  -4   1 6832.20 789.817   4
   4  -4  -1 8817.04 1701.76   3
   4  -4  -1 8379.97 1424.75  22
  -4  -4   1 7312.73 990.640  21
   4  -4   0 125591. 6392.93   3
   4   4   0 115612. 4981.02  19
  -4  -4   0 120444. 3698.99   4
   4  -4   0 134825. 5350.38  22
  -4  -4   0 125935. 4387.05  21
   4  -4   1 171557. 7658.69   3
  -4  -4  -1 162948. 4714.34   4
  -4  -4  -1 171885. 5452.97  21
   4  -4   1 181681. 5752.08  22
   4  -4   2 254981. 9694.21   3
  -4  -4  -2 243099. 6212.90   4
  -4  -4  -2 268368. 7322.98  21
   4   4   3 6280.85 1950.90  19
  -4  -4  -3 7051.16 1098.83   4
   4  -4   3 7476.38 1775.87   3
  -4  -4  -3 8418.62 1335.78  21
  -4  -4  -4 6113.95 1225.27  21
   4   4   4 3907.50 1865.30  20
   4   4   4 3186.27 2064.09  19
  -4  -4  -4 7727.89 1220.80   4
   4  -4   4 4050.90 1254.09   3
  -4   4  -4 7321.63 1116.63   4
  -4  -4  -5 663.258 459.598  21
  -4  -4  -5 25.9954 176.115   4
   4  -4   5 70.0197 323.274   3
   4   4   5 388.298 1157.27  20
  -4   4  -5-59.0708 230.344   4
  -4   4  -6 68524.6 2662.78   6
   4   4   6 56753.2 6890.84  20
   4  -4   6 55036.6 8469.30  20
  -4  -4  -6 76949.5 3036.79   6
  -4   4  -6 74311.4 3884.10   4
  -4  -4  -6 80330.0 4896.75  21
  -4  -4  -6 83363.3 3488.16   8
  -4  -4  -6 78998.3 3279.36   7
  -4  -4  -7 4354.17 1209.83  21
   4   4   7 1995.71 1691.63  20
   4  -4   7 2552.03 1855.17  20
  -4  -4  -7 4328.30 838.170   8
  -4   4  -7 2933.34 791.527   4
  -4  -4  -7 4913.80 828.295   7
  -4  -4  -7 4111.76 756.638   6
  -4   4  -7 3950.97 667.827   6
  -4  -4  -8 30646.1 2318.68   8
   4  -4   8 29290.3 6416.93  20
  -4  -4  -8 30022.4 3141.98  21
  -4  -4  -8 29627.1 2171.17   7
  -4  -4  -8 28297.8 2018.22   6
  -4   4  -8 28631.7 1822.95   6
  -4  -4  -9 365.495 391.016   7
  -4  -4  -9 412.339 282.691   6
  -4   4  -9 836.438 320.708   6
  -4  -4  -9-89.4147 253.162   8
  -4  -4  -9 353.393 324.406  14
  -4  -4 -10 6310.33 967.424   6
  -4  -4 -10 7704.94 1204.78   8
  -4  -4 -10 8384.05 1067.70  14
  -4  -4 -10 8019.47 1125.40   7
  -4   4 -10 8854.99 950.309   6
  -4  -4 -11 629.231 343.234   7
  -4  -4 -11-274.747 222.507   8
  -4  -4 -11 287.025 217.286  14
  -4  -4 -12 14911.5 1427.82   8
  -4  -4 -12 14745.0 1108.11  14
  -4  -4 -12 15589.1 1226.61   7
  -4  -4 -13 179.265 199.725   8
  -4  -4 -13 168.056 148.116  14
  -4  -4 -13 175.503 155.042   7
   4  -5 -16 276.158 164.766   8
   4  -5 -16 60.1272 137.200   7
   4  -5 -15 2087.76 489.181   8
  -4  -5  15 538.733 456.935  12
   4  -5 -14 3665.70 714.501   8
   4   5 -14 4985.02 713.715   8
   4   5 -14 4928.75 1034.20  24
   4  -5 -13 42505.7 2497.75   8
   4   5 -13 47563.2 2515.86   8
   4   5 -13 45017.3 3126.39  24
  -4  -5  13 43452.1 3919.81  12
  -4  -5  12 8298.55 1835.68  12
   4  -5 -12 5314.57 905.818   8
   4   5 -12 5532.81 855.235   8
   4   5 -12 6231.79 1203.32  24
  -4   5  11 18974.9 2875.77  20
  -4  -5  11 13664.5 3008.57  20
   4  -5 -11 16670.3 1760.18  23
   4  -5 -11 18470.5 1628.26   8
  -4  -5  11 19374.1 2753.74  12
   4   5 -11 19448.1 2023.40  24
  -4  -5  10 1647.02 1110.84  20
   4   5 -10-242.019 520.579   1
  -4  -5  10-2267.10 1070.06  18
   4  -5 -10 177.459 164.573   8
  -4   5  10-234.322 664.934  20
   4   5 -10 569.821 382.123  24
   4   5 -10-829.025 1513.37  22
  -4   5  10 1531.41 1188.68   2
  -4  -5  10 114.875 768.068  12
   4  -5 -10-66.4923 315.322  23
   4  -5 -10 310.875 405.124  22
  -4   5   9 1291.69 773.324  20
  -4  -5   9 111.700 550.826  18
   4   5  -9-241.696 336.082   1
  -4   5   9-163.105 413.458   2
  -4  -5   9-200.973 534.603  12
   4  -5  -9-294.492 307.473  23
   4  -5  -9-406.511 451.283  22
   4   5  -9 1372.27 1176.06  22
   4   5  -9-304.720 206.692  24
  -4  -5   8 665.531 706.703  20
   4   5  -8-275.863 962.114  22
   4   5  -8 1386.27 892.600   1
  -4   5   8 594.768 825.354   2
  -4   5   8 616.199 573.039  20
   4  -5  -8 799.250 641.813  22
   4   5  -7 30961.9 3078.55   1
  -4   5   7 34919.6 3388.45  20
  -4  -5   7 25095.2 3046.09  20
  -4   5   7 40304.1 4493.08   2
   4   5  -7 23471.3 4132.40  22
   4  -5  -7 32204.1 3462.61  22
  -4  -5   6 14224.2 1984.47  20
  -4   5   6 15761.5 2067.51  20
   4   5  -6 11585.4 2889.51  22
   4   5  -6 11257.9 1682.59   1
   4  -5  -6 12280.3 2088.09  22
  -4   5   5 6714.89 1273.93  20
  -4  -5   5 3944.62 913.195  20
   4  -5  -5 6280.82 1569.25   3
  -4   5   5 1104.54 1031.51  19
   4   5  -5 3248.40 832.325   1
   4  -5  -5 5996.11 1456.69  22
   4  -5  -4 7598.81 1663.94   3
  -4  -5   4 5309.32 907.746  20
  -4   5   4 8114.40 1870.02  19
   4  -5  -4 8289.46 1618.73  22
   4   5  -4 7013.65 1024.00   1
   4   5  -3 14788.9 1590.40  19
  -4   5   3 7784.29 1329.76  19
   4  -5  -3 12200.4 2097.32   3
  -4  -5   3 12001.4 832.241   4
   4  -5  -3 10867.9 1816.39  22
  -4  -5   3 9466.17 1006.14  21
   4   5  -2 21214.6 1869.31  19
  -4   5   2 18599.3 1515.81  19
   4  -5  -2 21131.9 2809.08   3
   4  -5  -2 21600.3 2459.65  22
  -4  -5   2 19712.7 1249.86   4
  -4  -5   2 17983.7 1559.23   3
  -4  -5   2 19541.3 1544.80  21
  -4   5   1 111654. 3323.81  19
   4   5  -1 112045. 4670.16  19
   4  -5  -1 106951. 6266.58   3
  -4  -5   1 103372. 3268.48   4
  -4  -5   1 107257. 3880.03  21
   4  -5  -1 121494. 5627.78  22
   4  -5   0 24168.5 3012.62   3
   4   5   0 21856.5 2360.73  19
  -4  -5   0 21019.2 1567.32   4
   4  -5   0 24171.0 2353.79  22
  -4  -5   0 23461.8 1918.27  21
   4  -5   1 35701.7 3720.80   3
   4   5   1 31436.9 3416.63  19
  -4  -5  -1 36051.4 2210.92   4
   4  -5   1 38770.4 2794.38  22
  -4  -5  -1 37514.4 2573.64  21
   4  -5   2 46604.0 4350.23   3
   4   5   2 36095.4 4388.78  19
  -4  -5  -2 41467.3 2546.58   4
  -4  -5  -2 41421.8 2904.10  21
   4   5   3 62660.4 5823.16  20
   4   5   3 58932.0 6374.64  19
   4  -5   3 88455.4 6289.77   3
  -4  -5  -3 87122.5 3982.03   4
  -4  -5  -3 93556.5 4620.99  21
   4  -5   4 20094.1 3069.38   3
   4   5   4 15080.8 3025.87  20
  -4  -5  -4 21064.6 2050.06   4
  -4   5  -4 20370.2 1908.74   4
  -4  -5  -4 22821.5 2410.39  21
   4  -5   5 40699.9 4619.84   3
   4   5   5 36558.7 4915.50  20
  -4   5  -5 50861.0 3102.59   4
  -4  -5  -5 47654.3 3679.32  21
  -4  -5  -6 4500.93 1172.15  21
  -4   5  -6 4750.72 674.665   6
   4  -5   6 3468.41 2683.19  20
  -4   5  -6 4208.72 795.796   9
   4   5   6 2476.84 1781.73  19
  -4  -5  -6 5984.23 802.445  14
   4  -5   6 6597.07 1935.96   3
  -4   5  -6 5419.47 1073.28   4
  -4  -5  -6 5893.00 875.502   6
  -4  -5  -6 6818.61 983.182   8
  -4  -5  -6 5610.09 908.562   7
  -4  -5  -7-29.3954 418.707  21
  -4   5  -7 1017.29 474.477   9
  -4   5  -7 497.425 231.724   6
  -4  -5  -7 46.4265 465.079   7
  -4  -5  -7 383.655 324.912   8
  -4  -5  -7 428.679 235.775  14
   4  -5   7 723.058 1901.57  20
  -4  -5  -7 614.648 324.078   6
   4  -5   8 13819.2 4204.52  20
  -4   5  -8 15067.2 1850.48   9
  -4  -5  -8 18582.8 1828.85   8
  -4  -5  -8 18174.4 1525.25  14
  -4  -5  -8 19283.1 1768.03   7
  -4  -5  -8 16007.3 1529.02   6
  -4  -5  -8 15600.9 2240.35  21
  -4   5  -8 17861.3 1441.36   6
  -4  -5  -9 5132.06 892.937   6
  -4  -5  -9 3806.57 864.354   8
  -4  -5  -9 4871.65 783.069  14
  -4  -5  -9 5218.97 935.622   7
  -4   5  -9 4367.83 717.218   6
  -4  -5 -10 6756.52 1124.92   8
  -4  -5 -10 6340.26 886.020  14
  -4  -5 -10 8324.87 1131.80   7
  -4  -5 -11 4641.32 803.403   7
  -4  -5 -11 3854.19 810.961   8
  -4  -5 -11 4178.77 705.031  14
  -4  -5 -12 864.679 345.837   8
  -4  -5 -12 1013.73 322.811  14
  -4  -5 -12 476.690 254.920   7
  -4  -5 -13 2447.77 473.633   8
  -4  -5 -13 3040.34 429.702   7
   4  -6 -16 6914.37 664.806   8
   4  -6 -16 7625.29 677.224   7
   4  -6 -15 16827.3 1281.65   8
  -4  -6  15 11292.7 1451.34  12
   4  -6 -14 3087.78 639.703   8
   4   6 -14 1934.86 668.777  24
  -4  -6  14 1813.69 813.261  12
   4  -6 -13 901.434 412.019   8
   4   6 -13 734.968 330.201   8
  -4  -6  13 1849.71 833.539  12
   4   6 -13 1166.78 581.242  24
   4  -6 -12 7614.79 1030.47   8
   4   6 -12 8499.68 1030.74   8
   4   6 -12 8356.11 1361.06  24
  -4  -6  12 11323.1 2213.93  12
  -4   6  11-339.878 583.260  20
   4   6 -11 535.853 394.957  24
  -4  -6  11 1643.06 1092.51  18
   4  -6 -11 412.679 223.555   8
  -4  -6  11 853.907 630.312  12
   4  -6 -11 151.136 344.169  23
  -4  -6  10 55850.1 5379.99  20
   4   6 -10 61533.3 5479.35   1
  -4  -6  10 58008.6 5230.20  18
  -4  -6  10 59746.9 4711.61  12
  -4   6  10 58242.7 6191.33   2
   4  -6 -10 59264.7 3485.07  23
   4  -6 -10 59484.7 2770.61   8
   4   6 -10 61650.5 3459.11  24
  -4   6  10 68170.0 5342.62  20
   4  -6 -10 60797.3 4746.86  22
   4   6 -10 55112.9 5795.67  22
  -4   6   9 72430.9 5274.35  20
   4   6  -9 69861.6 5475.19   1
  -4  -6   9 57323.4 5239.74  20
  -4   6   9 74536.8 6707.73   2
  -4  -6   9 72810.4 5778.02  18
   4  -6  -9 63896.3 2735.70   8
   4  -6  -9 61811.9 3529.39  23
   4  -6  -9 64892.5 5001.93  22
   4   6  -9 64661.4 3384.10  24
   4   6  -9 58503.4 6581.35  22
  -4  -6   9 65835.4 4708.56  12
  -4   6   8 6711.54 1502.43  20
  -4  -6   8 4800.05 1347.95  20
  -4   6   8 8248.24 2183.38   2
   4   6  -8 6831.06 1525.20   1
   4  -6  -8 7648.00 1758.92  22
   4   6  -8 3844.40 1523.17  22
  -4   6   7 950.026 797.975  20
  -4  -6   7 1009.27 770.561  20
  -4   6   7-190.206 978.341  19
   4   6  -7 1027.37 583.063   1
   4  -6  -7 2031.48 954.583  22
   4   6  -7 1574.79 1199.53  22
  -4   6   6 9071.85 1589.66  20
   4   6  -6 6892.97 1311.27   1
  -4  -6   6 7340.96 1295.11  20
   4  -6  -6 10399.5 2235.72   3
  -4   6   6 5293.84 1615.24  19
   4  -6  -6 8335.05 1773.31  22
  -4   6   5 19835.5 2179.03  20
  -4  -6   5 13959.6 1603.90  20
   4   6  -5 24366.9 2667.70  19
   4   6  -5 9424.62 1343.73   1
  -4   6   5 9423.90 2370.73  19
   4  -6  -5 18457.3 2823.47   3
   4  -6  -5 17204.5 2420.31  22
  -4  -6   4 141476. 4348.10  20
   4  -6  -4 158764. 8155.89   3
   4  -6  -4 160441. 7421.24  22
   4   6  -3 57156.7 3482.84  19
  -4   6   3 47460.2 3458.67  19
   4  -6  -3 51755.9 4594.33   3
   4  -6  -3 53875.5 4145.64  22
  -4  -6   3 46155.1 3096.80   3
  -4  -6   3 45567.0 2231.91  21
   4   6  -2 746.190 499.425  19
  -4  -6   2 156.897 323.559   3
  -4   6   2-2.17937 312.084  19
  -4  -6   2 437.616 299.329  21
   4  -6  -2 571.995 754.014   3
   4  -6  -2 248.195 305.830  22
  -4  -6   1 2210.30 621.455  21
   4  -6  -1 859.629 533.521   3
  -4   6   1 1329.80 441.618  19
   4   6  -1 1479.50 776.059  19
  -4  -6   1 1511.13 378.048   4
   4  -6  -1 1149.88 689.757  22
   4   6   0 594.839 520.912  19
   4  -6   0 383.776 360.886  22
  -4  -6   0 213.406 141.675   4
  -4  -6   0-78.7812 201.625  21
   4  -6   0 198.562 381.178   3
  -4   6   0 36.4664 263.931  19
   4  -6   1 190557. 9251.62   3
   4   6   1 179272. 8773.77  19
  -4  -6  -1 187899. 5318.41   4
  -4  -6  -1 200055. 6303.37  21
   4  -6   2 159841. 8637.04   3
  -4  -6  -2 161190. 5986.19  21
  -4  -6  -2 154719. 5132.62   4
   4  -6   3 32423.0 3992.28   3
  -4  -6  -3 34039.9 2879.53  21
  -4   6  -4 8212.96 1203.63   4
   4   6   4 4777.83 2226.00  19
   4  -6   4 8218.09 2092.26   3
  -4  -6  -4 6323.25 1333.45  21
   4   6   5 4066.96 2091.31  19
  -4  -6  -5 8433.71 1097.37   8
  -4  -6  -5 8728.60 997.875  14
   4  -6   5 5498.38 1856.56   3
  -4  -6  -5 9296.08 1098.29   7
  -4   6  -5 6393.35 1103.71   4
  -4  -6  -5 7594.87 978.658   6
  -4  -6  -5 9105.52 1664.19  21
   4  -6   6 36744.9 4714.48   3
   4  -6   6 45038.8 7859.25  20
  -4   6  -6 40334.7 2939.08   9
  -4   6  -6 36806.5 1989.61   6
  -4  -6  -6 43940.8 2643.14   8
  -4  -6  -6 39200.1 3540.38  21
  -4  -6  -6 40157.8 2184.36  14
  -4  -6  -6 43132.6 2515.77   7
  -4   6  -6 41428.3 3550.58  11
  -4  -6  -6 39275.6 2329.46   6
  -4   6  -7 37985.0 2095.99   6
   4  -6   7 35702.0 7205.53  20
  -4  -6  -7 38183.2 3608.80  21
  -4   6  -7 40863.2 3121.20   9
  -4  -6  -7 42102.9 2703.19   8
  -4  -6  -7 41153.3 2286.39  14
  -4  -6  -7 40257.0 2538.23   7
  -4  -6  -7 37650.3 2354.33   6
  -4   6  -8 19904.2 2123.41   9
  -4  -6  -8 25630.7 2126.73   8
  -4  -6  -8 22506.4 1707.91  14
  -4  -6  -8 22478.1 1905.32   7
  -4  -6  -8 22609.8 1861.97   6
  -4   6  -8 23590.3 1662.80   6
  -4   6  -9 944.678 302.516   6
  -4  -6  -9 1119.44 543.733   8
  -4  -6  -9 1482.93 506.330  14
  -4  -6  -9 1617.88 593.468   7
  -4  -6 -10 1648.01 604.579   8
  -4  -6 -10 1984.67 611.619   7
  -4  -6 -10 763.237 324.179  14
  -4  -6 -11 15021.0 1553.29   8
  -4  -6 -11 13977.8 1137.00  14
  -4  -6 -12 32674.4 1968.42   8
  -4  -6 -12 31549.4 1443.92  14
  -4  -6 -13 7711.46 630.000   7
   4  -7 -16 16660.7 893.659   8
   4  -7 -16 17260.0 964.969   7
   4  -7 -15 4668.81 613.828   8
  -4  -7  15 2087.31 571.219  12
   4   7 -14-139.626 257.365  24
   4  -7 -14 216.333 178.155   8
   4  -7 -13 2055.94 518.470   8
   4   7 -13 2898.36 817.032  24
  -4  -7  13 3040.86 1291.41  12
   4  -7 -12 7875.69 1044.60   8
   4   7 -12 6845.13 1254.30  24
  -4  -7  12 8468.86 1999.32  12
   4   7 -11 5011.50 1063.86  24
  -4  -7  11 5088.02 1749.28  18
   4  -7 -11 4134.61 708.227   8
  -4  -7  11 4395.51 1383.39  12
   4  -7 -11 3130.44 750.773  23
  -4   7  10 40835.0 3835.63  20
  -4  -7  10 43272.6 4638.94  18
  -4   7  10 40940.7 5020.23   2
  -4  -7  10 45457.3 4168.01  12
   4  -7 -10 42426.5 2326.91   8
   4   7 -10 44464.1 4612.33   1
   4   7 -10 43594.0 2970.65  24
   4  -7 -10 41784.5 2944.83  23
   4  -7 -10 38098.3 3759.37  22
  -4  -7  10 39879.4 5313.02   3
   4  -7 -10 42035.6 3320.31  21
  -4   7   9 18055.2 2506.89  20
  -4   7   9 12816.7 3539.76  19
  -4  -7   9 17804.3 2970.54  18
   4   7  -9 17552.8 2746.07   1
   4  -7  -9 16021.0 1337.74   8
  -4  -7   9 11683.9 1880.83  15
  -4   7   9 16128.2 3156.17   2
   4   7  -9 15456.0 1704.45  24
  -4  -7   9 15432.3 2419.37  12
   4  -7  -9 13706.2 2304.60  22
  -4  -7   9 15922.8 3269.09   3
   4   7  -9 13629.8 3293.65  22
   4  -7  -9 18072.0 1957.07  23
  -4   7   8 16459.8 2290.07  20
  -4  -7   8 12685.3 2083.00  20
  -4   7   8 19258.3 3405.65   2
  -4   7   8 7399.31 2417.18  19
   4   7  -8 13428.6 2278.55   1
  -4  -7   8 13546.8 2145.07  16
  -4  -7   8 14587.9 2052.10  15
   4  -7  -8 13697.4 2330.71  22
   4   7  -8 12679.7 1426.36  24
   4   7  -8 12725.7 3446.31  22
  -4  -7   8 14463.0 2126.34  12
   4  -7  -8 13948.7 1682.40  23
  -4  -7   8 11047.8 2465.76   3
   4   7  -7 474.680 395.823   1
  -4  -7   7-874.216 532.729  20
  -4   7   7-1592.72 1702.84  19
  -4   7   7 209.629 342.620  20
   4  -7  -7-361.308 356.214  22
   4   7  -7 392.844 1350.28  22
  -4   7   6 83135.9 4763.97  20
   4  -7  -6 78275.7 6185.86   3
   4  -7  -6 69553.8 5201.27  22
  -4  -7   6 67276.5 5286.42   3
   4  -7  -5 3945.87 1382.02   3
   4  -7  -5 2598.14 1086.97  22
   4   7  -5 2552.83 1199.72  19
  -4   7   5 589.455 503.808  19
  -4  -7   5 2323.92 991.496   3
   4   7  -4 24079.3 2629.37  19
  -4   7   4 14401.5 2609.11  19
   4  -7  -4 18871.7 2896.84   3
   4  -7  -4 21255.5 2731.32  22
  -4  -7   4 15942.3 2180.19   3
   4   7  -3 44010.5 3315.48  19
  -4   7   3 32660.0 3032.00  19
   4  -7  -3 42339.7 4396.67   3
  -4  -7   3 37765.9 2003.37  21
   4  -7  -3 37830.6 3588.58  22
  -4  -7   3 31760.4 2711.73   3
   4  -7  -2 95192.0 5561.94  22
   4   7  -2 96620.9 4993.16  19
  -4   7   2 89401.0 4309.76  19
   4  -7  -2 94661.8 6492.18   3
  -4  -7   2 97750.2 3654.52  21
  -4  -7   1-235.239 402.238  21
   4   7  -1 237.340 345.977  19
  -4   7   1 175.257 252.517  19
   4  -7  -1 433.924 689.260   3
   4  -7  -1 477.940 381.539  22
   4  -7   0 89651.5 6519.99   3
  -4   7   0 95072.3 4109.38  19
   4   7   0 84273.9 5416.97  19
   4  -7   0 91315.6 5134.85  22
  -4  -7   0 88915.6 4023.51  21
  -4  -7  -1 227.447 311.355  21
   4  -7   1 504.356 1144.11   3
  -4   7  -1 115.016 256.959  19
   4   7   1 870.598 842.278  19
   4   7   2 1045.65 792.031  19
  -4  -7  -2 4759.38 1116.16  21
   4  -7   2 4955.64 1656.24   3
  -4  -7  -3 6467.61 1317.22  21
   4  -7   3 5643.08 1675.17   3
   4   7   3 7034.12 2329.80  19
   4   7   4 80680.5 8294.03  19
  -4   7  -4 96746.7 4258.71   4
   4  -7   4 95473.0 7477.55   3
  -4  -7  -4 96869.7 5300.97  21
  -4  -7  -5 1836.08 973.838  21
  -4  -7  -5 1560.23 520.510   6
   4   7   5 537.883 970.395  19
   4  -7   5 1976.40 2793.87  20
  -4  -7  -5 242.453 258.450   8
  -4  -7  -5 1506.35 460.581  14
  -4  -7  -5 897.664 265.547   7
   4  -7   5 1152.21 949.619   3
  -4   7  -5 1019.48 519.081   4
  -4   7  -5 2433.46 1029.29  11
  -4  -7  -6 8115.23 1665.23  21
  -4   7  -6 8153.17 964.899   6
   4  -7   6 10647.2 4362.32  20
   4   7   6 3860.64 2228.64  19
  -4   7  -6 10202.3 1573.99   9
  -4  -7  -6 8928.00 1264.79   8
  -4  -7  -6 8265.79 1019.45  14
  -4  -7  -6 8383.35 1144.99   6
  -4  -7  -6 9005.42 1192.02   7
   4  -7   6 5753.41 1824.45   3
  -4   7  -6 10728.8 1892.70  11
  -4  -7  -7 1850.97 743.415  21
  -4  -7  -7 1792.46 636.778   6
  -4   7  -7 3205.24 1023.85  11
  -4   7  -7 2273.44 795.853   9
  -4   7  -7 3117.55 608.878   6
   4   7   7 3037.46 1844.17  19
  -4  -7  -7 2516.96 717.430   8
  -4  -7  -7 2063.04 558.972  14
  -4  -7  -7 3604.95 801.810   7
  -4   7  -8 1848.48 864.424   9
  -4   7  -8 1397.23 410.214   6
  -4  -7  -8 2225.13 680.496   8
  -4  -7  -8 2143.26 593.375  14
  -4  -7  -8 1897.58 547.584   7
  -4  -7  -9 6185.11 1073.23   8
  -4  -7  -9 5292.75 813.511  14
  -4  -7  -9 6947.94 1075.61   7
  -4   7  -9 6785.33 852.105   6
  -4  -7 -10 15359.3 1592.62   8
  -4  -7 -10 11350.4 1087.19  14
  -4  -7 -10 15975.3 1538.26   7
   4  -7  10 16838.5 1925.71  12
  -4  -7 -11 3508.96 688.906   8
  -4  -7 -11 3803.34 557.754  14
  -4  -7 -11 4073.20 703.460   7
  -4  -7 -12 545.864 274.331   7
  -4  -7 -12-193.080 272.682   8
  -4   7 -13 99.0065 81.8886  14
  -4  -7 -13 419.552 166.583   7
   4  -8 -16 3540.59 405.146   7
   4  -8 -15 7976.93 709.445   8
  -4  -8  15 5723.55 1019.62  12
   4   8 -14 16343.2 1660.52  24
   4  -8 -14 16144.5 1222.21   8
  -4  -8  14 15208.8 2062.09  12
   4  -8 -13 19593.9 1460.15   8
   4   8 -13 21525.2 2059.23  24
   4   8 -12 6062.77 1147.42  24
   4  -8 -12 6207.02 918.469   8
  -4  -8  12 4500.20 1434.48  12
  -4  -8  11-267.791 523.428  18
   4  -8 -11 701.278 391.123   8
  -4  -8  11 1019.14 725.121  12
   4  -8 -11 711.428 537.292  23
   4   8 -11 1084.07 583.830  24
   4  -8 -10 6410.18 1329.49  21
   4  -8 -10 6328.42 1115.49  23
  -4   8  10 3788.29 1598.23  19
  -4  -8  10 5607.93 1777.53  18
   4  -8 -10 5899.83 796.939   8
   4   8 -10 5532.82 1018.05  24
  -4  -8  10 4598.76 1417.27  12
  -4   8   9 27924.8 2992.71  20
  -4   8   9 32523.2 4478.13   2
  -4   8   9 14600.5 4094.97  19
  -4  -8   9 27141.6 3811.86  18
   4  -8  -9 26853.8 1702.20   8
  -4  -8   9 20414.3 2534.13  15
   4   8  -9 25194.7 2228.70  24
  -4  -8   9 21686.4 3891.29   3
  -4  -8   9 31393.2 3429.91  12
   4   8  -9 24662.1 4404.22  22
   4  -8  -9 26470.9 2416.88  23
   4  -8  -9 23948.1 3104.63  22
  -4   8   8 31387.2 3094.02  20
  -4   8   8 16038.2 3615.45  19
  -4  -8   8 28202.2 3212.55  16
  -4  -8   8 26625.9 2903.22  15
   4  -8  -8 23308.2 3114.01  22
   4   8  -8 28701.8 2282.83  24
  -4  -8   8 27837.1 3097.47  12
  -4  -8   8 24143.6 3785.42   3
   4   8  -8 23291.1 4717.65  22
   4  -8  -8 27721.9 2482.42  23
  -4  -8   7 7721.29 1504.15  12
  -4   8   7 4967.57 2418.53  19
  -4  -8   7 6756.14 1920.11   3
  -4  -8   7 6879.28 1615.67  16
  -4  -8   7 6732.31 1433.98  15
   4  -8  -7 5666.17 1572.02  22
   4  -8  -7 7532.30 1287.60  23
  -4  -8   6 46996.6 4547.87   3
  -4   8   6 44465.8 5735.38  19
   4  -8  -6 54947.4 5410.96   3
   4  -8  -6 54787.2 4765.85  22
  -4   8   5 34790.9 4549.74  19
   4  -8  -5 42000.6 4606.91   3
  -4  -8   5 33983.0 3598.22   3
   4  -8  -5 42504.3 4118.37  22
   4   8  -4-1475.10 726.526  19
  -4   8   4-204.251 1044.44  19
   4  -8  -4 513.470 596.922   3
  -4  -8   4-280.895 650.442   3
   4  -8  -4 394.399 489.834  22
   4   8  -3 7429.25 1513.87  19
  -4   8   3 7598.47 1609.17  19
   4  -8  -3 9066.79 2111.01   3
   4  -8  -3 7592.51 1693.37  22
   4   8  -2 83382.7 5010.09  19
  -4   8   2 79867.7 4488.03  19
   4  -8  -2 78112.9 6201.41   3
  -4  -8   2 80230.7 3371.98  21
   4  -8  -2 79159.9 5305.54  22
  -4  -8   1 2320.07 693.045  21
  -4   8   1 1611.12 627.144  19
   4   8  -1 1079.55 622.929  19
   4  -8  -1 1558.27 667.448  22
  -4   8   0 12929.1 1690.53  19
   4  -8   0 14243.5 2742.32   3
   4   8   0 9868.59 2040.75  19
  -4  -8   0 14058.6 1639.53  21
  -4   8  -1 12974.2 1874.77  19
   4   8   1 7272.09 1828.36  19
  -4  -8  -1 11747.0 1602.24  21
   4  -8   1 8833.17 2229.38   3
   4  -8   2 51561.7 5443.78   3
   4   8   2 38968.9 4888.60  19
  -4  -8  -2 54601.7 3692.49  21
   4   8   3 7965.97 2444.96  19
   4  -8   3 9183.79 2286.73   3
  -4  -8  -3 8673.09 1515.55  21
   4  -8   4 38615.9 4951.97   3
  -4  -8  -4 39487.7 2393.94   8
  -4  -8  -4 42595.3 3582.80  21
  -4   8  -4 42115.0 2791.56   4
  -4  -8  -4 34872.7 2018.88  14
  -4  -8  -4 40679.2 2305.31   7
  -4  -8  -4 37707.9 2287.35   6
  -4   8  -4 44304.5 3783.01  11
   4  -8   5-226.451 2225.66  20
   4   8   5 878.246 1129.55  19
  -4   8  -5-66.5087 689.847  11
  -4  -8  -5 501.936 369.167   8
  -4  -8  -5-98.6430 312.135  14
   4  -8   5 150.344 815.781   3
  -4  -8  -5 344.202 315.095   7
  -4  -8  -5 764.395 468.173   6
  -4  -8  -5 525.866 580.966  21
  -4  -8  -6-2271.05 910.842  21
   4  -8   6 3901.48 2680.37  20
  -4   8  -6-201.759 471.035   9
   4   8   6-2170.13 1995.19  19
  -4  -8  -6 668.269 421.029   8
  -4  -8  -6 283.326 310.449  14
   4  -8   6-1408.61 1019.06   3
  -4  -8  -6 206.381 284.002   7
  -4   8  -6 1173.12 787.229  11
  -4   8  -7 11449.7 1166.51   6
   4  -8   7 6485.97 3149.83  20
  -4   8  -7 12001.4 1837.76   9
  -4  -8  -7 12608.9 1504.54   8
  -4  -8  -7 10327.8 1143.49  14
  -4  -8  -7 12549.4 1421.54   7
  -4   8  -7 15433.3 2306.48  11
  -4  -8  -7 12240.6 2092.32  21
  -4   8  -8 940.768 757.961   9
  -4   8  -8 986.071 335.886   6
  -4  -8  -8 631.950 368.347   7
  -4  -8  -8 376.642 244.059   8
  -4  -8  -8 705.339 292.798  14
  -4  -8  -9 3819.52 827.448   8
  -4  -8  -9 2969.30 606.658  14
  -4  -8  -9 4813.59 883.773   7
  -4   8  -9 5010.08 717.249   6
  -4  -8 -10-211.109 298.575   8
  -4  -8 -10 97.4558 169.530  14
  -4  -8 -10 66.3196 331.215   7
  -4  -8 -11 1257.04 437.771   8
  -4  -8 -11 2629.42 574.720   7
  -4  -8 -12 4883.22 668.621   8
  -4  -8 -12 7018.44 749.139   7
   4  -9 -15 7471.62 562.546   8
  -4  -9  15 6775.80 1040.59  12
   4   9 -14 800.966 395.563  24
   4  -9 -14 127.452 164.056   8
  -4  -9  14 257.721 544.307  12
   4   9 -13-233.385 300.770  24
   4  -9 -13 35.8545 182.157   8
  -4  -9  13 286.067 591.219  12
   4   9 -12 5653.99 1136.82  24
   4  -9 -12 3793.91 625.889   8
  -4  -9  12 5127.34 1417.43  12
  -4  -9  11 35500.4 4135.84  18
   4  -9 -11 34909.8 1996.23   8
   4   9 -11 35111.2 2763.81  24
  -4  -9  11 36507.7 3815.19  12
   4  -9 -11 33363.5 2509.24  23
  -4  -9  10 751.829 705.738  12
  -4  -9  10 1455.52 1178.34  18
   4   9 -10 278.227 369.853  24
   4  -9 -10 179.330 417.035  23
  -4   9   9 1844.51 1448.44  19
  -4  -9   9-356.682 882.700  18
  -4  -9   9 1116.27 505.085  15
  -4   9   9 1662.64 1073.14   2
   4   9  -9 2089.36 1389.38  22
   4   9  -9 709.277 410.757  24
  -4  -9   9 839.607 705.381  12
   4  -9  -9 430.586 301.356  23
  -4  -9   8 10185.1 2042.20  12
  -4   9   8 5605.33 2072.67  19
  -4  -9   8 11234.6 2103.95  16
  -4  -9   8 10267.5 2421.97   3
  -4  -9   8 12014.2 1990.82  15
   4  -9  -8 12328.4 2328.46  22
   4   9  -8 11695.2 1513.98  24
   4  -9  -8 11413.7 1632.48  23
   4   9  -8 6847.32 2601.88  22
   4   9  -7 28158.5 2217.67  24
  -4   9   7 21934.4 4402.17  19
  -4  -9   7 22129.6 3468.32   3
  -4  -9   7 28687.0 3242.58  16
  -4  -9   7 29101.5 3073.16  12
  -4  -9   7 30911.4 3157.41  15
   4  -9  -7 27460.3 3461.18  22
   4  -9  -7 28939.4 2564.81  23
   4  -9  -6-2306.84 1182.35   3
   4   9  -6-483.401 554.683  19
  -4   9   6 1148.56 1171.41  19
  -4  -9   6 608.228 617.076  16
  -4  -9   6-1478.93 885.837   3
  -4  -9   6 967.416 742.957  15
   4  -9  -6 31.9026 397.991  23
   4  -9  -6 538.612 698.711  22
  -4   9   5 45886.3 5092.98  19
   4  -9  -5 47235.7 5062.93   3
   4  -9  -5 48184.7 4567.69  22
  -4  -9   5 34749.4 3837.49   3
   4  -9  -4 8913.12 2164.33   3
   4   9  -4 11331.5 2094.08  19
  -4   9   4 10193.1 2178.12  19
  -4  -9   4 7669.16 1598.89   3
   4  -9  -4 8058.69 1835.34  22
   4   9  -3 1690.42 843.667  19
  -4   9   3 990.282 665.694  19
   4  -9  -3 1773.70 741.590  22
   4  -9  -3 1024.63 543.617   3
   4   9  -2 1499.19 813.680  19
  -4   9   2 2196.96 812.447  19
   4  -9  -2 2656.22 1245.73   3
  -4  -9   1 2608.04 734.353  21
  -4   9   1 2134.47 805.475  19
   4   9  -1 3750.73 1312.88  19
   4  -9  -1 3577.05 1480.30   3
  -4   9   0 15059.4 1939.58  19
   4  -9   0 16309.7 3095.08   3
   4   9   0 16822.1 2689.21  19
  -4  -9   0 15992.5 1814.54  21
   4  -9   1 146148. 9439.82   3
  -4   9  -1 166955. 7320.32  19
   4   9   1 140701. 8476.56  19
  -4  -9  -1 140425. 5815.79  21
   4   9   2 10051.3 2484.31  19
   4  -9   2 13009.5 2793.89   3
  -4  -9  -2 15546.7 2051.98  21
  -4  -9  -3 494.153 433.396  21
   4   9   3 499.307 1109.98  19
  -4  -9  -3-122.742 263.092   7
   4  -9   3 1935.61 1378.92   3
  -4   9  -3 465.432 706.660  11
   4   9   4-502.004 798.376  19
  -4  -9  -4 1833.74 840.729  21
  -4  -9  -4 1308.20 498.306   8
  -4  -9  -4 301.917 279.835   7
   4  -9   4-412.457 934.320   3
  -4   9  -4-76.3655 548.533  11
   4  -9   5 26063.0 4351.06   3
   4  -9   5 19520.8 5032.54  20
   4   9   5 18050.7 4062.64  19
  -4  -9  -5 24242.9 2004.89   8
  -4  -9  -5 18419.0 1516.34  14
  -4  -9  -5 25811.8 1948.38   7
  -4   9  -5 26138.0 3177.55  11
  -4  -9  -5 26716.4 2994.99  21
  -4  -9  -6-274.139 576.265  21
  -4   9  -6 884.029 804.893   9
  -4   9  -6 560.524 354.254  11
  -4  -9  -6 437.192 375.289   8
  -4  -9  -6 1242.52 607.578   7
  -4  -9  -6 946.075 389.806  14
  -4   9  -7 22798.0 1664.48   6
  -4   9  -7 24185.8 2640.80   9
  -4  -9  -7 20393.0 1913.57   8
  -4  -9  -7 17414.1 1474.89  14
  -4   9  -7 23089.0 2889.49  11
  -4  -9  -7 25305.2 1995.57   7
  -4   9  -8 5734.13 1335.35   9
  -4  -9  -8 7866.17 1183.74   8
  -4  -9  -8 6073.68 865.290  14
  -4  -9  -8 7671.87 1121.69   7
  -4   9  -8 9188.95 1022.53   6
  -4  -9  -9 28178.3 2096.02   8
  -4  -9  -9 34432.0 2234.80   7
  -4  -9 -10 186.383 215.902   8
  -4  -9 -10-96.4048 291.416   7
   4  -9  10-263.251 501.599  12
  -4  -9 -11 413.560 165.415   8
  -4  -9 -11 1067.68 357.405   7
  -4  -9 -12 1106.68 302.413   7
   4 -10 -15 7429.74 614.860   7
  -4 -10  15 5599.21 833.603  12
   4  10 -14 26710.6 1863.21  24
  -4 -10  14 24995.0 2397.96  12
   4  10 -13 776.080 464.371  24
   4 -10 -13 511.599 210.350   8
  -4 -10  13 966.993 524.667  12
  -4 -10  12 1370.57 927.782  12
   4  10 -12 967.377 571.776  24
  -4 -10  11 85.9758 554.971  18
  -4 -10  11 1305.66 1034.10  12
   4  10 -11 1393.77 618.652  24
   4 -10 -11 1275.66 558.825  23
   4 -10 -10 36518.6 2820.46  23
  -4 -10  10 34891.6 4279.71  18
  -4 -10  10 33130.4 3708.16  12
   4  10 -10 34057.5 2701.07  24
   4 -10  -9 11512.6 1630.39  23
  -4 -10   9 15426.8 3028.94  18
  -4 -10   9 11340.1 2151.56  16
  -4 -10   9 11031.4 1957.05  15
   4  10  -9 13143.9 1666.03  24
  -4 -10   9 10978.5 2183.98  12
  -4  10   8 29721.6 5014.60  19
   4 -10  -8 40623.3 3145.32  23
  -4 -10   8 41104.3 4083.60  16
  -4 -10   8 37006.8 3555.00  15
   4  10  -8 41030.5 2879.99  24
  -4 -10   8 41164.3 3886.43  12
   4  10  -8 29675.2 5612.04  22
  -4 -10   8 23589.7 3951.47   3
   4  10  -7 88.7209 329.061  24
  -4  10   7 2293.23 1646.50  19
  -4 -10   7 1607.80 980.987  12
  -4 -10   7 442.326 663.479  16
  -4 -10   7-1353.06 1289.53   3
  -4 -10   7 566.330 930.513  15
   4 -10  -7 164.758 391.696  23
   4 -10  -6 9481.43 1512.98  23
   4 -10  -6 8859.49 2205.54   3
   4  10  -6 12716.2 2599.45  19
  -4  10   6 9668.55 2328.02  19
  -4 -10   6 8701.46 1828.79  16
  -4 -10   6 5914.49 1823.62   3
  -4 -10   6 9898.98 1831.53  15
   4  10  -6 9157.99 1277.65  24
  -4 -10   6 11877.4 1888.25  12
  -4  10   5 38763.6 4585.99  19
   4 -10  -5 41396.7 4849.49   3
  -4 -10   5 36341.9 3272.24  17
  -4 -10   5 45679.9 3974.30  16
   4 -10  -5 43116.8 3197.29  23
  -4  10   4 124346. 7595.72  19
   4 -10  -4 109201. 7922.26   3
  -4 -10   4 105690. 5495.63  17
  -4 -10   4 124278. 6436.47  16
   4 -10  -4 118457. 5228.91  23
  -4  10   3 957.837 586.714  19
   4 -10  -3 346.685 879.895   3
   4  10  -3 751.140 660.496  19
   4  10  -2 19460.4 2775.81  19
  -4  10   2 19055.4 2420.34  19
   4 -10  -2 14441.7 2849.54   3
  -4 -10   1 2150.55 642.445  21
  -4  10   1 3195.80 895.162  19
   4  10  -1 4245.23 1388.78  19
   4 -10  -1 3268.49 1378.30   3
  -4  10   0 26980.8 2778.30  19
   4  10   0 36675.4 4071.80  19
   4 -10   0 29588.4 4352.64   3
  -4 -10   0 28694.4 2491.35  21
   4 -10   1 45478.8 5450.95   3
   4  10   1 48930.8 4984.08  19
  -4 -10  -1 47632.2 3409.57  21
  -4  10  -1 42432.5 3564.88  11
   4 -10   2 63347.4 6568.31   3
   4  10   2 64794.1 6155.01  19
  -4 -10  -2 73673.0 4176.35  17
  -4  10  -2 67490.2 4733.04  11
  -4 -10  -2 70766.5 4409.66  21
  -4 -10  -3-3.79763 360.826  21
  -4 -10  -3 727.244 378.453   7
  -4 -10  -3 499.190 334.462   8
   4 -10   3-495.658 934.814   3
  -4 -10  -3 310.303 253.026  17
  -4  10  -3 483.645 557.669  11
  -4 -10  -4 2539.10 733.537  21
   4 -10   4-1579.08 1549.71  20
   4  10   4 4917.91 1798.19  19
  -4 -10  -4 5538.95 1153.45  17
  -4 -10  -4 2046.69 521.760   8
  -4  10  -4 2565.10 978.411  11
   4 -10   4 6573.85 2237.22   3
  -4 -10  -4 3465.40 739.017   7
  -4 -10  -5 2917.44 1043.64  21
   4 -10   5-2253.18 1734.83  20
  -4  10  -5 769.005 596.188   9
   4  10   5 1213.02 1207.72  19
  -4 -10  -5 226.638 522.360  17
  -4 -10  -5 477.987 295.854   8
  -4 -10  -5 636.410 266.371   7
   4 -10   5-50.7151 410.980   3
  -4  10  -5 447.828 508.554  11
  -4  10  -6 15070.7 2167.62   9
  -4 -10  -6 11537.5 1419.68   8
  -4 -10  -6 13168.4 1438.55   7
  -4  10  -6 13927.1 2351.25  11
  -4  10  -7 15845.5 1356.09   6
  -4  10  -7 17606.8 2292.44   9
  -4 -10  -7 14795.5 1581.25   8
  -4 -10  -7 16732.2 1629.08   7
  -4  10  -8 8181.79 1569.42   9
  -4 -10  -8 9161.87 1203.82   8
  -4  10  -8 10941.6 1073.04   6
  -4 -10  -8 11288.3 1323.35   7
  -4 -10  -9-163.948 192.071   8
  -4 -10  -9 606.954 303.087   7
  -4 -10 -10 1146.24 397.582   7
  -4 -10 -10 734.987 296.707   8
   4 -10  10 1855.43 737.655  12
  -4 -10 -11 6616.62 746.799   7
   4 -10  11 3546.93 573.504  12
  -4 -10 -12 4117.13 452.593   7
   4  11 -14 9211.92 978.589  24
   4 -11 -14 8907.48 763.370   7
  -4 -11  14 10622.8 1485.23  12
  -4 -11  13 504.503 556.428  12
   4  11 -13 72.5025 247.781  24
   4  11 -12 29192.3 2301.35  24
  -4 -11  12 28782.7 3141.29  12
   4 -11 -11 2084.08 631.179  23
  -4 -11  11 93.1204 751.304  18
  -4 -11  11 2785.41 1198.18  12
   4  11 -11 2150.73 658.230  24
  -4 -11  10-70.0082 535.053  12
  -4 -11  10-556.496 788.698  18
   4  11 -10 323.730 399.126  24
   4 -11 -10-45.4996 217.555  23
   4  11  -9-455.459 508.736  24
   4 -11  -9 578.214 556.948  23
  -4 -11   9-536.082 1014.26  18
  -4 -11   9 384.479 779.121  12
  -4 -11   9 129.648 537.311  16
  -4 -11   9-183.495 545.227  15
   4 -11  -8 31634.1 2814.84  23
  -4 -11   8 32977.1 3710.00  16
  -4 -11   8 27774.5 3172.41  15
   4  11  -8 25193.5 5342.76  22
   4  11  -8 33203.1 2645.49  24
  -4 -11   8 33674.7 3552.77  12
  -4 -11   7 9445.53 2115.93  16
  -4 -11   7 6043.90 1532.81  12
  -4 -11   7 5595.80 1521.07  15
   4  11  -7 5189.88 1045.04  24
   4 -11  -7 5983.53 1264.89  23
   4  11  -6 45269.6 4972.18  19
  -4  11   6 29649.8 4282.84  19
   4 -11  -6 30031.0 4217.39   3
  -4 -11   6 39857.7 3782.03  15
  -4 -11   6 36257.8 3853.42  16
   4  11  -6 34244.8 2559.27  24
   4 -11  -6 33457.1 2944.15  23
  -4 -11   6 34207.8 3231.70  12
   4 -11  -5 3138.10 1384.79   3
   4  11  -5 850.336 611.751  19
  -4  11   5 2043.03 981.464  19
  -4 -11   5 2488.22 999.332  17
  -4 -11   5 2751.49 1123.56  16
   4  11  -5 2368.46 760.183  24
  -4 -11   5 2262.40 638.673  12
   4 -11  -5 2230.97 687.558  23
   4 -11  -4 12443.4 2667.78   3
   4  11  -4 18040.6 2959.27  19
  -4  11   4 14807.8 2598.44  19
  -4 -11   4 11617.5 1877.68  17
  -4 -11   4 16018.7 2500.05  16
   4  11  -4 14107.7 1545.52  24
   4 -11  -4 14208.3 1868.07  23
   4  11  -3 4853.19 1571.56  19
  -4  11   3 5335.87 1409.09  19
  -4 -11   3 3019.11 994.460  17
   4 -11  -3 3951.11 1561.02   3
   4 -11  -3 2957.71 875.967  23
  -4  11   2 69140.9 4244.27  11
   4  11  -2 96746.2 6511.59  19
  -4  11   2 84756.6 5436.21  19
   4 -11  -2 73529.8 6793.77   3
  -4 -11   2 82900.5 4900.12  17
   4 -11  -2 83843.5 4546.45  23
  -4 -11   1-247.023 617.818  17
   4  11  -1 22.9193 419.720  19
   4 -11  -1 1064.28 560.720  23
   4 -11  -1 385.173 880.995   3
  -4  11   1-449.559 704.179  11
   4  11   0 21952.1 3336.89  19
   4 -11   0 18248.4 3489.36   3
   4 -11   0 20827.0 2217.71  23
  -4 -11   0 19086.8 2254.90  17
  -4  11   0 18491.3 2369.84  11
  -4 -11   0 17712.1 2045.64  21
  -4 -11  -1 629.288 246.185  21
   4  11   1 680.075 897.332  19
  -4 -11  -1 83.7322 499.962  17
   4 -11   1 157.118 287.281  23
  -4  11  -1 295.007 492.413  11
   4 -11   1 116.494 658.374   3
   4  11   2 16127.9 3189.97  19
  -4 -11  -2 16573.5 2115.90  17
  -4  11  -2 15435.1 2387.79  11
   4 -11   2 15236.4 3343.51   3
  -4 -11  -2 16687.3 2184.97  21
  -4 -11  -3 5427.13 1257.28  21
   4  11   3 4928.73 1945.77  19
  -4 -11  -3 3545.85 1009.93  17
  -4 -11  -3 5073.08 788.693   7
   4 -11   3 4267.97 1682.04   3
  -4  11  -3 5372.36 1590.28  11
   4 -11   4 51965.9 6253.40   3
   4  11   4 61022.2 6672.00  19
  -4 -11  -4 69692.8 4231.36  17
  -4 -11  -4 65140.0 2996.08   7
  -4  11  -4 63446.2 5110.56  11
  -4 -11  -4 72682.1 4830.24  21
  -4  11  -5 1332.07 490.056   9
  -4 -11  -5 696.249 347.793   7
  -4 -11  -5 427.242 355.218   8
  -4 -11  -5 541.199 490.044  17
  -4  11  -5 522.930 795.115  11
  -4  11  -6 4548.39 1198.56   9
  -4 -11  -6 5191.09 1073.03  17
  -4 -11  -6 3344.45 725.311   8
  -4 -11  -6 4991.11 908.886   7
  -4  11  -7 4581.73 1244.17   9
  -4  11  -7 3497.14 626.161   6
  -4 -11  -7 3114.87 685.809   8
  -4 -11  -7 4862.40 888.700   7
  -4  11  -8 9833.20 1753.80   9
  -4  11  -8 12539.5 1083.34   6
  -4 -11  -8 13901.0 1394.05   7
  -4 -11  -9 2882.52 596.709   7
   4 -11   9 4827.34 1211.26  12
  -4 -11 -10 23561.0 1509.62   7
   4 -11  10 22295.7 2125.80  12
  -4 -11 -11 575.732 254.814   7
   4 -11  11 641.140 176.778  12
   4 -12 -14 2457.48 342.466   7
  -4 -12  14 1478.45 505.204  12
   4  12 -14 2436.23 434.847  24
   4 -12 -13 3192.82 479.176   7
   4  12 -13 3341.17 648.569  24
  -4 -12  13 2123.01 811.502  12
   4  12 -12-24.9832 303.038  24
  -4 -12  12 137.117 579.742  12
  -4 -12  11 4531.85 1487.73  18
   4 -12 -11 4556.20 836.375  23
   4  12 -11 3696.30 883.809  24
  -4 -12  11 4301.48 1306.54  12
  -4 -12  10 9136.40 2109.78  18
  -4 -12  10 8091.69 1833.57  12
   4  12 -10 8614.78 1319.49  24
   4 -12 -10 7166.52 1215.99  23
  -4 -12   9 53471.5 5577.03  18
  -4 -12   9 44984.7 4345.25  16
  -4 -12   9 45231.2 3770.51  15
   4  12  -9 50260.7 3264.05  24
   4 -12  -9 48469.8 3387.90  23
  -4 -12   9 48687.6 4343.43  12
  -4 -12   8 2885.93 1265.09  16
  -4 -12   8 2318.14 758.349  15
   4  12  -8 3076.31 870.024  24
   4 -12  -8 2248.90 863.460  23
  -4 -12   8 3399.87 1236.18  12
  -4 -12   7-25.6209 650.093  12
  -4 -12   7 334.997 955.158  16
  -4 -12   7 780.280 730.669  15
   4  12  -7 395.508 528.691  24
   4 -12  -7-23.1386 412.435  23
   4  12  -6 1816.69 931.375  19
  -4 -12   6 2008.42 1052.65  16
  -4 -12   6 1310.24 644.894  12
  -4 -12   6 1916.65 931.286  15
   4  12  -6 1580.14 405.714  24
   4 -12  -6 519.586 376.146  23
   4 -12  -5 9868.64 2354.07   3
  -4 -12   5 7329.53 1603.74  17
  -4 -12   5 8598.51 1992.81  16
   4  12  -5 9818.40 1365.74  24
  -4 -12   5 8405.33 1461.71  12
   4 -12  -5 8726.21 1513.85  23
   4 -12  -4-568.699 943.530   3
   4  12  -4 705.182 419.154  19
  -4 -12   4 1261.99 738.287  17
  -4 -12   4 589.003 716.337  16
   4  12  -4-133.942 311.014  24
   4 -12  -4 356.067 290.258  23
   4 -12  -3 48148.6 5531.35   3
  -4 -12   3 46236.1 3879.48  17
   4  12  -3 60296.6 5323.41  19
   4 -12  -3 50305.6 3735.95  23
   4  12  -3 48118.2 2928.19  24
   4 -12  -2 37997.3 5038.89   3
  -4 -12   2 46357.9 3833.92  17
   4  12  -2 41211.8 2678.15  24
  -4  12   2 37570.3 3277.01  11
   4 -12  -2 45199.1 3526.74  23
   4  12  -1 3458.97 1457.59  19
   4 -12  -1 2891.94 999.050  23
  -4 -12   1 3484.84 1051.95  17
  -4  12   1 3030.10 1042.34  11
   4 -12  -1 1674.47 1345.87   3
   4 -12   0 9615.60 1638.78  23
   4  12   0 10751.9 2330.41  19
  -4 -12   0 9137.82 1593.87  17
  -4  12   0 8613.76 1284.09  24
   4 -12   0 8206.44 2435.05   3
  -4  12   0 8604.12 1751.28  11
   4 -12   1 28140.7 2713.58  23
   4  12   1 30449.8 4092.15  19
   4 -12   1 23581.9 4055.77   3
  -4 -12  -1 32916.3 3143.34  17
  -4  12  -1 25140.6 3097.74  11
  -4  12  -1 22522.8 1985.52  24
  -4 -12  -1 29033.8 2717.54  21
  -4 -12  -2 4803.21 1161.87  21
   4  12   2 4467.15 1652.65  19
  -4 -12  -2 4239.35 1154.15  17
  -4  12  -2 3954.37 821.449  24
   4 -12   2 3143.81 1606.59   3
  -4  12  -2 3629.10 1324.41  11
   4  12   3 47980.4 5565.06  19
  -4  12  -3 45563.8 4337.38  11
  -4 -12  -3 58246.4 4069.79  17
  -4 -12  -3 53856.7 4056.68  21
  -4 -12  -4 2255.93 688.686  17
  -4  12  -4 2923.92 1153.06  11
  -4 -12  -4 2407.05 600.830   7
  -4  12  -5 11570.9 1908.22   9
  -4 -12  -5 10596.9 1661.83  17
  -4 -12  -5 9057.26 1141.48   7
  -4  12  -6 323.903 711.336   9
  -4 -12  -6 150.333 220.813   7
  -4  12  -7 45565.9 2216.49   6
  -4  12  -7 52918.6 3967.48   9
  -4 -12  -7 47755.9 2522.12   7
  -4  12  -8 39.5848 463.040   9
  -4 -12  -8 1.40541 242.101   7
  -4  12  -8 505.609 245.651   6
   4 -12   9 1683.31 726.808  12
  -4 -12  -9 1026.53 308.106   7
  -4 -12 -10 1377.46 371.384   7
   4 -12  10 1485.44 538.999  12
  -4 -12 -11 8166.54 611.718   7
   4 -13 -13 2725.25 371.273   7
   4  13 -13 3278.65 562.028  24
  -4 -13  13 2294.36 700.473  12
   4  13 -12 3778.63 699.568  24
   4 -13 -12 3315.33 485.029   7
  -4 -13  12 4951.72 1205.30  12
   4 -13 -11 22989.5 1723.37  23
  -4 -13  11 20886.7 2808.62  18
   4  13 -11 28482.4 2156.80  24
  -4 -13  11 25558.7 2798.68  12
  -4 -13  10 3571.56 1417.53  18
   4 -13 -10 5457.55 1027.23  23
   4  13 -10 6162.64 1008.91  24
  -4 -13  10 4752.71 1274.11  12
  -4 -13   9 8307.43 1822.26  12
  -4 -13   9 8951.51 1651.49  15
  -4 -13   9 14011.9 2818.74  18
   4 -13  -9 9996.90 1506.74  23
   4  13  -9 11779.3 1559.15  24
  -4 -13   8 333.453 721.208  16
  -4 -13   8 434.374 705.038  15
   4  13  -8-209.211 459.142  24
   4 -13  -8 612.520 417.349  23
   4 -13  -7 27782.7 2725.70  23
  -4 -13   7 23060.0 3216.75  16
  -4 -13   7 29016.1 3282.92  15
   4  13  -7 28077.6 2458.65  24
  -4 -13   7 25614.9 2893.84  12
   4 -13  -6 30940.7 2984.68  23
  -4 -13   6 29886.1 3636.42  16
  -4 -13   6 30792.7 3539.83  15
   4  13  -6 31213.4 2546.58  24
  -4 -13   6 23799.9 2660.40  12
  -4 -13   5 38161.3 3784.15  17
  -4 -13   5 48642.8 4680.63  16
   4 -13  -5 46888.8 3720.59  23
   4  13  -5 47620.5 3113.03  24
   4  13  -4 5023.47 1640.89  19
  -4 -13   4 4095.93 1316.58  17
  -4 -13   4 4104.00 1456.08  16
   4  13  -4 3530.68 880.948  24
   4 -13  -4 5341.83 1374.13  23
   4  13  -3 36619.0 4327.76  19
   4 -13  -3 30830.8 4454.31   3
  -4 -13   3 28146.0 3149.30  17
  -4 -13   3 32001.0 3671.26  16
   4 -13  -3 29949.4 2981.82  23
   4  13  -3 26000.1 2234.74  24
   4  13  -2 71778.1 5906.56  19
   4 -13  -2 63902.2 6459.90   3
  -4 -13   2 62055.3 4619.58  17
   4 -13  -2 61968.7 4296.14  23
   4  13  -2 60170.7 3396.79  24
   4  13  -1 22828.0 3324.70  19
   4 -13  -1 24246.8 4134.63   3
  -4 -13   1 19467.3 2557.28  17
   4  13  -1 18337.5 1844.66  24
   4 -13  -1 20389.0 2449.51  23
  -4  13   1 16945.5 1841.03  24
   4  13   0 3180.89 1172.18  19
  -4 -13   0 2976.42 1091.46  17
  -4  13   0 3845.88 877.604  24
   4  13   0 3170.60 772.799  24
   4 -13   0 3900.03 1142.74  23
  -4  13   0 3226.35 1143.06  11
   4 -13   0 4662.17 1743.81   3
   4 -13   1 4270.47 1055.56  23
   4  13   1 4669.98 1607.87  19
  -4 -13  -1 3056.45 984.795  17
  -4  13  -1 3698.58 822.383  24
  -4  13  -1 3680.68 1230.05  11
   4  13   2 3476.84 1237.65  19
  -4 -13  -2 4737.79 1214.65  17
  -4  13  -2 2502.14 666.777  24
   4 -13   2 4151.30 1037.83  23
  -4  13  -2 4042.85 1369.42  11
  -4 -13  -3 2043.60 743.720  17
  -4  13  -3 1266.87 438.986  24
  -4  13  -4 12084.6 1904.72   9
  -4 -13  -4 11261.5 1796.99  17
  -4  13  -4 10364.5 1319.64  24
  -4  13  -5 25150.7 2822.00   9
  -4 -13  -5 23376.0 2421.26  17
  -4 -13  -5 22538.7 1646.95   7
  -4  13  -6-436.248 698.145   9
  -4 -13  -6 331.053 253.702   7
  -4 -13  -6 1051.71 680.046  17
  -4  13  -7 1912.44 907.946   9
  -4  13  -7 1450.72 369.363   6
  -4 -13  -7 663.462 337.177   7
  -4  13  -8 2441.84 810.353   9
  -4 -13  -8 2037.88 510.824   7
  -4 -13  -9 7374.20 758.215   7
   4 -13   9 11124.0 1557.74  12
  -4 -13 -10 6661.05 568.150   7
   4 -13  10 6810.22 951.643  12
  -4 -14  13 556.778 291.346  12
   4  14 -12 19318.4 1410.14  24
  -4 -14  12 16974.8 1835.06  12
   4 -14 -11 235.636 147.186   7
  -4 -14  11 565.451 650.787  18
   4  14 -11 68.9595 267.421  24
  -4 -14  11 1397.31 623.944  12
  -4 -14  10 2870.56 1003.56  12
  -4 -14  10 2388.20 1053.35  18
   4 -14 -10 3167.96 704.545  23
   4  14 -10 3194.95 753.034  24
  -4 -14   9 1094.77 825.541  12
   4 -14  -9 2238.84 717.848  23
  -4 -14   9 2039.64 1209.68  18
   4  14  -9 1011.91 449.231  24
  -4 -14   8 25068.4 3245.04  16
  -4 -14   8 22997.7 2781.85  15
  -4 -14   8 23192.6 2704.64  12
   4 -14  -8 23733.5 2394.58  23
   4  14  -8 27513.0 2351.10  24
   4 -14  -7 7504.37 1463.97  23
  -4 -14   7 8529.40 1971.12  16
  -4 -14   7 9665.05 1947.88  15
   4  14  -7 9155.42 1358.98  24
  -4 -14   7 7476.29 1561.52  12
  -4 -14   6 18665.0 2979.15  16
  -4 -14   6 13395.1 2348.67  15
   4  14  -6 17226.5 1877.94  24
  -4 -14   6 13780.3 2011.82  12
   4 -14  -6 14715.3 2044.85  23
  -4 -14   5 6154.39 1657.31  16
   4  14  -5 5501.07 1072.66  24
   4 -14  -5 5401.80 1321.53  23
  -4 -14   4 16341.2 2508.75  17
  -4 -14   4 20515.2 3026.14  16
   4 -14  -4 19712.6 2491.40  23
   4  14  -4 21608.3 2091.14  24
  -4 -14   3-507.741 868.548  17
  -4 -14   3 1194.14 915.207  16
   4  14  -3-362.778 472.973  24
   4 -14  -3 220.473 466.280  23
  -4 -14   2 14642.6 2306.18  17
   4 -14  -2 15607.5 2229.66  23
   4  14  -2 17671.2 1858.29  24
  -4 -14   1 243.251 441.841  17
  -4  14   1 140.933 477.228  24
   4  14  -1-334.526 344.257  24
   4 -14  -1 268.508 320.114  23
   4 -14   0 5624.36 1353.24  23
  -4 -14   0 3503.10 1115.42  17
   4  14   0 4038.35 893.071  24
  -4  14   0 3230.75 842.831  24
  -4 -14  -1 2548.23 978.621  17
   4  14   1 1834.90 601.977  24
   4 -14   1 2227.27 767.688  23
  -4  14  -1 2699.73 740.749  24
  -4 -14  -2 6641.36 1530.58  17
  -4  14  -2 6421.71 1056.60  24
   4 -14   2 5444.37 1269.79  23
  -4  14  -3 2121.24 789.571   9
  -4 -14  -3 1984.22 764.011  17
  -4  14  -3 1077.65 416.932  24
  -4  14  -4 5519.72 1393.70   9
  -4 -14  -4 5293.18 1204.49  17
  -4  14  -4 3228.12 730.663  24
  -4  14  -5 4739.05 1208.61   9
  -4 -14  -5 4160.66 1137.54  17
  -4  14  -5 4016.59 771.329  24
  -4  14  -6 2851.45 913.401   9
  -4  14  -6 3119.35 591.122   6
  -4 -14  -6 3689.77 880.016  17
  -4  14  -7 481.195 540.801   9
  -4  14  -7-247.403 240.296   6
  -4 -14  -7-175.881 316.812  17
  -4 -14  -7 317.758 235.603   7
  -4 -14  -8 7550.38 728.263   7
   4 -14   8 12765.6 1646.56  12
   4 -14   9-1018.46 574.035  12
  -4 -14  -9 250.217 111.243   7
  -4 -15  12 7939.91 1067.00  12
  -4 -15  11 12866.2 1622.26  18
  -4 -15  11 16184.9 1771.87  12
  -4 -15  10 2115.04 943.488  18
   4  15 -10 2078.07 557.565  24
  -4 -15  10 1818.18 629.439  12
   4 -15 -10 1792.56 439.708  23
   4 -15  -9 3170.33 782.009  23
  -4 -15   9 3265.24 1431.49  18
   4  15  -9 3133.00 763.656  24
  -4 -15   9 2593.01 902.345  12
  -4 -15   8 12125.7 2078.48  16
  -4 -15   8 11191.7 1729.15  15
   4  15  -8 15711.4 1666.98  24
  -4 -15   8 12999.2 1867.89  12
   4 -15  -8 14788.9 1821.40  23
   4 -15  -7 32.8561 301.619  23
  -4 -15   7-116.723 969.353  16
  -4 -15   7-714.009 733.650  15
   4  15  -7 715.898 489.235  24
  -4 -15   7-381.066 537.518  12
  -4 -15   6 60383.9 5073.54  16
  -4 -15   6 57512.3 4595.96  15
   4  15  -6 59173.1 3424.28  24
   4 -15  -6 59625.2 4058.32  23
  -4 -15   5 864.121 702.992  16
   4  15  -5 1865.69 555.354  24
   4 -15  -5 1177.80 748.325  23
  -4 -15   4 6260.84 1555.33  17
  -4 -15   4 6478.85 1685.24  16
   4  15  -4 6369.65 1133.90  24
   4 -15  -4 8350.07 1627.26  23
  -4 -15   3-769.073 949.591  17
  -4 -15   3 291.186 662.684  16
   4  15  -3-138.552 462.817  24
   4 -15  -3 258.436 299.177  23
  -4 -15   2 56298.9 4543.97  17
   4 -15  -2 56724.7 4247.99  23
  -4 -15   2 57927.1 4952.92  16
  -4  15   2 51670.6 3381.58  24
   4  15  -2 53157.1 3219.71  24
  -4 -15   1 2099.23 940.802  17
   4  15  -1 2002.83 669.766  24
  -4  15   1 2617.25 764.560  24
   4 -15  -1 1504.43 719.934  23
  -4 -15   0 5472.36 1355.36  17
   4  15   0 6737.99 1130.22  24
  -4  15   0 4859.41 973.598  24
   4 -15   0 5698.28 1306.53  23
   4  15   1 8935.78 1260.02  24
  -4 -15  -1 9757.10 1837.38  17
   4 -15   1 9775.50 1729.94  23
  -4  15  -1 10096.9 1374.61  24
  -4 -15  -2 4475.96 1247.85  17
  -4  15  -2 3666.33 815.983  24
   4  15   2 3771.35 794.217  24
   4 -15   2 2868.22 897.916  23
  -4  15  -3 535.398 270.720  24
  -4  15  -3 950.815 840.859   9
  -4 -15  -3 688.001 553.101  17
  -4  15  -4 19156.7 2313.15   9
  -4 -15  -4 14924.4 1935.92  17
  -4  15  -4 16063.7 1533.21  24
  -4  15  -5 281.470 533.759   9
  -4 -15  -5 762.994 425.519  17
  -4  15  -6 3204.57 958.856   9
  -4  15  -6 2600.13 483.353   6
  -4 -15  -6 2209.98 586.589  17
  -4  15  -7 554.600 685.257   9
  -4  15  -7 1285.50 264.045   6
   4 -15   7 1359.82 485.749  12
   4 -15   8 25115.5 2094.98  12
   4 -15   9 723.986 319.875  12
   4 -16 -11 465.582 282.054  17
  -4 -16  11-190.527 289.411  12
   4  16 -10-467.100 307.493  24
  -4 -16  10-27.6969 309.811  12
   4 -16 -10-2.25201 138.409  23
  -4 -16   9 57951.7 4669.42  18
   4 -16  -9 48236.0 2640.53  23
   4  16  -9 56031.6 2678.11  24
  -4 -16   9 44459.1 2952.81  12
  -4 -16   8-162.445 688.794  18
  -4 -16   8 934.601 664.156  16
  -4 -16   8-144.496 449.718  15
   4  16  -8-99.4697 314.720  24
  -4 -16   8-70.4195 484.557  12
   4 -16  -8-227.636 362.871  23
  -4 -16   7 1997.47 979.673  16
  -4 -16   7 1364.45 672.660  15
   4  16  -7 2561.20 678.497  24
   4 -16  -7 2394.11 808.407  23
  -4 -16   6 9133.38 1843.89  16
  -4 -16   6 12098.2 2015.23  15
   4  16  -6 12259.2 1482.30  24
   4 -16  -6 10465.7 1629.09  23
   4 -16  -5 8928.66 1442.56  17
  -4 -16   5 8973.50 1948.10  16
  -4 -16   5 8005.37 1715.63  15
   4  16  -5 3887.51 836.436  24
   4 -16  -5 8954.61 1540.75  23
  -4 -16   4 1217.18 793.336  16
   4  16  -4 2422.40 732.942  24
   4 -16  -4 2634.96 998.714  23
  -4  16   3 38529.2 2798.73  24
   4 -16  -3 39687.4 3483.26  23
  -4 -16   3 36642.8 3593.03  17
  -4 -16   3 43005.7 4232.03  16
   4  16  -3 39649.5 2703.68  24
  -4 -16   2 407.594 394.244  17
  -4 -16   2 124.599 678.527  16
   4  16  -2-218.658 341.563  24
  -4  16   2-218.961 284.789  24
   4 -16  -2 589.482 596.739  23
  -4 -16   1 2553.88 1080.83  17
  -4 -16   1 1423.08 992.936  16
   4  16  -1 1804.66 547.110  24
  -4  16   1 1879.40 681.985  24
   4 -16  -1 1215.10 635.053  23
  -4 -16   0 4936.40 1304.29  17
  -4 -16   0 3981.49 1307.36  16
  -4  16   0 4149.13 916.291  24
   4  16   0 5563.45 985.816  24
   4 -16   0 4991.38 1191.48  23
  -4 -16  -1 26067.9 2884.30  17
  -4 -16  -1 25538.7 2897.51  16
  -4  16  -1 21008.0 1952.25  24
   4  16   1 17802.3 1683.81  24
   4 -16   1 25044.7 2642.78  23
  -4  16  -2 457.723 565.447   9
  -4 -16  -2 834.920 565.448  17
  -4 -16  -2 973.201 632.024  16
  -4  16  -2 237.974 378.418  24
   4  16   2-656.123 418.432  24
  -4  16  -3 7176.43 1358.79   9
  -4 -16  -3 5513.16 1239.03  17
  -4  16  -3 5735.98 876.033  24
  -4  16  -4 2782.14 620.010  24
  -4  16  -4 3446.92 951.399   9
  -4 -16  -4 1866.67 679.556  17
  -4  16  -5 12673.9 1691.65   9
  -4 -16  -5 11118.1 1418.90  17
  -4  16  -6 4233.33 506.727   6
  -4  16  -6 4359.29 1034.43   9
  -4 -16  -6 2918.19 627.713  17
   4 -16   6 2992.82 826.446  12
   4 -16   7 13300.8 1518.49  12
   4 -16   8 4046.96 741.557  12
   4 -17 -10 2691.55 507.380  17
  -4 -17   9 7024.40 1397.93  18
   4 -17  -9 6402.82 882.923  17
   4  17  -9 6072.18 735.091  24
   4 -17  -9 4719.37 693.925  23
  -4 -17   8 5388.67 1461.64  18
   4 -17  -8 5008.10 886.285  17
   4  17  -8 4623.83 714.737  24
   4 -17  -8 5007.13 865.349  23
   4 -17  -7 2775.74 699.581  17
  -4 -17   7 1063.03 795.421  16
  -4 -17   7 564.234 390.214  15
   4  17  -7 3062.29 680.384  24
   4 -17  -7 1108.55 389.727  23
   4 -17  -6 3903.52 785.284  17
  -4 -17   6 2108.32 957.707  16
  -4 -17   6 2734.76 901.647  15
   4  17  -6 3462.06 737.299  24
   4 -17  -6 4613.92 1014.25  23
   4 -17  -5 803.720 396.957  17
  -4 -17   5 518.886 760.481  16
  -4 -17   5-1057.62 822.983  15
   4  17  -5 340.847 286.192  24
   4 -17  -5 448.914 455.346  23
  -4 -17   4-428.869 645.483  16
  -4 -17   4-799.995 625.013  15
   4  17  -4 480.320 375.041  24
  -4  17   4-382.128 426.621  24
   4 -17  -4 6.19001 430.740  23
  -4 -17   3 150.434 375.078  17
  -4 -17   3 289.942 680.544  16
   4  17  -3 407.752 301.104  24
  -4  17   3-119.080 309.320  24
   4 -17  -3-162.071 372.687  23
   4 -17  -2 14987.2 2057.63  23
  -4 -17   2 11476.5 1902.00  17
  -4 -17   2 18094.6 2581.59  16
  -4  17   2 18836.4 1805.73  24
   4  17  -2 14885.2 1516.81  24
  -4 -17   1 10832.8 1825.17  17
  -4 -17   1 12956.3 2188.99  16
   4  17  -1 10449.6 1251.69  24
   4 -17  -1 13260.2 1935.85  23
  -4  17   1 12060.8 1407.93  24
  -4  17   0 16510.9 1785.88   9
  -4 -17   0 16738.0 2248.19  17
  -4 -17   0 14682.9 2151.48  16
  -4  17   0 16180.1 1597.42  24
   4  17   0 14712.0 1451.04  24
   4 -17   0 12508.4 1775.92  23
  -4  17  -1 308.987 440.235   9
  -4 -17  -1 899.333 759.615  17
  -4 -17  -1 174.937 332.956  16
  -4  17  -1 711.462 353.448  24
   4  17   1 737.765 460.622  24
   4 -17   1-112.798 260.374  23
  -4  17  -2 3527.44 959.123   9
  -4 -17  -2 3055.58 993.733  17
  -4 -17  -2 1525.24 589.177  16
  -4  17  -2 2616.60 580.846  24
  -4  17  -3 8939.55 1343.14   9
  -4 -17  -3 8321.82 1408.33  17
  -4  17  -3 9297.85 1032.48  24
  -4  17  -4 25228.3 2193.36   9
  -4 -17  -4 20998.2 1941.83  17
  -4  17  -5 19591.0 1096.99   6
  -4  17  -5 18526.2 1816.69   9
  -4 -17  -5 14242.6 1432.90  17
   4 -17   5 18536.4 1795.43  12
  -4 -17  -6 5046.18 684.684  17
   4 -17   6 9110.03 1179.59  12
   4 -17   7-143.466 323.677  12
   4 -18  -8 804.002 257.604  17
   4  18  -8 1227.68 296.567  24
  -4  18   8 1758.13 346.202  24
   4 -18  -8 1501.30 407.145  23
  -4 -18   7 3778.59 1060.32  18
   4 -18  -7 4033.18 670.794  17
  -4 -18   7 3558.58 679.898  15
  -4  18   7 4508.77 656.580  24
   4  18  -7 5286.70 695.016  24
   4 -18  -7 4681.14 853.838  23
   4 -18  -6 6069.35 1076.25  23
   4 -18  -6 8107.37 977.461  17
  -4 -18   6 4709.66 1109.60  16
  -4 -18   6 6801.77 1184.72  15
   4  18  -6 6294.28 812.464  24
  -4  18   6 6333.23 833.614  24
  -4  18   5 3842.64 707.801  24
  -4 -18   5 1778.37 753.090  16
  -4 -18   5 3926.40 1061.38  15
   4  18  -5 3479.28 646.401  24
   4 -18  -5 3843.39 901.526  23
   4 -18  -4 7778.06 1320.38  23
  -4 -18   4 9187.39 1704.78  16
  -4 -18   4 7520.33 1490.89  15
   4  18  -4 7315.36 947.793  24
  -4  18   4 8934.54 1092.65  24
  -4 -18   3 2359.54 914.907  16
   4  18  -3 2506.17 541.225  24
  -4  18   3 3015.02 650.592  24
   4 -18  -3 3113.13 919.436  23
  -4 -18   2 822.637 511.631  17
  -4 -18   2-58.0016 652.120  16
   4  18  -2 1083.03 400.683  24
  -4  18   2-128.307 249.388  24
   4 -18  -2 799.101 548.760  23
  -4 -18   1 5883.06 1225.83  17
  -4 -18   1 8385.79 1562.01  16
   4  18  -1 5751.93 814.857  24
  -4  18   1 9302.36 1110.95  24
   4 -18  -1 5587.92 1196.13  23
   4 -18   0 309.836 287.736  23
  -4  18   0 1377.11 328.442   9
  -4 -18   0 557.771 554.003  17
  -4 -18   0 485.900 477.061  16
  -4  18   0 650.134 360.336  24
   4  18   0 641.155 265.919  24
  -4  18  -1 5164.27 890.700   9
  -4 -18  -1 5581.42 1117.59  17
  -4 -18  -1 6163.77 1206.22  16
  -4  18  -1 5589.20 797.226  24
  -4  18  -2 31424.7 2181.66   9
  -4 -18  -2 26332.1 2385.95  17
  -4 -18  -2 25513.8 2061.01  16
  -4  18  -2 30633.2 1737.19  24
   4 -18   2 24554.0 1744.89  12
  -4  18  -3 931.931 392.470   9
  -4 -18  -3 587.274 377.193  17
   4 -18   3 747.425 224.404  12
  -4  18  -4 5382.35 920.075   9
  -4 -18  -4 4442.34 791.668  17
   4 -18   4 5916.87 826.021  12
  -4 -18  -5 243.023 158.238  17
   4 -18   5 955.880 409.981  12
  -4 -19   7 10547.9 1543.25  18
   4 -19  -7 9180.75 892.479  23
   4 -19  -6 2452.03 558.103  23
  -4 -19   6 1833.70 439.491  15
   4  19  -6 3122.30 435.075  24
  -4  19   6 3250.14 473.636  24
   4 -19  -5 17873.6 1656.07  23
  -4 -19   5 20912.6 2137.44  16
  -4 -19   5 18002.8 1704.49  15
   4  19  -5 19846.4 1193.92  24
  -4  19   5 19412.5 1265.08  24
  -4 -19   4-237.571 493.067  16
  -4 -19   4-481.761 535.807  15
   4  19  -4-238.720 265.907  24
  -4  19   4 349.495 264.489  24
   4 -19  -4-399.730 398.347  23
  -4 -19   3 1126.49 617.436  16
  -4 -19   3 1117.93 567.634  15
   4  19  -3 930.667 307.357  24
  -4  19   3 840.864 250.433  24
   4 -19  -3 438.939 336.367  23
   4 -19  -2 193.338 259.406  23
  -4 -19   2 79.2915 439.267  16
  -4 -19   2-239.424 572.140  15
   4  19  -2 56.9931 150.434  24
  -4  19   2-15.0218 170.659  24
  -4 -19   1 4024.99 950.547  16
  -4  19   1 4259.07 657.109  24
  -4 -19   0 5486.23 1061.04  17
  -4 -19   0 5049.26 1005.80  16
  -4  19   0 6412.33 728.985  24
  -4 -19  -1 3119.72 731.901  17
  -4 -19  -1 4133.90 817.126  16
  -4  19  -1 3229.42 489.248  24
  -4  19  -2-158.205 239.812   9
  -4 -19  -2-443.484 387.390  17
  -4 -19  -3 1872.86 467.619  17
  -4 -20   5 479.797 264.948  18
  -4 -20   4 9882.77 1432.41  18
  -4 -20   4 10256.9 1248.72  16
  -4 -20   4 7705.39 941.132  15
  -4 -20   3 1316.07 595.593  18
  -4 -20   3 1346.99 469.355  16
  -4 -20   3 2287.74 642.037  15
  -4 -20   2 13518.4 1541.36  18
  -4 -20   2 11484.2 1336.68  16
  -4 -20   2 11931.4 1383.67  15
  -4 -20   1 278.092 302.026  16
  -4 -20   1 158.971 259.745  15
  -4 -20   0 605.560 281.520  16
  -4 -20   0 905.896 422.969  15
  -4 -20  -1 4830.95 827.850  15
   5   0 -17 709.942 194.355   8
   5   0 -16 124.629 179.144   8
   5   0 -15 18614.8 1539.09   8
   5   0 -14-174.922 351.800   8
   5   0 -13 103717. 4195.56   8
  -5   0  12 315.489 542.478  12
  -5   0  11 20693.1 3418.61  20
   5   0 -11 23853.8 3596.73   1
  -5   0  11 19638.6 2517.90  12
   5   0 -11 19669.9 2951.69  22
  -5   0  10 401.793 749.835  20
  -5   0  10 606.305 1487.51   2
   5   0 -10-37.6605 448.037   1
  -5   0  10-320.674 382.715   5
  -5   0  10 280.997 773.041  12
   5   0 -10 201.050 399.872  22
  -5   0   9 235353. 13663.4   2
   5   0  -9 243361. 11121.7  22
  -5   0   8 172.042 543.849  20
  -5   0   8-741.093 1070.28   2
   5   0  -8-35.9828 595.208  22
  -5   0   7 139771. 7041.40  20
  -5   0   7 116809. 8440.29   2
   5   0  -7 117147. 7608.16  22
  -5   0   6 879.408 622.260  20
  -5   0   6 463.397 514.652   2
   5   0  -6 157.291 453.964  22
  -5   0   5 120818. 7434.85   2
   5   0  -5 127508. 7617.98  22
  -5   0   4-163.605 520.648  20
  -5   0   4 37.6978 466.590   2
   5   0  -4 899.856 1096.73  22
   5   0  -3 187991. 8714.39  22
  -5   0   3 171840. 7844.00   2
   5   0  -2-551.666 665.460  22
  -5   0   2-293.241 463.461   2
   5   0  -1 82860.1 3548.05   3
  -5   0   1 69870.0 4407.75   2
   5   0  -1 83021.5 5113.84  22
  -5   0   0-102.358 499.569   2
   5   0   0-167.615 222.575   3
  -5   0  -1 61132.5 3092.75   4
   5   0   1 72154.2 3739.60  22
  -5   0  -2-143.779 179.101   4
  -5   0  -2-174.215 459.038  21
  -5   0  -3 141404. 5250.04   4
  -5   0  -3 144411. 5893.20  21
  -5   0  -4-128.765 239.685  21
  -5   0  -4-84.8521 336.909   4
  -5   0  -5 18294.5 2077.55   4
  -5   0  -5 18994.5 2312.96  21
  -5   0  -5 20372.2 1448.56   6
   5   0   6-161.708 984.160  20
  -5   0  -6 51.7181 160.452   6
  -5   0  -6 37.6987 260.608   8
  -5   0  -6-401.195 338.222   4
  -5   0  -6 195.253 346.985   7
  -5   0  -6-292.174 521.889  21
   5   0   7 37892.1 6775.02  20
  -5   0  -7 51417.4 2858.74   8
  -5   0  -7 42463.0 3324.16   4
  -5   0  -7 49384.6 2598.37   7
  -5   0  -7 46202.5 2458.45   6
  -5   0  -8-67.0895 222.697   6
  -5   0  -8-328.540 352.744   8
  -5   0  -9 15513.1 1640.55   8
  -5   0  -9 16424.5 1465.43   7
  -5   0  -9 19083.0 1598.34   6
  -5   0 -10 362.180 250.283   6
  -5   0 -10-10.7817 213.738   8
  -5   0 -10 231.475 219.080   7
  -5   0 -11 111.295 154.160   6
  -5   0 -11 190.142 215.403   8
  -5   0 -11 392.236 278.645  14
  -5   0 -12 55.8473 177.079  14
  -5   0 -13 11989.3 760.151  14
   5   1 -17 3065.60 382.634   8
   5  -1 -17 3625.05 450.809   8
   5  -1 -16 26603.5 1582.18   8
   5   1 -16 28728.2 1608.13   8
   5   1 -15 5893.12 863.184   8
   5  -1 -15 4472.57 732.812   8
   5  -1 -14 572.798 401.742   8
   5   1 -14 388.955 282.926   8
   5  -1 -13 2098.47 652.914   8
   5   1 -13 1768.72 564.298   8
  -5  -1  13 1235.93 493.928  12
  -5  -1  12 80616.0 5185.25  12
  -5   1  11 123896. 8170.84  20
   5  -1 -11 124350. 8217.91   1
  -5  -1  11 104827. 5054.78   5
   5   1 -11 119194. 7960.97   1
  -5   1  11 91335.7 8888.85   2
  -5  -1  11 122437. 8211.14  20
  -5   1  11 108733. 5729.76  12
  -5  -1  11 109243. 6152.00  12
   5   1 -11 117059. 4708.11  24
   5   1 -11 102556. 6893.92  22
   5  -1 -11 102928. 6626.16  22
  -5   1  10 80858.4 6509.59  20
  -5  -1  10 71034.0 6228.58  20
  -5   1  10 62213.0 3745.32   5
   5   1 -10 64106.8 5610.37   1
  -5  -1  10 67503.6 4001.18   5
   5  -1 -10 59444.8 5199.77  22
  -5   1  10 66758.0 7389.48   2
   5   1 -10 64927.6 3224.90  24
  -5   1  10 65184.7 4455.51  12
  -5  -1  10 64740.8 4594.46  12
   5   1 -10 57647.8 5465.07  22
  -5   1   9 85887.3 6299.47  20
  -5  -1   9 89675.4 6498.25  20
   5   1  -9 91117.9 6248.65   1
  -5   1   9 79785.5 7715.42   2
   5  -1  -9 74201.8 5996.04  22
  -5  -1   9 76856.6 7815.37   2
   5   1  -9 79514.9 6554.35  22
  -5   1   8 7220.25 1782.17  20
  -5  -1   8 6808.28 1603.86  20
  -5  -1   8 4525.12 1736.64   2
  -5   1   8 8602.67 2438.32   2
   5  -1  -8 7173.04 1914.38  22
   5   1  -8 5775.79 1835.48  22
  -5   1   7 50286.3 4167.86  20
  -5  -1   7 49032.8 4082.49  20
  -5   1   7 39300.0 4795.96   2
  -5  -1   7 36480.8 4855.85   2
   5   1  -7 34870.9 4303.87  22
   5  -1  -7 37022.9 4042.23  22
  -5   1   6 93606.5 5320.99  20
  -5  -1   6 97017.4 5307.87  20
  -5   1   6 87883.7 6633.68   2
  -5  -1   6 73838.3 6395.68   2
   5  -1  -6 85460.6 6157.78  22
   5   1  -6 84939.1 6679.61  22
   5  -1  -5 778.081 800.670  22
  -5   1   5 1724.30 827.822  20
  -5  -1   5 755.760 418.401  20
   5   1  -5 749.412 849.018  22
  -5   1   5 809.024 745.125   2
  -5  -1   5 324.623 950.045   2
  -5   1   4 40554.7 3061.16  20
  -5   1   4 36929.4 3726.60   2
  -5  -1   4 32680.3 3784.39   2
   5  -1  -4 37582.6 3856.88  22
   5   1  -4 31170.8 3836.82  22
  -5  -1   4 36680.6 2780.26  20
  -5   1   3 12107.0 2005.51   2
   5  -1  -3 13822.3 1821.94   3
  -5  -1   3 11001.6 2132.65   2
   5  -1  -3 11716.4 2028.66  22
   5   1  -3 8421.67 1875.19  22
  -5   1   2 60134.1 4182.99   2
   5  -1  -2 63720.3 3719.65   3
  -5  -1   2 52490.9 4263.26   2
   5  -1  -2 60869.6 4448.88  22
   5   1  -2 57840.3 4826.00  22
   5  -1  -1 13841.1 1689.92   3
  -5   1   1 13293.4 1916.90   2
  -5  -1   1 12531.4 1927.26   2
   5  -1  -1 15865.1 2137.98  22
   5   1  -1 13933.5 2289.14  22
   5  -1   0 136595. 5094.27   3
  -5   1   0 130855. 5527.04   2
  -5  -1   0 131155. 4312.57   4
   5  -1   0 145887. 5914.15  22
   5   1   0 141733. 6587.27  22
  -5  -1   0 128595. 4854.94  21
  -5  -1  -1 2994.06 870.030  21
  -5   1  -1 2428.81 684.155   2
   5  -1   1 1648.38 616.019   3
  -5  -1  -1 3338.74 718.478   4
   5  -1   1 3671.87 845.154  22
   5   1   1 3844.89 1003.42  22
  -5  -1  -2 3463.68 946.345  21
  -5  -1  -2 2852.97 719.028   4
  -5   1  -2 3278.35 766.758   4
  -5  -1  -3 65736.7 3530.94   4
  -5   1  -3 67251.2 3587.27   4
  -5  -1  -3 74184.3 4197.77  21
  -5  -1  -4 15635.4 1812.74   4
  -5   1  -4 14035.9 1704.73   4
  -5  -1  -4 17270.0 2118.83  21
  -5  -1  -5 1617.98 740.744  21
   5   1   5 1221.47 1410.11  20
  -5  -1  -5 2119.32 503.726   6
  -5   1  -5 1814.09 411.349   6
  -5  -1  -5 1614.00 637.730   4
  -5   1  -5 2018.30 718.511   4
   5   1   6 28300.7 5735.31  20
   5  -1   6 25582.6 5772.91  20
  -5   1  -6 32433.5 2109.96   8
  -5  -1  -6 32357.4 2276.36   8
  -5   1  -6 30441.7 1883.73   7
  -5  -1  -6 32573.4 2863.83   4
  -5  -1  -6 31257.2 2052.63   7
  -5   1  -6 28504.5 2647.31   4
  -5  -1  -6 30240.2 1919.09   6
  -5  -1  -6 30442.9 3076.71  21
  -5   1  -6 31132.9 1933.31   6
   5   1   7 1493.61 1082.26  20
  -5  -1  -7 453.012 406.372   6
   5  -1   7-1144.66 1987.15  20
  -5   1  -7 258.367 248.173   6
  -5   1  -7 509.346 412.588   8
  -5  -1  -7 39.2691 314.704   8
  -5  -1  -7 792.810 304.160   7
  -5  -1  -7 626.279 651.558   4
  -5   1  -7-889.902 286.003   7
  -5   1  -7 503.327 403.044   4
  -5  -1  -7-261.468 461.377  21
  -5  -1  -8 849.777 406.881   6
  -5   1  -8 352.952 227.127   6
  -5  -1  -8 579.987 372.573   7
  -5   1  -8 413.584 369.618   8
  -5  -1  -8 840.245 439.852   8
  -5   1  -8 258.456 254.378   7
  -5   1  -9 30554.2 2148.84   8
  -5  -1  -9 32549.0 2373.16   8
  -5  -1  -9 32135.2 2088.04   6
  -5  -1  -9 32745.8 2165.28   7
  -5   1  -9 30943.4 2006.78   6
  -5   1 -10 12645.8 1354.55   8
  -5  -1 -10 15294.8 1547.56   8
  -5  -1 -10 13628.2 1293.34   7
  -5   1 -10 12502.4 1186.14   6
  -5  -1 -10 15159.0 1346.59   6
  -5  -1 -11 3886.16 630.720   6
  -5  -1 -11 2369.50 608.691   8
  -5  -1 -11 4830.36 738.711  14
  -5   1 -11 4712.88 734.782  14
  -5  -1 -11 2506.85 469.934   7
  -5   1 -11 3448.31 564.659   6
  -5  -1 -12 12602.4 991.088  14
  -5   1 -12 13381.4 1029.28  14
  -5  -1 -13 297.860 138.447  14
  -5   1 -13 111.515 102.666  14
   5  -2 -17 1824.08 310.105   8
   5  -2 -16 2712.19 519.166   8
   5   2 -16 2753.85 492.699   8
   5  -2 -15 6490.25 886.207   8
   5   2 -15 6449.80 875.260   8
   5  -2 -14 20530.8 1714.80   8
   5   2 -14 20318.7 1684.58   8
  -5  -2  13 287.165 435.688  12
   5  -2 -13 683.329 484.342   8
   5   2 -13 68.0882 224.357   8
   5  -2 -12 5048.78 900.187   8
   5   2 -12 5193.32 1054.48  24
  -5  -2  12 4137.28 1118.90  12
   5  -2 -12 4929.04 1013.29  23
   5   2 -11 1502.44 887.904   1
  -5   2  11 1320.72 1050.39  20
  -5  -2  11 205.465 603.889  20
  -5   2  11 1947.79 562.916   2
  -5  -2  11 574.244 914.522   5
   5   2 -11 706.651 446.741  24
  -5  -2  11 632.369 692.835  12
   5  -2 -11 1528.49 901.907  22
  -5   2  10 7742.53 2047.27  20
  -5  -2  10 5023.22 1627.03  20
  -5  -2  10 2751.98 860.400  18
   5   2 -10 5083.60 940.734  24
  -5   2  10 5021.08 1046.87  12
   5   2 -10 3469.48 1188.54   1
  -5  -2  10 6010.66 1577.53  12
   5  -2 -10 5422.25 1816.82  22
   5   2 -10 4004.57 1541.40  22
  -5   2  10 5178.77 1918.64   2
  -5   2   9 23441.1 3338.07  20
  -5  -2   9 24704.9 3476.26  20
   5  -2  -9 22167.0 3212.07  22
   5   2  -9 22988.9 3070.24   1
  -5   2   9 20490.5 3833.42   2
  -5  -2   9 23065.4 2620.93  12
   5   2  -9 19227.5 3347.45  22
  -5   2   8 45955.7 4282.21  20
  -5  -2   8 40745.0 4108.96  20
   5   2  -8 40246.5 3727.41   1
  -5   2   8 36390.6 4772.22   2
   5  -2  -8 33988.6 3943.11  22
   5   2  -8 34115.9 4466.13  22
  -5   2   7 8937.39 1782.48  20
  -5  -2   7 9248.08 1824.68  20
  -5  -2   7 10385.0 2782.03   2
  -5   2   7 11381.2 2614.39   2
   5   2  -7 7445.05 2203.94  22
   5  -2  -7 8575.92 1933.72  22
  -5  -2   6 13961.3 1958.00  20
   5   2  -6 12352.9 2729.06  22
  -5  -2   6 11800.9 2704.54   2
  -5   2   6 14812.0 2632.42   2
   5  -2  -6 13278.8 2380.10  22
  -5   2   6 16081.4 2181.82  20
  -5   2   5 10819.0 1668.88  20
  -5  -2   5 10971.4 1609.17  20
  -5  -2   5 7335.40 2092.91   2
  -5   2   5 11184.2 2198.51   2
   5   2  -5 9625.12 2315.26  22
   5  -2  -5 9600.71 1933.77  22
  -5  -2   4 1826.46 650.153  20
  -5  -2   4 2637.08 1360.99   2
   5  -2  -4 3493.04 1060.64   3
   5  -2  -4 3250.28 1207.81  22
  -5   2   4 2350.15 1132.62   2
   5   2  -4 1949.88 1020.60  22
  -5   2   3 43848.3 3751.46   2
   5  -2  -3 44450.4 3532.68   3
   5   2  -3 36076.9 4197.23  22
  -5  -2   3 34440.9 3785.05   2
   5  -2  -3 39417.9 3641.50  22
  -5   2   2 65949.1 4301.57   2
   5  -2  -2 68020.5 4221.88   3
   5  -2  -2 68837.7 4612.62  22
   5   2  -2 61573.7 5352.39  22
  -5  -2   1 2677.60 660.482   4
   5  -2  -1 459.080 315.454  22
  -5   2   1 1602.54 781.041   2
   5   2  -1 1151.94 823.982  22
  -5  -2   1 659.758 467.527  21
   5  -2  -1 1244.45 672.832   3
  -5  -2   0 314.084 352.411  21
   5   2   0 689.112 675.949  22
  -5   2   0-146.961 433.416   2
  -5  -2   0 117.631 151.245   4
   5  -2   0-215.286 358.286  22
   5  -2   0 542.263 576.970   3
  -5  -2  -1 1463.10 599.890  21
  -5  -2  -1 982.315 457.623   4
  -5   2  -1 1429.80 558.175   2
   5  -2   1 364.136 423.615   3
   5  -2   1 1522.84 527.449  22
   5   2   1 832.945 453.148  22
   5  -2   2 7749.60 1492.41   3
  -5   2  -2 8969.93 1264.28   4
  -5  -2  -2 10271.3 1320.71   4
  -5  -2  -2 10222.1 1509.45  21
  -5  -2  -3 5103.81 1148.23  21
  -5  -2  -3 5033.44 998.202   4
  -5   2  -3 4208.98 936.641   4
  -5  -2  -4 7975.09 1319.54   4
  -5   2  -4 8701.42 1361.97   4
  -5  -2  -4 9909.06 1651.89  21
  -5  -2  -5 460.955 574.736  21
  -5  -2  -5 1083.35 514.838   4
   5   2   5 1579.05 1659.55  20
  -5  -2  -5 1779.79 463.860   6
  -5   2  -5 1387.77 404.703   6
  -5  -2  -5 1971.85 553.587   7
  -5  -2  -5 1596.67 494.665   8
  -5   2  -5 1364.12 683.677   4
  -5  -2  -6 424.349 232.941   6
   5   2   6-1117.35 1022.77  20
   5  -2   6-426.032 2016.36  20
  -5   2  -6 478.432 281.521   6
  -5  -2  -6 835.134 525.630   4
  -5   2  -6-222.698 199.039   8
  -5  -2  -6 878.949 454.521   8
  -5  -2  -6 1159.03 607.905  21
  -5  -2  -6 376.993 291.627   7
  -5   2  -6 182.500 346.694   4
  -5  -2  -7 6728.78 1462.06  21
   5   2   7 6041.54 3154.04  20
   5  -2   7 4249.22 2831.67  20
  -5   2  -7 7736.10 1030.23   8
  -5  -2  -7 8954.33 1243.73   8
  -5   2  -7 7672.84 1392.35   4
  -5  -2  -7 9385.08 1174.02   7
  -5  -2  -7 7347.97 996.140   6
  -5   2  -7 7797.59 999.300   6
  -5   2  -8 8460.29 1059.90   6
  -5   2  -8 7927.10 1057.31   8
  -5  -2  -8 7525.75 1201.34   8
  -5  -2  -8 8473.89 1091.16   6
  -5  -2  -8 8900.62 1224.52   7
  -5   2  -9 13094.8 1392.69   8
  -5  -2  -9 16771.6 1715.06   8
  -5  -2  -9 18418.7 1582.26  14
  -5  -2  -9 17288.4 1595.05   7
  -5  -2  -9 18277.3 1596.36   6
  -5   2  -9 17574.2 1490.37   6
  -5  -2 -10 55.0593 222.060   6
  -5   2 -10 813.463 320.720   6
  -5  -2 -10 461.347 364.973   8
  -5  -2 -10 910.867 464.941  14
  -5  -2 -10 256.830 328.926   7
  -5   2 -11 526.459 240.869   6
  -5  -2 -11 479.042 344.249   8
  -5  -2 -11 294.300 215.414  14
  -5  -2 -11 137.451 263.929   7
  -5   2 -12 3277.99 525.306  14
  -5  -2 -12 3092.87 478.192  14
  -5  -2 -13 226.238 93.7996  14
  -5   2 -13 412.174 162.180  14
   5  -3 -17 10146.5 681.057   8
   5  -3 -16 679.913 307.586   8
   5   3 -16 422.458 177.575   8
   5  -3 -15 8204.61 990.091   8
   5   3 -15 7788.44 908.901   8
  -5  -3  14-435.226 571.639  12
   5  -3 -14 996.064 505.621   8
   5   3 -14-264.600 363.970   8
   5  -3 -13 836.118 402.504   8
   5   3 -13 1172.56 496.477   8
  -5  -3  13 1221.71 682.900  12
   5  -3 -12 10913.2 1312.85   8
   5   3 -12 10659.0 1510.53  24
  -5  -3  12 10930.9 2044.56  12
   5  -3 -12 8771.62 1376.70  23
  -5   3  11 991.820 1054.77   2
  -5   3  11 442.700 831.988  20
  -5  -3  11 14.4739 627.496  20
   5   3 -11 842.223 416.896  24
   5   3 -11 1716.06 1248.64   1
  -5  -3  11 1416.11 822.810  12
   5  -3 -11 841.619 531.605  23
   5  -3 -11 404.977 571.232  22
  -5   3  10 809.306 769.325  20
  -5  -3  10 618.325 549.866  20
   5   3 -10 332.803 511.074   1
   5   3 -10 776.349 470.088  24
  -5  -3  10-1269.94 883.422  18
  -5  -3  10 1802.92 946.366  12
   5  -3 -10 529.036 661.658  22
  -5   3  10 1726.83 1326.42   2
   5   3 -10 219.489 1130.83  22
  -5   3   9 10686.1 2190.83  20
  -5  -3   9 7628.88 1826.19  20
  -5  -3   9 7469.63 1969.20  18
  -5  -3   9 8128.99 1752.95  12
  -5   3   9 8575.42 2519.69   2
   5   3  -9 9172.94 1929.60   1
   5  -3  -9 7261.82 1788.56  22
   5   3  -9 8377.68 2360.90  22
  -5   3   8 1349.43 801.257  20
  -5  -3   8 1264.23 834.066  20
   5   3  -8 682.552 570.738   1
  -5   3   8 1759.38 1336.57   2
   5  -3  -8 927.732 842.138  22
   5   3  -8-517.192 588.925  22
  -5  -3   7 34681.3 3319.52  20
  -5   3   7 33822.6 4286.28   2
   5   3  -7 32077.8 3053.55   1
  -5   3   7 37597.3 3559.35  20
   5  -3  -7 32606.6 3730.09  22
   5   3  -7 28586.9 4290.03  22
  -5   3   6 64442.9 4403.62  20
  -5  -3   6 58546.1 4008.27  20
   5   3  -6 51429.9 5792.53  22
  -5   3   6 66156.7 5616.88   2
   5   3  -6 53612.5 3530.21   1
   5  -3  -6 57349.8 4818.15  22
  -5   3   5 33243.0 2971.74  20
  -5  -3   5 32054.2 2651.68  20
  -5   3   5 31882.2 3678.79   2
   5   3  -5 29839.8 2298.65   1
   5  -3  -5 28915.6 3342.74  22
   5   3  -5 29870.6 4312.64  22
  -5  -3   4 811.804 440.937  20
   5  -3  -4 2225.13 888.029   3
   5   3  -4 1282.65 352.295   1
  -5   3   4 3249.19 1184.97   2
  -5  -3   4 1915.18 416.093   4
   5  -3  -4 688.447 548.040  22
   5   3  -4 890.203 1204.78  22
   5   3  -3 12985.1 2655.62  22
  -5   3   3 13008.8 2105.44   2
   5  -3  -3 15216.1 2257.30   3
  -5  -3   3 12360.1 1084.07   4
   5  -3  -3 11219.0 1954.67  22
   5  -3  -2 2547.19 920.603  22
  -5   3   2 4896.64 1306.49   2
  -5  -3   2 4113.51 671.267   4
   5   3  -2 2172.79 1092.82  22
   5  -3  -2 3244.07 1004.58   3
  -5   3   1 92629.6 4954.02   2
   5  -3  -1 83295.5 4990.21   3
  -5  -3   1 82647.9 3211.09   4
  -5  -3   1 82524.0 3771.44  21
   5  -3  -1 87000.0 4876.31  22
   5   3  -1 71662.4 5824.62  22
   5   3   0 16457.6 2573.21  22
  -5   3   0 16260.4 1888.47   2
   5  -3   0 16564.0 2257.69   3
   5  -3   0 18637.3 2081.94  22
  -5  -3   0 15321.0 1457.66   4
  -5  -3   0 17243.7 1819.61  21
  -5   3  -1 6574.81 1143.46   2
  -5  -3  -1 7640.71 1077.87   4
   5  -3   1 6687.63 1496.39   3
   5  -3   1 9487.18 1378.12  22
   5   3   1 6781.11 1547.72  22
  -5  -3  -1 7615.58 1284.38  21
  -5  -3  -2 218.709 335.290  21
  -5  -3  -2 1358.91 578.572   4
  -5  -3  -3 4927.66 1172.45  21
  -5   3  -3 3321.37 883.732   4
   5  -3   3 4012.46 1172.87   3
  -5  -3  -3 3399.14 822.747   4
  -5  -3  -4 5078.83 1292.89  21
  -5  -3  -4 5116.35 1067.75   4
  -5   3  -4 3879.42 912.122   4
  -5   3  -5 19003.5 1420.25   6
   5   3   5 15777.6 3978.81  20
  -5  -3  -5 20736.3 1759.33   8
  -5  -3  -5 20304.9 2223.91   4
  -5  -3  -5 21896.4 1723.22   7
  -5   3  -5 19239.4 2091.71   4
  -5  -3  -5 19520.8 1503.54   6
  -5  -3  -5 22917.4 2661.06  21
  -5  -3  -6 271.935 502.004  21
  -5  -3  -6 55.8503 195.270   6
   5   3   6 227.375 928.719  20
  -5   3  -6 75.4095 197.337   6
  -5  -3  -6 260.905 261.128   8
  -5   3  -6 423.019 461.970   4
  -5  -3  -6 174.253 203.619   7
  -5  -3  -7 2042.43 1021.76  21
  -5   3  -7-243.473 482.693   4
  -5  -3  -7 795.940 425.129   7
  -5  -3  -7 252.469 216.426   6
   5  -3   7 844.177 2005.34  20
  -5   3  -7 443.956 352.543   6
  -5  -3  -7 162.738 338.763   8
  -5  -3  -8 66.1164 284.893   6
  -5  -3  -8 102.808 332.307   7
  -5   3  -8-222.602 321.937   6
  -5  -3  -8-289.655 424.329   8
  -5  -3  -8-36.4728 245.058  14
  -5  -3  -9 35386.8 2516.76   8
  -5  -3  -9 37000.5 2239.71  14
  -5  -3  -9 36762.8 2380.00   7
  -5  -3  -9 33247.6 2164.94   6
  -5   3  -9 36309.0 2117.88   6
  -5  -3 -10 592.576 320.351   6
  -5   3 -10 783.859 302.872   6
  -5  -3 -10 382.504 265.399   8
  -5  -3 -10 1015.24 404.500  14
  -5  -3 -10 68.5482 376.490   7
  -5  -3 -11 2973.12 679.410   8
  -5  -3 -11 2568.36 537.170  14
  -5  -3 -11 2052.44 455.835   7
  -5  -3 -12 11595.4 903.191  14
  -5   3 -12 13441.2 999.141  14
  -5   3 -13 444.005 165.418  14
   5   4 -16 1587.28 273.603   8
   5  -4 -16 1325.81 333.952   8
   5  -4 -15 29051.8 1813.63   8
   5   4 -15 33638.5 1793.85   8
   5  -4 -14 287.804 305.202   8
   5   4 -14 390.066 236.060   8
  -5  -4  14 1133.33 805.201  12
   5  -4 -13 31404.3 2179.42   8
   5   4 -13 33258.9 2190.45   8
   5   4 -13 32472.5 2524.36  24
  -5  -4  13 33437.9 3495.92  12
   5  -4 -12 6696.35 1033.94   8
  -5  -4  12 7278.86 1413.49   5
   5   4 -12 6996.76 1194.24  24
  -5  -4  12 8024.13 1810.34  12
   5  -4 -12 4975.54 975.521  23
  -5   4  11 9840.15 2149.87  20
  -5  -4  11 11282.1 2504.46  20
  -5  -4  11 4328.47 1447.30  18
   5   4 -11 7314.17 1161.38  24
  -5  -4  11 6868.40 1642.53  12
   5  -4 -11 6109.59 1164.75  23
  -5   4  10 494.598 418.765  20
  -5  -4  10 252.939 524.132  20
  -5  -4  10-684.141 1013.08  18
   5  -4 -10-126.265 330.322  22
   5   4 -10-629.647 460.663   1
  -5  -4  10 342.056 513.183  12
   5  -4 -10 793.778 585.913  23
   5   4 -10 9.22591 193.052  24
   5   4 -10 181.527 663.015  22
  -5   4   9 185397. 8868.67  20
  -5  -4   9 172886. 8693.07  20
  -5  -4   9 145778. 8369.69  18
  -5   4   9 129180. 5389.98   5
  -5   4   9 161026. 10563.3   2
   5   4  -9 157822. 8062.63   1
   5  -4  -9 164215. 8609.54  22
  -5  -4   9 153401. 7305.45  12
   5   4  -9 146809. 10223.1  22
  -5   4   8 12302.6 2111.72  20
  -5  -4   8 11467.0 2155.92  20
   5   4  -8 12028.7 2053.93   1
  -5   4   8 11862.5 2588.63   2
   5  -4  -8 11942.8 2322.12  22
   5   4  -8 11172.6 2902.45  22
  -5   4   7 31179.6 3230.36  20
  -5  -4   7 29341.6 3027.49  20
[truncated: 315,140 more chars]
