# Supplementary material for: Crystal structure of 9-(3-bromo-5-chloro-2-hydroxy­phen­yl)-10-(2-hy­droxy­eth­yl)-3,3,6,6-tetra­methyl-3,4,6,7,9,10-hexa­hydro­acridine-1,8(2H,5H)-dione
Source: Acta Crystallogr Sect E Struct Rep Online. 2014 Jul 19;70(Pt 8):44–7. doi: 10.1107/S1600536814009556 (PMC4158539; doi:10.1107/S1600536814009556)
Supplement: Supplementary file 2 [file e-70-00044-Isup2.hkl]

#
# h,k,l, Fc-squared, Fo-squared, sigma(Fo-squared), status flag
#
data_I
_shelx_title ' SM450R in P2(1)/n'
_shelx_refln_list_code          4
_shelx_F_calc_maximum      258.29
_exptl_crystal_F_000      1080.00
_reflns_d_resolution_high  0.7920

loop_
 _space_group_symop_operation_xyz
 'x, y, z'
 '-x+1/2, y+1/2, -z+1/2'
 '-x, -y, -z'
 'x-1/2, -y-1/2, z-1/2'

_cell_length_a    10.5373
_cell_length_b    17.1597
_cell_length_c    13.7278
_cell_angle_alpha  90.000
_cell_angle_beta  107.908
_cell_angle_gamma  90.000

_shelx_F_squared_multiplier     1.000

loop_
 _refln_index_h
 _refln_index_k
 _refln_index_l
 _refln_F_squared_calc
 _refln_F_squared_meas
 _refln_F_squared_sigma
 _refln_observed_status
   2   0   0      37405.40      37869.00       701.46 o
   4   0   0        503.88        406.22        37.05 o
   6   0   0        839.02        780.97        85.46 o
   8   0   0       1015.69        955.52        64.20 o
  10   0   0       4430.86       4903.45       218.62 o
  12   0   0       2011.57       2193.68       187.70 o
   1   1   0         32.04         50.39         7.07 o
   2   1   0        475.15        440.75        26.21 o
   3   1   0         65.99         65.18        10.09 o
   4   1   0       1143.17        888.61        65.97 o
   5   1   0      11838.72      11293.71       209.78 o
   6   1   0       1739.72       1721.94       107.17 o
   7   1   0       1837.89       1726.60       126.91 o
   8   1   0        119.68         80.37        15.06 o
   9   1   0       3415.02       3699.96       110.58 o
  10   1   0       1491.84       1518.96        72.13 o
  11   1   0        399.75        401.94        48.12 o
  12   1   0        524.91        543.69        68.01 o
   0   2   0      13263.11      14551.36       310.66 o
   1   2   0        392.76        405.15        15.39 o
   2   2   0        717.26        711.49        26.85 o
   3   2   0        673.98        583.09        34.32 o
   4   2   0       1650.97       1621.30        53.91 o
   5   2   0          3.08         12.68        11.17 o
   6   2   0       1302.27       1087.50        86.53 o
   7   2   0        829.44        615.91       105.02 o
   8   2   0        102.26        114.78        18.23 o
   9   2   0       7998.11       8832.27       185.45 o
  10   2   0         44.30         13.11        17.44 o
  11   2   0       3503.10       4050.42       148.14 o
  12   2   0        193.74        162.15        37.10 o
   1   3   0       4800.54       4698.75       156.95 o
   2   3   0      19611.95      19939.91       521.68 o
   3   3   0      12795.10      14092.04       662.60 o
   4   3   0       4968.47       5415.00       119.79 o
   5   3   0       1481.59       1392.81        65.57 o
   6   3   0       4112.43       3811.69       129.00 o
   7   3   0       1325.99       1241.49        76.21 o
   8   3   0       4794.02       4716.01       103.56 o
   9   3   0        563.90        546.66        44.93 o
  10   3   0        318.51        290.63        31.88 o
  11   3   0         96.69        107.84        24.41 o
  12   3   0         14.75         -1.33        44.71 o
   0   4   0      31259.01      33146.44       688.50 o
   1   4   0          9.72         10.99        10.07 o
   2   4   0      29274.58      29563.38       706.03 o
   3   4   0        228.27        268.77        22.65 o
   4   4   0       9902.53      10378.37       220.76 o
   5   4   0        172.65        119.66        24.65 o
   6   4   0         28.95         13.54        10.24 o
   7   4   0        397.25        414.29        35.23 o
   8   4   0       1496.67       1540.76        59.68 o
   9   4   0        586.15        580.74        45.44 o
  10   4   0       1408.67       1608.92        86.81 o
  11   4   0        137.54        135.82        29.69 o
  12   4   0        564.02        453.75        54.45 o
   1   5   0      21289.62      21429.55       293.67 o
   2   5   0       4587.82       4570.68       109.68 o
   3   5   0          8.87         -2.02         7.60 o
   4   5   0       1678.18       1892.83        78.13 o
   5   5   0       5035.98       5031.82       152.83 o
   6   5   0        231.40        154.32        32.05 o
   7   5   0       3392.07       3535.11       123.52 o
   8   5   0         53.58         56.38        15.95 o
   9   5   0       4916.05       5230.29       145.75 o
  10   5   0          3.05         -4.75        14.96 o
  11   5   0          3.04          3.12        10.38 o
  12   5   0          1.35         -9.76        14.06 o
   0   6   0      29386.18      29020.72       579.35 o
   1   6   0       9902.40       9713.40       175.07 o
   2   6   0        262.07        233.94        28.46 o
   3   6   0        983.89        838.79        55.86 o
   4   6   0         11.45         14.42         8.09 o
   5   6   0         52.20         45.74        18.01 o
   6   6   0        320.12        250.65        36.42 o
   7   6   0        276.88        285.02        26.89 o
   8   6   0       2097.27       1997.28        89.32 o
   9   6   0        113.19        106.23        19.68 o
  10   6   0       1918.72       2080.18       104.36 o
  11   6   0       1231.78       1514.27        88.67 o
  12   6   0         55.38         62.43        29.00 o
   1   7   0        135.60        130.58        24.23 o
   2   7   0       8274.67       8266.72       180.27 o
   3   7   0       2811.78       2618.08       114.04 o
   4   7   0       7034.44       7579.44       179.97 o
   5   7   0        604.34        529.45        59.80 o
   6   7   0       1843.40       1741.32       104.29 o
   7   7   0       2351.32       2281.78       122.05 o
   8   7   0       3909.52       3735.32       134.56 o
   9   7   0        197.75        174.44        31.52 o
  10   7   0        323.41        316.10        40.54 o
  11   7   0        476.88        498.88        73.29 o
   0   8   0        658.63        663.09       100.15 o
   1   8   0       1594.66       1387.97        75.56 o
   2   8   0       5844.24       5697.52       153.16 o
   3   8   0        285.35        186.14        38.41 o
   4   8   0       1093.55       1089.54        80.03 o
   5   8   0         47.84         12.25        18.90 o
   6   8   0        834.50        808.51        58.11 o
   7   8   0        461.64        404.49        36.53 o
   8   8   0       1083.85        997.83        78.72 o
   9   8   0       1401.45       1552.78        94.13 o
  10   8   0        686.40        682.36        73.94 o
  11   8   0        265.03        289.19        37.17 o
   1   9   0         59.84         36.73        20.25 o
   2   9   0       1610.65       1630.07       101.33 o
   3   9   0       5829.30       5492.15       186.47 o
   4   9   0       1232.31       1331.02        92.92 o
   5   9   0        473.82        432.76        50.23 o
   6   9   0          2.63         19.99        16.14 o
   7   9   0       4311.69       4302.59       130.11 o
   8   9   0         13.32         50.47        28.12 o
   9   9   0        280.43        333.21        44.65 o
  10   9   0         77.74         71.61        19.18 o
  11   9   0        707.58        694.73        42.80 o
   0  10   0      10357.81      10698.18       806.68 o
   1  10   0       2949.05       2801.20       144.45 o
   2  10   0       7988.76       8171.37       386.27 o
   3  10   0       1722.72       1699.06       108.35 o
   4  10   0       2467.73       2494.89       132.92 o
   5  10   0       1273.41       1348.50        75.31 o
   6  10   0        208.79        188.68        39.69 o
   7  10   0          7.25         16.24        17.94 o
   8  10   0       1174.64       1248.56       126.95 o
   9  10   0        157.18        155.96        29.78 o
  10  10   0        926.51       1094.11        74.26 o
  11  10   0        114.17        159.50        40.06 o
   1  11   0       1658.78       1504.19        93.22 o
   2  11   0        888.16        763.60        72.44 o
   3  11   0       1411.55       1489.18       107.21 o
   4  11   0       1641.94       1615.93        84.21 o
   5  11   0         68.75         78.09        23.91 o
   6  11   0        604.21        603.58        93.77 o
   7  11   0        101.62         70.19        19.36 o
   8  11   0        642.01        632.13        92.31 o
   9  11   0        444.55        461.05        46.03 o
  10  11   0        143.15        134.70        22.93 o
   0  12   0       1379.13       1367.46       149.43 o
   1  12   0       4710.89       4742.20       208.11 o
   2  12   0       1018.58        950.65        59.49 o
   3  12   0        340.86        342.41        42.57 o
   4  12   0        743.78        762.43        58.47 o
   5  12   0        448.40        393.69        51.82 o
   6  12   0        125.73        103.92        42.47 o
   7  12   0         73.70         81.67        23.85 o
   8  12   0        386.69        310.97        44.43 o
   9  12   0       1011.98       1173.49        67.35 o
  10  12   0         46.64         53.29        12.66 o
   1  13   0          3.75         24.99        12.97 o
   2  13   0        900.61        955.49        70.74 o
   3  13   0       3410.93       3651.72       152.60 o
   4  13   0        317.77        293.82        33.10 o
   5  13   0         84.41         86.73        24.23 o
   6  13   0        299.19        152.23        55.95 o
   7  13   0       3202.32       3384.46       162.91 o
   8  13   0        485.64        431.76        51.15 o
   9  13   0        476.40        442.24        61.29 o
   0  14   0       1445.31       1388.47       141.65 o
   1  14   0        614.32        665.10        55.33 o
   2  14   0       8291.89       9627.92       458.03 o
   3  14   0         42.60         54.63        28.83 o
   4  14   0        303.59        336.51        41.81 o
   5  14   0         62.16         66.34        26.18 o
   6  14   0       1132.77        987.22       101.90 o
   7  14   0        140.80        122.18        46.97 o
   8  14   0       1919.15       1579.24       186.56 o
   9  14   0          3.17        -10.64        10.64 o
   1  15   0        157.75        145.96        29.25 o
   2  15   0        882.99        786.82        93.46 o
   3  15   0       3047.81       3082.90       142.94 o
   4  15   0        453.28        479.74        48.61 o
   5  15   0        146.67        129.72        35.12 o
   6  15   0        913.77        702.09        65.41 o
   7  15   0       1659.55       1521.32       165.69 o
   8  15   0        411.81        460.91        51.20 o
   9  15   0         94.92        123.39        31.15 o
   0  16   0        253.05        194.55        44.33 o
   1  16   0       3043.78       3126.00       123.82 o
   2  16   0          3.10         23.09        19.12 o
   3  16   0        329.82        356.04        46.27 o
   4  16   0        425.05        403.32        41.37 o
   5  16   0        148.52         66.25        19.14 o
   6  16   0        529.49        404.38        41.83 o
   7  16   0        163.64        173.54        33.10 o
   8  16   0         30.56         36.41        27.49 o
   1  17   0        390.50        331.36        41.08 o
   2  17   0         67.36         50.03        20.54 o
   3  17   0        408.95        354.34        37.15 o
   4  17   0       1369.97       1279.72        60.57 o
   5  17   0        883.96        840.09        79.14 o
   6  17   0       1231.97       1134.21        68.74 o
   7  17   0        284.18        339.12        60.61 o
   0  18   0       4382.84       4719.05       232.55 o
   1  18   0        779.87        670.05        57.65 o
   2  18   0        870.13        810.59        85.54 o
   3  18   0          6.23         -0.06        14.62 o
   4  18   0         54.34         60.74        11.74 o
   5  18   0          3.25         -8.15        14.89 o
   6  18   0         89.52        121.80        28.92 o
   7  18   0          8.32         16.74         9.28 o
   1  19   0         70.32         45.06        17.44 o
   2  19   0          6.75          2.05        16.26 o
   3  19   0        579.79        614.28        46.13 o
   4  19   0        494.36        493.77        43.20 o
   5  19   0        239.58        234.99        58.83 o
   0  20   0        323.06        244.05        55.39 o
   1  20   0       2621.59       2902.29       113.58 o
   2  20   0        633.46        644.40        44.09 o
   3  20   0          3.67         15.16         8.98 o
   4  20   0         63.36         60.76        19.63 o
   1  21   0        126.40        118.02        16.37 o
   2  21   0        195.21        183.66        17.78 o
   3  21   0         13.34         -7.30        17.62 o
 -11   0   1       1070.37        991.79       137.93 o
  -9   0   1       1172.86       1116.15        71.34 o
  -7   0   1       1645.16       1425.86       125.23 o
  -5   0   1       7028.03       6649.08       327.88 o
  -3   0   1         57.89         59.98        21.51 o
  -1   0   1       9702.55      10441.91       323.33 o
   1   0   1      10189.46      10600.43       347.36 o
   3   0   1       2257.76       1998.39        73.78 o
   5   0   1       5289.67       5531.61       461.49 o
   7   0   1        420.22        370.11        43.89 o
   9   0   1        103.00         52.74        34.79 o
  11   0   1       1813.48       1999.68       102.63 o
 -12   1   1        404.64        461.84        69.40 o
 -11   1   1        585.60        368.41        87.63 o
 -10   1   1       2624.59       2769.93       112.79 o
  -9   1   1        111.72         94.00        20.30 o
  -8   1   1        332.73        342.20        30.82 o
  -7   1   1       1248.88       1160.49        96.21 o
  -6   1   1       1449.82       1218.01        72.07 o
  -5   1   1       1251.82       1163.13        73.41 o
  -4   1   1       9021.79       8525.55       269.67 o
  -3   1   1      28214.56      26978.34       820.58 o
  -2   1   1       1491.77       1328.56        47.89 o
  -1   1   1      26100.20      26008.12       698.98 o
   0   1   1       7395.90       7298.02       119.48 o
   1   1   1        427.16        455.88        21.96 o
   2   1   1          1.06          3.53         5.01 o
   3   1   1       2403.74       2330.91        72.98 o
   4   1   1         43.30         15.63         8.45 o
   5   1   1        265.50        249.24        25.94 o
   6   1   1       2970.81       3010.95       157.29 o
   7   1   1        966.99        910.37        56.60 o
   8   1   1        604.29        609.95        32.68 o
   9   1   1       2110.22       2267.33       101.29 o
  10   1   1       1531.76       1661.32        91.34 o
  11   1   1       4009.85       4200.31       105.25 o
  12   1   1        237.58        271.34        38.71 o
 -12   2   1        479.01        510.54        94.49 o
 -11   2   1        265.58        181.92        47.88 o
 -10   2   1        126.90        136.83        43.98 o
  -9   2   1       4018.29       3958.82       174.17 o
  -8   2   1       7363.04       7430.24       151.26 o
  -7   2   1         80.07         62.36        25.46 o
  -6   2   1         23.89         -4.01        11.36 o
  -5   2   1         95.81        100.80        20.31 o
  -4   2   1         13.85         11.29         8.14 o
  -3   2   1        647.46        665.95        25.97 o
  -2   2   1         15.91         19.54         4.79 o
  -1   2   1         36.76         19.59         3.82 o
   0   2   1        684.40        694.57        31.58 o
   1   2   1       4667.99       4926.78       126.58 o
   2   2   1      66712.52      74495.35       710.70 o
   3   2   1        464.00        429.94        36.49 o
   4   2   1       6269.41       6300.29       165.33 o
   5   2   1         91.94         88.06        16.82 o
   6   2   1       3283.02       3177.13       170.92 o
   7   2   1        957.23        994.87        43.62 o
   8   2   1        534.08        522.98        35.63 o
   9   2   1          5.00          2.57        11.11 o
  10   2   1         35.77         34.05        15.29 o
  11   2   1         21.18         54.24        15.66 o
  12   2   1       1065.57       1001.71        74.30 o
 -12   3   1        759.92        797.63       120.43 o
 -11   3   1        179.16         90.38        60.18 o
 -10   3   1       1124.84       1185.66       123.70 o
  -9   3   1        190.67        164.32        26.60 o
  -8   3   1         73.52         78.42        17.49 o
  -7   3   1       9903.86       9577.26       335.78 o
  -6   3   1       1015.07        891.60        64.50 o
  -5   3   1       6887.60       7020.90       169.65 o
  -4   3   1         10.98         10.47         7.32 o
  -3   3   1      13635.95      13190.37       275.72 o
  -2   3   1       5815.85       5737.58        88.41 o
  -1   3   1       1213.43       1193.99        63.69 o
   0   3   1       8368.91       8226.68       153.21 o
   1   3   1      31024.82      29856.05       330.21 o
   2   3   1      13831.07      15216.42       308.94 o
   3   3   1       3953.52       3961.62       103.95 o
   4   3   1        457.27        408.85        34.41 o
   5   3   1        678.83        635.10        44.00 o
   6   3   1       2668.39       2677.32       156.13 o
   7   3   1       6791.53       6656.39       119.87 o
   8   3   1        556.09        530.10        35.83 o
   9   3   1        227.13        222.56        30.57 o
  10   3   1        152.07        130.75        21.16 o
  11   3   1       1493.03       1585.46        91.97 o
  12   3   1        524.69        520.28        80.76 o
 -12   4   1        798.40        838.01       116.52 o
 -11   4   1        297.70        289.74        50.72 o
 -10   4   1       1619.77       1745.91        90.38 o
  -9   4   1       8073.15       8693.57       229.72 o
  -8   4   1       1121.84       1140.98        74.80 o
  -7   4   1       3250.22       3069.83       109.77 o
  -6   4   1       2476.74       2390.49        95.93 o
  -5   4   1        357.25        254.22        32.33 o
  -4   4   1        649.78        566.67        52.37 o
  -3   4   1        786.12        817.02        33.49 o
  -2   4   1        310.87        276.14        18.70 o
  -1   4   1        395.97        378.20        31.78 o
   0   4   1        590.28        542.63        32.37 o
   1   4   1      15863.01      15035.87       392.85 o
   2   4   1      42336.66      45136.12       467.66 o
   3   4   1      17674.40      18935.19       249.97 o
   4   4   1      12770.93      14344.56       236.71 o
   5   4   1       1924.18       1903.79        77.93 o
   6   4   1       2660.09       2677.70       138.91 o
   7   4   1        198.49        118.19        12.59 o
   8   4   1        424.81        448.84        33.48 o
   9   4   1         50.82         23.09        13.59 o
  10   4   1        437.62        323.76        46.11 o
  11   4   1        392.66        477.13        76.00 o
  12   4   1        848.26        796.43        90.43 o
 -12   5   1        267.93        279.19        65.80 o
 -11   5   1        714.22        732.79        52.36 o
 -10   5   1        189.60        129.80        25.86 o
  -9   5   1        358.50        347.37        41.10 o
  -8   5   1         26.27         51.69        31.07 o
  -7   5   1        186.57        164.04        21.51 o
  -6   5   1       1014.96        914.18        61.13 o
  -5   5   1       2402.57       2588.09       106.79 o
  -4   5   1       9058.73       9166.74       172.35 o
  -3   5   1        472.85        441.77        27.15 o
  -2   5   1       1463.90       1311.53        53.11 o
  -1   5   1        657.41        608.25        38.77 o
   0   5   1       1250.67       1125.42        95.70 o
   1   5   1       7343.05       7570.85       149.20 o
   2   5   1      15244.83      15065.60       672.95 o
   3   5   1       2079.00       2114.48        78.33 o
   4   5   1       2894.42       3049.43       104.55 o
   5   5   1       5250.72       5540.24       210.66 o
   6   5   1        654.66        499.09        63.23 o
   7   5   1         12.83          7.45         9.55 o
   8   5   1        334.02        337.32        28.90 o
   9   5   1        363.90        351.51        35.61 o
  10   5   1       1592.93       1631.91       119.36 o
  11   5   1         45.85         21.39        13.24 o
  12   5   1         42.13        103.06        32.27 o
 -12   6   1         18.30         26.09        31.80 o
 -11   6   1         85.62         64.43        14.14 o
 -10   6   1       2385.25       2514.65       105.36 o
  -9   6   1       1191.76       1327.89        82.89 o
  -8   6   1       1618.69       1702.77        91.66 o
  -7   6   1       1779.10       1792.36        72.58 o
  -6   6   1       4824.61       4660.07       191.35 o
  -5   6   1       3567.99       3830.89       117.11 o
  -4   6   1        137.61        120.67        17.86 o
  -3   6   1        482.58        456.85        35.05 o
  -2   6   1         66.96         74.34        14.63 o
  -1   6   1        950.88        946.11        51.99 o
   0   6   1      24020.66      23766.36       947.19 o
   1   6   1        661.80        538.70        43.74 o
   2   6   1       6127.51       5672.18       222.81 o
   3   6   1        204.49        208.70        34.42 o
   4   6   1      14720.90      15977.59       289.12 o
   5   6   1       1348.88       1304.94        94.56 o
   6   6   1        432.39        431.85        51.41 o
   7   6   1        792.99        809.83        47.81 o
   8   6   1        586.14        570.09        38.14 o
   9   6   1        436.30        484.80        45.40 o
  10   6   1        412.19        446.00        59.69 o
  11   6   1       1389.94       1640.55        83.64 o
 -12   7   1        106.41        153.53        42.09 o
 -11   7   1        135.84        171.78        25.49 o
 -10   7   1        558.99        493.10        82.64 o
  -9   7   1        559.47        537.47        51.57 o
  -8   7   1       2499.65       2729.84       167.01 o
  -7   7   1       8385.22       8346.48       416.50 o
  -6   7   1         14.45         25.78        22.18 o
  -5   7   1      10055.31      10716.31       255.09 o
  -4   7   1         15.48         16.72        13.38 o
  -3   7   1       3708.56       3391.28       133.42 o
  -2   7   1       1322.45       1304.12        67.08 o
  -1   7   1       9864.06      10117.83       187.01 o
   0   7   1       1159.75        989.40        62.84 o
   1   7   1       1366.32       1352.27        71.98 o
   2   7   1          2.23          8.50        14.36 o
   3   7   1       1063.70       1051.85        82.62 o
   4   7   1         78.76         24.24        15.93 o
   5   7   1       2198.07       2081.28       141.82 o
   6   7   1        161.89        182.32        22.93 o
   7   7   1       2708.19       2790.74        96.40 o
   8   7   1        273.50        252.65        29.88 o
   9   7   1       3270.37       3516.16       187.46 o
  10   7   1         25.14         28.05        17.22 o
  11   7   1        752.43        880.67        57.46 o
 -11   8   1       1437.71       1604.01        83.30 o
 -10   8   1        158.68        146.39        27.60 o
  -9   8   1       1132.93       1213.32        77.23 o
  -8   8   1        852.93        898.45       109.12 o
  -7   8   1       3432.73       3468.07       125.02 o
  -6   8   1         32.43         32.08        19.78 o
  -5   8   1        326.99        198.04        37.10 o
  -4   8   1        215.93        137.69        27.25 o
  -3   8   1        423.41        358.09        37.65 o
  -2   8   1       6232.11       6098.34       198.59 o
  -1   8   1       8416.36       8643.18       185.28 o
   0   8   1       2295.68       1941.85       115.91 o
   1   8   1       3265.23       3023.49       114.72 o
   2   8   1      18112.26      17495.72       475.95 o
   3   8   1       9746.46       9648.42       378.60 o
   4   8   1        985.40        912.56       104.14 o
   5   8   1       1284.51       1221.94       109.99 o
   6   8   1        728.38        754.35        47.55 o
   7   8   1        307.07        299.45        41.45 o
   8   8   1          4.80          9.33        17.99 o
   9   8   1        216.24        180.34        33.88 o
  10   8   1          1.84        -10.90        11.39 o
  11   8   1        137.50        164.27        23.31 o
 -11   9   1          0.72         12.94        26.68 o
 -10   9   1        817.40        771.33        56.70 o
  -9   9   1        613.11        559.59        73.92 o
  -8   9   1        861.57        854.83        80.22 o
  -7   9   1        451.30        435.90        47.77 o
  -6   9   1       5410.11       5445.81       161.71 o
  -5   9   1        189.61         85.56        36.26 o
  -4   9   1        329.10        236.69        39.78 o
  -3   9   1       1048.69       1072.42        79.75 o
  -2   9   1       1716.25       1461.07       107.07 o
  -1   9   1        107.54         78.49        21.89 o
   0   9   1       4988.82       4987.47       217.10 o
   1   9   1        797.28        714.18        59.57 o
   2   9   1       1569.88       1590.40       101.05 o
   3   9   1        124.23        131.81        34.67 o
   4   9   1      11013.27      12472.96       454.14 o
   5   9   1         11.49        -18.21        18.21 o
   6   9   1       3408.89       3572.44       143.29 o
   7   9   1        830.12        687.52        69.59 o
   8   9   1        716.68        726.58        75.80 o
   9   9   1        274.78        222.26        35.37 o
  10   9   1          8.27         15.34        13.66 o
  11   9   1        213.44        278.32        57.46 o
 -11  10   1       1137.08       1018.79       120.28 o
 -10  10   1        688.72        800.54        55.36 o
  -9  10   1        821.24        860.05       120.90 o
  -8  10   1        503.75        506.75        68.76 o
  -7  10   1       2370.57       2197.92       174.32 o
  -6  10   1       3983.66       4061.53       137.12 o
  -5  10   1          1.68         13.54        24.32 o
  -4  10   1        315.69        249.25        38.56 o
  -3  10   1         18.24         40.68        18.97 o
  -2  10   1        499.14        402.77        62.73 o
  -1  10   1        114.37         48.32        19.27 o
   0  10   1       1925.17       1977.77       183.70 o
   1  10   1       1803.41       1523.88       113.51 o
   2  10   1        308.52        214.79        38.11 o
   3  10   1       2023.61       1915.59       122.05 o
   4  10   1       3656.35       3850.21       171.43 o
   5  10   1       1107.45       1144.06        89.98 o
   6  10   1         27.45        -19.54        19.54 o
   7  10   1         52.13         58.45        22.94 o
   8  10   1        293.13        296.12        60.07 o
   9  10   1        133.25        145.08        35.26 o
  10  10   1        908.68       1102.33        63.64 o
 -10  11   1        119.01        116.63        20.78 o
  -9  11   1        572.49        610.40        54.01 o
  -8  11   1          1.85        -29.20        29.20 o
  -7  11   1       2138.15       1993.08       161.84 o
  -6  11   1        143.48        158.23        33.06 o
  -5  11   1      13230.28      13418.26       276.49 o
  -4  11   1          2.88         13.57        21.78 o
  -3  11   1       1521.11       1414.57       137.88 o
  -2  11   1        733.05        686.11        80.59 o
  -1  11   1      13486.65      13935.43       847.40 o
   0  11   1         23.63         12.73        15.40 o
   1  11   1         43.01          8.49        23.18 o
   2  11   1        349.90        315.45        54.26 o
   3  11   1        143.73        150.31        26.51 o
   4  11   1         44.56         28.32        13.19 o
   5  11   1       8182.31       8267.39       248.13 o
   6  11   1         68.35         10.34        24.04 o
   7  11   1        537.38        426.33        45.81 o
   8  11   1          3.83         -4.21        16.54 o
   9  11   1       2875.97       3379.96       144.58 o
  10  11   1        497.60        504.55        35.63 o
 -10  12   1        574.53        631.57        38.80 o
  -9  12   1         38.67         25.77        11.53 o
  -8  12   1        177.27        175.00        39.47 o
  -7  12   1        118.69        100.52        45.89 o
  -6  12   1       1057.24       1147.93        86.83 o
  -5  12   1        226.36        260.02        39.91 o
  -4  12   1        226.21        246.69        42.69 o
  -3  12   1         88.94         70.92        28.57 o
  -2  12   1          0.10        -26.50        26.50 o
  -1  12   1         95.93         19.98        24.57 o
   0  12   1       7609.74       7885.94       518.46 o
   1  12   1        852.24        732.93        76.52 o
   2  12   1       1346.59       1351.60        65.12 o
   3  12   1       1333.35       1298.86        65.22 o
   4  12   1       2303.63       2272.06       108.24 o
   5  12   1         53.21         47.18        30.52 o
   6  12   1        576.24        532.72        87.08 o
   7  12   1          9.74         11.30        15.95 o
   8  12   1        206.17        195.17        31.79 o
   9  12   1          6.60         -0.49        17.19 o
  10  12   1        538.61        698.38        50.19 o
 -10  13   1         51.69          7.79        17.59 o
  -9  13   1        236.36        325.28        54.62 o
  -8  13   1         18.27         12.05        17.84 o
  -7  13   1        258.77        229.39        38.63 o
  -6  13   1       1295.71       1296.34        92.16 o
  -5  13   1       1506.52       1393.98        98.73 o
  -4  13   1       1606.31       1622.59        81.43 o
  -3  13   1        521.38        501.11        50.91 o
  -2  13   1       4741.60       5340.94       264.70 o
  -1  13   1        288.47        213.66        33.88 o
   0  13   1        348.66        362.73        33.48 o
   1  13   1        312.91        265.46        29.83 o
   2  13   1        749.03        754.46        50.82 o
   3  13   1        154.14        163.37        28.23 o
   4  13   1        349.18        319.40        39.68 o
   5  13   1        678.23        695.78        69.07 o
   6  13   1        153.33        162.62        37.03 o
   7  13   1        194.34        153.07        46.64 o
   8  13   1       2406.33       2883.50       135.84 o
   9  13   1        568.68        706.99        52.21 o
  -9  14   1       1561.54       1720.45       283.54 o
  -8  14   1         37.36         52.37        22.64 o
  -7  14   1       1664.69       1731.24       107.38 o
  -6  14   1          1.87          7.80        24.18 o
  -5  14   1         17.30         43.57        26.49 o
  -4  14   1          9.15          5.75        15.91 o
  -3  14   1        124.14         65.50        21.35 o
  -2  14   1        291.48        271.33        32.76 o
  -1  14   1       1928.21       2018.44        86.44 o
   0  14   1         12.29         19.03        16.33 o
   1  14   1       3194.32       3360.12       139.12 o
   2  14   1        265.10        227.84        32.64 o
   3  14   1       8612.31       9545.65       439.27 o
   4  14   1        243.04        193.04        30.95 o
   5  14   1        938.66        880.88        83.88 o
   6  14   1        138.97         91.60        32.41 o
   7  14   1        730.72        679.93        71.08 o
   8  14   1        377.58        340.42        41.86 o
   9  14   1         10.88         35.47        13.89 o
  -9  15   1         83.90        109.82        16.42 o
  -8  15   1          8.30         17.49        13.01 o
  -7  15   1        100.06         76.38        33.82 o
  -6  15   1        741.21        646.59        69.91 o
  -5  15   1       2424.80       2345.63       146.78 o
  -4  15   1        205.47        172.76        31.65 o
  -3  15   1       1341.58       1400.96        90.47 o
  -2  15   1         64.90         59.94        39.59 o
  -1  15   1        623.73        639.60        52.61 o
   0  15   1         30.56         15.99        21.02 o
   1  15   1         10.98          7.70        17.39 o
   2  15   1        107.30         55.62        24.00 o
   3  15   1        216.19        163.13        38.87 o
   4  15   1        741.57        803.65        62.60 o
   5  15   1        736.55        744.45        74.96 o
   6  15   1        340.85        242.97        49.57 o
   7  15   1        800.03        778.99       144.60 o
   8  15   1         19.55         -4.95        13.69 o
  -8  16   1        829.85        911.37        99.88 o
  -7  16   1         96.16         54.09        22.59 o
  -6  16   1       1035.50        943.60        79.10 o
  -5  16   1         21.85         30.30        21.90 o
  -4  16   1        149.17        145.01        26.69 o
  -3  16   1        118.40        131.23        31.00 o
  -2  16   1        551.89        480.00        47.67 o
  -1  16   1        276.67        286.60        45.22 o
   0  16   1       2064.14       2134.26       128.38 o
   1  16   1         22.09          9.67        17.25 o
   2  16   1       1399.66       1373.78        88.50 o
   3  16   1        184.11        158.26        26.85 o
   4  16   1       1890.04       1852.43       131.64 o
   5  16   1        160.91         82.70        18.74 o
   6  16   1          5.97        -17.32        17.32 o
   7  16   1         30.73          4.04        29.32 o
   8  16   1          8.64          9.58         9.21 o
  -7  17   1        401.29        381.39        43.86 o
  -6  17   1        138.19         96.25        17.16 o
  -5  17   1       2048.06       1844.68       114.37 o
  -4  17   1       1131.01        979.60        60.46 o
  -3  17   1       1237.29       1240.23        80.43 o
  -2  17   1        205.89        191.31        31.08 o
  -1  17   1       2940.83       3192.46       134.88 o
   0  17   1        586.73        589.02        51.30 o
   1  17   1        182.97        154.03        29.67 o
   2  17   1         28.81         16.14        14.05 o
   3  17   1         14.84          2.73        12.82 o
   4  17   1         31.22         30.35        12.71 o
   5  17   1       1228.41       1198.47        82.28 o
   6  17   1        190.48        182.02        45.45 o
   7  17   1         83.35         81.03        17.14 o
  -7  18   1        521.93        687.31        48.69 o
  -6  18   1        454.62        488.51        39.55 o
  -5  18   1         55.53         19.83        17.68 o
  -4  18   1        648.12        590.51        62.95 o
  -3  18   1         61.92         36.33        16.95 o
  -2  18   1         68.09         55.61        18.95 o
  -1  18   1        375.14        364.03        39.79 o
   0  18   1         51.05         50.13        21.69 o
   1  18   1       2452.47       2180.55       101.42 o
   2  18   1        402.34        375.77        48.08 o
   3  18   1       4608.10       4629.78       123.41 o
   4  18   1        480.24        466.77        40.28 o
   5  18   1        581.14        646.79        64.96 o
   6  18   1         25.51         50.72        26.89 o
  -6  19   1        797.42        760.82        84.30 o
  -5  19   1         51.27         35.61        12.93 o
  -4  19   1        377.91        350.56        45.26 o
  -3  19   1        361.38        296.85        32.02 o
  -2  19   1        981.87        949.43        64.10 o
  -1  19   1        255.18        215.47        32.09 o
   0  19   1          4.02         10.69        15.96 o
   1  19   1        288.91        266.46        40.10 o
   2  19   1        132.92        145.16        25.94 o
   3  19   1         26.27          2.77        10.27 o
   4  19   1        319.51        286.72        30.49 o
   5  19   1          0.20         39.17        29.72 o
  -5  20   1         11.11         21.49        17.89 o
  -4  20   1         16.01         17.92        16.49 o
  -3  20   1        271.20        304.28        29.96 o
  -2  20   1         27.57         35.24        15.72 o
  -1  20   1        314.39        286.61        30.73 o
   0  20   1         26.87         18.61        13.65 o
   1  20   1        754.87        748.76        54.59 o
   2  20   1       1783.81       1782.80        65.12 o
   3  20   1        824.38        743.70        37.94 o
   4  20   1        360.99        404.55        69.33 o
  -3  21   1       1289.71       1220.40       103.40 o
  -2  21   1        112.02        141.64        15.59 o
  -1  21   1        466.85        465.15        29.60 o
   0  21   1        235.59        294.29        27.26 o
   1  21   1        199.80        199.81        20.99 o
   2  21   1        334.90        322.09        33.52 o
 -12   0   2         36.64         18.03        31.00 o
 -10   0   2       1442.52       1406.98       142.76 o
  -8   0   2       1829.68       1753.21       106.89 o
  -6   0   2      27388.94      26772.87       834.69 o
  -4   0   2        421.65        466.38        53.04 o
  -2   0   2        335.43        358.07        61.68 o
   0   0   2       4640.58       4732.06        96.83 o
   2   0   2        710.82        558.28        35.65 o
   4   0   2      35333.50      36466.70       334.24 o
   6   0   2       9585.15       9940.55       425.62 o
   8   0   2       4484.48       4406.86       145.87 o
  10   0   2        325.15        305.72        48.11 o
 -13   1   2        110.66        137.63        25.39 o
 -12   1   2        339.35        304.66        52.16 o
 -11   1   2        990.62        741.09       134.01 o
 -10   1   2        923.91        825.21        96.12 o
  -9   1   2        301.97        259.69        32.87 o
  -8   1   2       1008.49        989.74        58.58 o
  -7   1   2          8.87          1.35        17.64 o
  -6   1   2        349.92        293.61        44.86 o
  -5   1   2       5154.40       4990.06       158.85 o
  -4   1   2        523.48        429.62        43.24 o
  -3   1   2       7190.95       6426.14       200.53 o
  -2   1   2      17531.60      17060.78      1185.66 o
  -1   1   2       2764.10       2756.41       143.41 o
   0   1   2      16359.61      15700.03       337.74 o
   1   1   2        115.28        109.35        13.65 o
   2   1   2         11.00          6.96         4.74 o
   3   1   2       2081.61       1957.44        59.58 o
   4   1   2        766.16        791.65        35.20 o
   5   1   2        360.23        265.41        38.42 o
   6   1   2       1947.65       1921.44       131.25 o
   7   1   2        235.12        222.86        16.89 o
   8   1   2       1872.46       1944.92        57.94 o
   9   1   2       2005.22       2314.83       114.93 o
  10   1   2         37.50         34.29        16.29 o
  11   1   2         54.33         37.76        10.87 o
 -12   2   2        246.61        227.39        70.56 o
 -11   2   2        422.44        387.70        57.77 o
 -10   2   2        354.55        341.83        59.95 o
  -9   2   2        451.87        440.87        43.55 o
  -8   2   2        727.81        719.78        51.23 o
  -7   2   2       9641.67       9665.19       315.94 o
  -6   2   2        133.41         95.03        32.17 o
  -5   2   2       5534.64       5574.16       191.09 o
  -4   2   2         71.59         90.83        17.41 o
  -3   2   2       3301.23       3309.06       140.37 o
  -2   2   2        208.91        202.70        16.41 o
  -1   2   2        165.40        154.01        17.29 o
   0   2   2          4.04          4.80         5.29 o
   1   2   2      26804.66      29193.31       409.84 o
   2   2   2       1853.95       1882.82       124.40 o
   3   2   2       9259.04       9082.72       234.39 o
   4   2   2       1499.73       1601.98        63.61 o
   5   2   2        937.77        790.02        57.97 o
   6   2   2        154.22        160.73        33.82 o
   7   2   2       3148.87       3074.15        70.87 o
   8   2   2        249.59        223.15        22.18 o
   9   2   2         23.86         11.00        18.53 o
  10   2   2         81.33         85.67        21.03 o
  11   2   2          1.02          3.74        10.11 o
 -12   3   2       2588.14       2706.30       229.67 o
 -11   3   2        111.45         50.59        26.10 o
 -10   3   2       1750.52       1660.09       131.33 o
  -9   3   2        935.53       1016.42        97.00 o
  -8   3   2       2198.89       2255.64        96.09 o
  -7   3   2        709.11        688.90        61.95 o
  -6   3   2       1129.80       1043.64        71.36 o
  -5   3   2        396.57        301.13        38.87 o
  -4   3   2          0.52          7.48         3.88 o
  -3   3   2       8327.59       8192.81       203.77 o
  -2   3   2      24026.73      24083.35       494.29 o
  -1   3   2         36.26         48.41         8.22 o
   0   3   2      18190.40      17978.33       551.20 o
   1   3   2       3165.73       4019.07       310.31 o
   2   3   2      30999.41      32510.74       368.94 o
   3   3   2       2924.21       3335.47       118.61 o
   4   3   2       9794.90      10156.87       162.27 o
   5   3   2         75.16         53.35        47.74 o
   6   3   2        368.95        290.68        45.12 o
   7   3   2        193.65        169.55        17.21 o
   8   3   2       1476.37       1412.90        53.44 o
   9   3   2        412.79        361.06        38.50 o
  10   3   2         67.32         78.79        19.38 o
  11   3   2         16.87         21.22        11.75 o
 -12   4   2        554.28        556.14       100.33 o
 -11   4   2        113.38         93.37        36.34 o
 -10   4   2        904.72        941.21        86.95 o
  -9   4   2       1251.17       1324.08        86.16 o
  -8   4   2       2502.92       2628.77       138.12 o
  -7   4   2       3068.29       3115.74       172.68 o
  -6   4   2       2011.97       1927.31        98.33 o
  -5   4   2        273.96        317.21        33.82 o
  -4   4   2        588.76        535.16        30.27 o
  -3   4   2       2005.70       1966.25        57.16 o
  -2   4   2       2834.51       3029.35        91.90 o
  -1   4   2       4392.06       4544.74        85.92 o
   0   4   2        128.58        161.69        24.62 o
   1   4   2         72.69        101.51        16.08 o
   2   4   2      19966.69      21145.74       375.55 o
   3   4   2       2708.59       3172.49       121.51 o
   4   4   2      19906.51      21305.70       509.80 o
   5   4   2         10.08         28.87        18.72 o
   6   4   2       5281.03       5207.79       191.14 o
   7   4   2       1289.67       1310.95        48.21 o
   8   4   2        383.05        350.35        28.65 o
   9   4   2        815.30        820.54        57.88 o
  10   4   2        220.22        178.02        30.35 o
  11   4   2          0.87         16.57        15.17 o
 -12   5   2          1.08         20.36        26.70 o
 -11   5   2        743.27        742.96        91.46 o
 -10   5   2       1682.25       1892.04        91.20 o
  -9   5   2        164.53        204.83        32.87 o
  -8   5   2        839.61        821.04        66.09 o
  -7   5   2       1971.64       2063.97       111.47 o
  -6   5   2        101.07         89.57        26.16 o
  -5   5   2      10975.10      11484.88       306.20 o
  -4   5   2       1678.61       1644.66        53.13 o
  -3   5   2      13932.26      13919.97       234.54 o
  -2   5   2       1809.72       1738.80        58.95 o
  -1   5   2      16771.12      17224.53       361.03 o
   0   5   2       4111.40       4477.27       118.66 o
   1   5   2      10543.07      10654.66       246.33 o
   2   5   2        315.48        350.77        37.19 o
   3   5   2      14491.70      16177.01       300.66 o
   4   5   2       3405.25       3485.17       136.29 o
   5   5   2        338.09        298.47        45.98 o
   6   5   2        999.29        962.64        54.64 o
   7   5   2       1312.76       1335.49        47.91 o
   8   5   2          1.61        -12.14        12.14 o
   9   5   2       1713.92       1795.51        75.18 o
  10   5   2        149.06        170.14        29.42 o
  11   5   2       1527.83       1664.45        83.01 o
 -12   6   2          6.85          4.88        25.07 o
 -11   6   2         27.74          2.80        20.07 o
 -10   6   2       1672.73       1713.32        85.82 o
  -9   6   2        431.24        494.57        50.48 o
  -8   6   2       3225.53       3298.13       170.16 o
  -7   6   2       1590.92       1757.21        81.52 o
  -6   6   2       5039.59       4488.23       197.02 o
  -5   6   2       6222.16       6335.14       156.72 o
  -4   6   2         53.80         25.81        12.16 o
  -3   6   2        316.13        242.21        25.62 o
  -2   6   2        302.22        240.74        25.71 o
  -1   6   2        336.14        362.63        25.54 o
   0   6   2        619.48        587.74        35.07 o
   1   6   2       7225.83       6941.34       176.06 o
   2   6   2         23.05         45.58        15.60 o
   3   6   2       5848.01       7461.83       282.92 o
   4   6   2      12585.02      13224.65       297.43 o
   5   6   2       1609.32       1474.51       105.28 o
   6   6   2       3656.20       3689.71       127.80 o
   7   6   2       1290.96       1327.89        52.49 o
   8   6   2       2317.14       2276.62        86.04 o
   9   6   2        796.68        758.14        58.61 o
  10   6   2        245.22        290.73        44.65 o
  11   6   2        262.31        289.79        33.07 o
 -12   7   2        820.83        929.10       103.39 o
 -11   7   2         12.37         10.68        25.54 o
 -10   7   2       3046.57       3304.38       118.49 o
  -9   7   2        142.90        112.08        22.72 o
  -8   7   2       4139.19       4202.86       173.96 o
  -7   7   2        170.22        174.89        32.11 o
  -6   7   2         68.94         -8.28        22.63 o
  -5   7   2         46.08         32.73        11.99 o
  -4   7   2       7398.06       7952.68       176.59 o
  -3   7   2       1686.39       1751.88        78.92 o
  -2   7   2       4384.32       4292.49       127.62 o
  -1   7   2        679.95        614.67        44.40 o
   0   7   2       1662.26       1461.82        84.91 o
   1   7   2        826.96        765.60        55.24 o
   2   7   2      14303.92      15926.73       556.64 o
   3   7   2       1488.95       1721.17       182.15 o
   4   7   2        365.45        276.66       105.91 o
   5   7   2         16.07         -4.70        29.01 o
   6   7   2       1509.64       1502.55        65.78 o
   7   7   2        646.31        640.60        45.95 o
   8   7   2       2006.93       2057.55        82.26 o
   9   7   2         23.57          3.32        21.94 o
  10   7   2        838.27       1113.79        81.69 o
  11   7   2        476.31        551.21        41.72 o
 -12   8   2        756.49        820.14        84.36 o
 -11   8   2         45.97         82.07        31.94 o
 -10   8   2        130.97        109.44        22.29 o
  -9   8   2        238.89        253.71        35.43 o
  -8   8   2       1399.83       1363.20       100.60 o
  -7   8   2       1462.68       1509.40        79.23 o
  -6   8   2        266.57        189.70        43.40 o
  -5   8   2        636.63        533.84        57.03 o
  -4   8   2       6277.81       6726.15       171.31 o
  -3   8   2       2627.14       2527.79       120.19 o
  -2   8   2        134.91        163.90        26.12 o
  -1   8   2        499.47        557.58        59.24 o
   0   8   2         30.77         16.41        20.25 o
   1   8   2         27.94         32.73        14.45 o
   2   8   2       4732.57       4721.54       174.91 o
   3   8   2      10996.38      11031.13       340.66 o
   4   8   2       4085.80       4222.94       330.93 o
   5   8   2       1585.45       1575.51        73.89 o
   6   8   2       3450.09       3542.91       108.50 o
   7   8   2         51.33         33.92        23.65 o
   8   8   2          0.14         -7.04        13.88 o
   9   8   2         38.14         21.43        18.87 o
  10   8   2         53.55         31.16        11.21 o
  11   8   2        448.97        472.34        71.60 o
 -11   9   2        193.28        234.04        80.23 o
 -10   9   2        257.69        224.36        30.75 o
  -9   9   2       1105.00       1107.46        65.96 o
  -8   9   2         72.62         25.54        31.73 o
  -7   9   2        232.48        355.42        49.07 o
  -6   9   2       2615.66       2760.01       109.56 o
  -5   9   2       2856.75       3119.23       190.34 o
  -4   9   2        192.17        171.43        43.71 o
  -3   9   2       9163.88       9793.16       512.01 o
  -2   9   2        172.01         76.18        25.98 o
  -1   9   2       6820.08       6732.33       229.37 o
   0   9   2          6.64         17.65        18.85 o
   1   9   2       7622.33       7199.11       283.68 o
   2   9   2         93.88         95.84        33.41 o
   3   9   2         34.38         15.52        17.74 o
   4   9   2       1266.47       1143.97       121.32 o
   5   9   2        748.09        768.54        65.12 o
   6   9   2         50.64         73.54        24.88 o
   7   9   2       2085.45       1971.06       115.43 o
   8   9   2        539.08        459.21        47.04 o
   9   9   2        804.47        776.54        60.22 o
  10   9   2         12.95         36.06        14.68 o
 -11  10   2        383.01        340.67        51.87 o
 -10  10   2        709.33        743.72        55.41 o
  -9  10   2       2272.32       2566.38       114.02 o
  -8  10   2       2384.11       2465.55       150.77 o
  -7  10   2        510.94        531.30        46.40 o
  -6  10   2       4084.96       4219.67       140.99 o
  -5  10   2       1906.56       1962.96        86.41 o
  -4  10   2       1466.72       1516.13       128.66 o
  -3  10   2        776.86        763.05        97.45 o
  -2  10   2         58.63         29.97        56.80 o
  -1  10   2       2155.74       2222.81       143.94 o
   0  10   2        216.82        157.16        33.55 o
   1  10   2        764.98        557.23        63.69 o
   2  10   2       4773.54       4806.26       195.77 o
   3  10   2        821.26        809.15        82.37 o
   4  10   2       5578.98       5814.67       185.87 o
   5  10   2       7169.94       7493.76       181.42 o
   6  10   2       2597.58       2480.63       111.10 o
   7  10   2          4.85        -23.76        23.76 o
   8  10   2        498.94        484.12        43.65 o
   9  10   2        600.63        624.81        79.55 o
  10  10   2        659.30        757.99        56.23 o
 -11  11   2          1.21         21.84        15.89 o
 -10  11   2       1519.61       1777.88       123.32 o
  -9  11   2         52.72         43.64        15.16 o
  -8  11   2          5.76          4.14        20.92 o
  -7  11   2         88.13        109.55        26.89 o
  -6  11   2        333.47        317.15        42.92 o
  -5  11   2        833.85        816.47        62.43 o
  -4  11   2       6595.65       6817.23       266.90 o
  -3  11   2       1988.02       1936.71       202.90 o
  -2  11   2       1495.47       1268.05       111.13 o
  -1  11   2        266.27        149.14        39.32 o
   0  11   2       9882.10       9526.88       302.47 o
   1  11   2          3.01          1.61        20.13 o
   2  11   2         14.41         21.47        18.22 o
   3  11   2        175.12        201.37        34.87 o
   4  11   2       1304.39       1353.93        93.86 o
   5  11   2       1696.36       1792.56       117.29 o
   6  11   2       1247.63       1303.23        88.32 o
   7  11   2        165.16         78.46        32.27 o
   8  11   2        487.18        547.29        95.81 o
   9  11   2          3.74         -9.49        13.25 o
  10  11   2       1989.19       2710.86       107.68 o
 -10  12   2          2.83          2.29         8.50 o
  -9  12   2       2064.86       2242.37       118.48 o
  -8  12   2        124.43         61.24        45.49 o
  -7  12   2        588.76        559.74        56.08 o
  -6  12   2        913.76        928.09        78.60 o
  -5  12   2       2962.85       3155.10       126.54 o
  -4  12   2       3548.93       3514.06       140.19 o
  -3  12   2        293.83        353.28        41.34 o
  -2  12   2          8.15         31.10        16.64 o
  -1  12   2        279.54        215.25        29.89 o
   0  12   2          5.29          2.02        14.94 o
   1  12   2       1786.37       1707.65        88.94 o
   2  12   2        125.26         94.21        23.18 o
   3  12   2        688.57        608.59        46.11 o
   4  12   2        405.21        342.92        40.40 o
   5  12   2       4816.09       5020.94       264.85 o
   6  12   2        369.85        289.95        57.70 o
   7  12   2        816.04        663.46        59.23 o
   8  12   2         75.85         82.23        21.69 o
   9  12   2        368.63        493.97        41.35 o
 -10  13   2       1593.27       1610.44       114.00 o
  -9  13   2        746.66        827.62        59.55 o
  -8  13   2          0.48          2.44        24.43 o
  -7  13   2        105.80         62.80        34.76 o
  -6  13   2       1048.67       1074.98        85.23 o
  -5  13   2       1331.06       1273.44        93.79 o
  -4  13   2       4719.95       5267.26       170.82 o
  -3  13   2       4084.98       4258.73       164.84 o
  -2  13   2         23.15         10.67        18.35 o
  -1  13   2        457.18        489.59        40.57 o
   0  13   2         29.13         22.94        16.82 o
   1  13   2       1943.40       1916.56        95.96 o
   2  13   2        154.71        151.51        28.14 o
   3  13   2        175.71        154.86        27.64 o
   4  13   2        355.67        302.78        37.30 o
   5  13   2       1199.30       1101.34       126.43 o
   6  13   2       1400.74       1279.55       126.28 o
   7  13   2       1879.75       1806.61       231.81 o
   8  13   2        303.26        310.26        40.38 o
   9  13   2         62.37         64.69        16.75 o
  -9  14   2         29.27         14.96        31.54 o
  -8  14   2        769.50        710.61        81.43 o
  -7  14   2        610.81        461.44        51.68 o
  -6  14   2       1299.66       1326.50       109.19 o
  -5  14   2         27.37         42.39        27.00 o
  -4  14   2       1364.79       1367.12       101.64 o
  -3  14   2        222.25        240.46        36.48 o
  -2  14   2        250.33        253.09        37.70 o
  -1  14   2        195.50        178.62        34.97 o
   0  14   2        416.65        407.12        37.27 o
   1  14   2        171.09        189.01        23.01 o
   2  14   2       4187.00       4237.33       164.40 o
   3  14   2         23.47         21.58        20.20 o
   4  14   2        494.94        519.02        60.08 o
   5  14   2       1272.37       1250.82       170.85 o
   6  14   2       2528.50       2238.88       209.36 o
   7  14   2       1657.61       2020.33       194.72 o
   8  14   2          0.44          7.67        12.50 o
   9  14   2         56.62         80.80        17.22 o
  -9  15   2         38.36         33.83         8.73 o
  -8  15   2          5.12         -7.88        20.57 o
  -7  15   2        776.23        671.06        54.67 o
  -6  15   2        115.05         24.74        32.78 o
  -5  15   2         19.95         27.15        18.27 o
  -4  15   2       4405.75       4565.42       146.10 o
  -3  15   2       1957.43       2074.55       129.92 o
  -2  15   2       2467.35       2518.46       125.14 o
  -1  15   2       1900.31       2052.00       107.79 o
   0  15   2       2406.09       2430.76       103.44 o
   1  15   2       3156.45       3168.26       164.91 o
   2  15   2       1073.60        996.79        88.38 o
   3  15   2         52.42         27.08        23.81 o
   4  15   2        330.62        307.57        37.56 o
   5  15   2         42.36         71.23        44.93 o
   6  15   2        725.08        646.52       162.38 o
   7  15   2       1207.44       1493.85        87.02 o
   8  15   2        343.79        401.54        37.06 o
  -8  16   2        227.25        252.57        25.11 o
  -7  16   2       1013.78       1024.99        71.41 o
  -6  16   2          2.73         -1.99        18.18 o
  -5  16   2       1528.35       1515.48        87.69 o
  -4  16   2          0.88          5.50        14.73 o
  -3  16   2        599.07        496.60        54.80 o
  -2  16   2        143.16        152.64        34.03 o
  -1  16   2        433.67        457.12        54.41 o
   0  16   2         45.42         41.54        20.53 o
   1  16   2        571.17        548.14        59.44 o
   2  16   2        135.45        113.82        29.39 o
   3  16   2       1501.64       1610.48        94.16 o
   4  16   2         97.63         23.81        20.09 o
   5  16   2       2417.08       2543.76       251.40 o
   6  16   2          4.49         16.67        20.38 o
   7  16   2         21.40          3.29        10.73 o
  -8  17   2        120.96        130.48        31.48 o
  -7  17   2         79.78         74.19        16.18 o
  -6  17   2         46.82          9.78        16.53 o
  -5  17   2          1.29          0.25        23.49 o
  -4  17   2       1320.28       1327.98        95.80 o
  -3  17   2        505.21        474.45        47.58 o
  -2  17   2       1361.20       1428.09        80.14 o
  -1  17   2       1095.27       1143.20        83.01 o
   0  17   2       2317.06       2286.94       115.96 o
   1  17   2         44.96         27.94        31.11 o
   2  17   2        574.35        509.12        54.09 o
   3  17   2         49.69         33.32        19.43 o
   4  17   2        222.84        216.13        30.37 o
   5  17   2        529.26        412.76        56.04 o
   6  17   2        153.45        131.79        56.48 o
   7  17   2        192.05        235.30        24.92 o
  -7  18   2         11.19        -12.58        21.95 o
  -6  18   2       1519.43       1492.26        62.44 o
  -5  18   2        225.01        199.42        28.63 o
  -4  18   2         34.34         36.60        20.55 o
  -3  18   2        310.73        275.04        33.42 o
  -2  18   2        814.83        698.62        49.57 o
  -1  18   2        341.19        197.78        32.60 o
   0  18   2        696.99        593.24        53.42 o
   1  18   2        309.29        303.49        45.19 o
   2  18   2        415.89        384.63        47.17 o
   3  18   2         39.75         14.22        14.92 o
   4  18   2       2435.89       2342.17       114.11 o
   5  18   2       1401.73       1290.66        68.26 o
   6  18   2        985.82       1162.98        64.46 o
  -6  19   2        485.29        389.77        64.21 o
  -5  19   2        403.74        334.70        43.10 o
  -4  19   2          0.05          3.28         8.31 o
  -3  19   2        608.59        640.77        48.68 o
  -2  19   2       3150.20       3234.99       141.60 o
  -1  19   2        913.97        867.34        54.45 o
   0  19   2        138.44         47.43        21.10 o
   1  19   2       2354.83       2503.72       114.19 o
   2  19   2        290.57        263.46        30.74 o
   3  19   2        113.28         85.30        15.50 o
   4  19   2          1.56        -17.08        17.08 o
  -5  20   2        542.70        483.46        67.94 o
  -4  20   2        959.04       1027.25        68.31 o
  -3  20   2        237.42        294.66        38.73 o
  -2  20   2         10.04         18.17        15.69 o
  -1  20   2        160.01        183.01        24.27 o
   0  20   2         49.68         41.60        16.30 o
   1  20   2         52.56         40.78        15.21 o
   2  20   2        285.03        260.35        22.86 o
   3  20   2       1672.87       1500.13        67.78 o
  -3  21   2         19.40         18.35        18.90 o
  -2  21   2       1201.82       1246.04        52.95 o
  -1  21   2          1.97          7.83         9.04 o
   0  21   2        646.02        594.60        31.83 o
   1  21   2        221.50        208.37        20.46 o
 -13   0   3          7.93         13.40        16.73 o
 -11   0   3        492.56        460.12       130.19 o
  -9   0   3       1682.38       1587.63       100.66 o
  -7   0   3         37.75         31.00        36.14 o
  -5   0   3      15727.30      15025.68       676.26 o
  -3   0   3       2263.19       2099.96       108.33 o
  -1   0   3        758.77        794.31       123.81 o
   1   0   3      11027.78      11227.86       160.46 o
   3   0   3          5.26         10.45        12.23 o
   5   0   3      12025.70      11954.13       328.27 o
   7   0   3        116.11         83.70        18.89 o
   9   0   3       3118.23       3344.65       196.13 o
  11   0   3          5.38          3.97         9.60 o
 -13   1   3         63.90         24.42        13.00 o
 -12   1   3         75.75         37.09        24.14 o
 -11   1   3       1361.32       1282.47       107.93 o
 -10   1   3       2885.89       3004.80       152.79 o
  -9   1   3       1208.85       1130.63        59.92 o
  -8   1   3        328.46        302.14        30.77 o
  -7   1   3       3812.35       3690.95       269.52 o
  -6   1   3       3912.53       3995.36       193.87 o
  -5   1   3       1045.45        982.98        73.53 o
  -4   1   3        797.46        712.02        45.07 o
  -3   1   3       7422.64       7574.99       233.12 o
  -2   1   3       6331.25       6842.83       534.60 o
  -1   1   3       4587.88       4380.49       205.89 o
   0   1   3      11632.31      11518.12       160.62 o
   1   1   3       7834.14       7695.74       134.91 o
   2   1   3       5485.60       5673.46        84.22 o
   3   1   3      11130.50      11257.22       146.68 o
   4   1   3      10051.76       9743.80       193.39 o
   5   1   3       5385.14       5752.44       195.19 o
   6   1   3       1416.90       1271.37        93.97 o
   7   1   3        357.66        370.74        23.40 o
   8   1   3        656.79        576.71        36.44 o
   9   1   3        743.54        784.05        62.31 o
  10   1   3       1653.72       1821.87        86.11 o
  11   1   3        100.51        106.09        15.07 o
 -13   2   3          4.37         -0.13         9.75 o
 -12   2   3          1.55         75.55        34.46 o
 -11   2   3         31.07          0.87        27.86 o
 -10   2   3        380.65        333.94        64.15 o
  -9   2   3        409.40        417.01        48.22 o
  -8   2   3       2555.77       2612.73        87.77 o
  -7   2   3        452.06        354.41        51.44 o
  -6   2   3       7733.02       7770.41       283.82 o
  -5   2   3       3562.81       3377.65       156.57 o
  -4   2   3      18106.89      17996.50       646.18 o
  -3   2   3       1510.64       1586.74        71.13 o
  -2   2   3       5734.10       6209.48       322.94 o
  -1   2   3       4543.27       4671.42       106.73 o
   0   2   3       1702.71       1649.31        86.09 o
   1   2   3       1541.16       1487.24        50.25 o
   2   2   3        380.93        360.05        24.16 o
   3   2   3       1826.85       1975.84        68.49 o
   4   2   3       1642.57       1442.65        74.58 o
   5   2   3        368.48        399.03        49.16 o
   6   2   3       4903.92       5063.42       189.20 o
   7   2   3         42.63         41.62        11.99 o
   8   2   3       2442.11       2562.39        73.94 o
   9   2   3        746.49        809.60        62.89 o
  10   2   3        748.06        877.26        53.95 o
  11   2   3        111.11         84.74        15.67 o
 -13   3   3        559.83        447.80        62.86 o
 -12   3   3        156.98        126.95        38.47 o
 -11   3   3        804.57        776.95        71.86 o
 -10   3   3         65.90         80.59        36.88 o
  -9   3   3        766.33        744.75       157.25 o
  -8   3   3       2418.63       2561.22        86.89 o
  -7   3   3          3.34          4.42        10.49 o
  -6   3   3       2431.97       2655.71       113.05 o
  -5   3   3       1062.80       1067.55        64.68 o
  -4   3   3       2518.45       2764.24        94.44 o
  -3   3   3       3030.92       3125.49        84.44 o
  -2   3   3       1928.52       2050.31       110.90 o
  -1   3   3      28049.64      28623.20       670.13 o
   0   3   3       3405.18       3521.04       101.95 o
   1   3   3      14284.38      15035.81       428.79 o
   2   3   3        613.53        600.55        37.61 o
   3   3   3       1304.16       1249.01        78.89 o
   4   3   3          0.50         10.45        14.11 o
   5   3   3        371.17        321.48        40.80 o
   6   3   3        483.76        472.41        27.31 o
   7   3   3          0.33         -3.95         8.87 o
   8   3   3        505.11        504.23        36.56 o
   9   3   3         70.07         52.34        17.95 o
  10   3   3        224.31        217.70        26.66 o
  11   3   3        925.12        980.54        61.53 o
 -12   4   3          0.27         25.33        20.75 o
 -11   4   3         11.74        -22.89        24.79 o
 -10   4   3          2.15         24.90        24.10 o
  -9   4   3       2655.92       2854.45       211.22 o
  -8   4   3        419.09        439.30        41.07 o
  -7   4   3       1276.91       1162.46        79.92 o
  -6   4   3       2609.23       2678.55       113.88 o
  -5   4   3       6740.52       6644.79       321.53 o
  -4   4   3        767.02        662.58        54.56 o
  -3   4   3       5148.31       5176.16       139.22 o
  -2   4   3       2689.67       2832.76        88.83 o
  -1   4   3       2277.06       2210.73        85.65 o
   0   4   3         99.78         72.45        15.08 o
   1   4   3        600.57        612.85        50.76 o
   2   4   3         95.88         82.76        21.43 o
   3   4   3        622.37        401.84        48.20 o
   4   4   3        658.83        626.02        59.69 o
   5   4   3       1700.98       1618.06        91.03 o
   6   4   3       1518.28       1638.82        50.34 o
   7   4   3       3642.45       3731.31        83.53 o
   8   4   3        797.09        748.53        43.88 o
   9   4   3       1632.95       1843.79        82.15 o
  10   4   3         73.58         62.24        17.50 o
  11   4   3         61.80         67.21        16.76 o
 -12   5   3        409.63        358.54        80.35 o
 -11   5   3        142.64        111.22        30.45 o
 -10   5   3       3821.83       4252.14       205.93 o
  -9   5   3        225.17        203.00        49.63 o
  -8   5   3        375.55        422.49        52.96 o
  -7   5   3        365.87        336.13        46.81 o
  -6   5   3       2574.22       2660.59       173.47 o
  -5   5   3        312.16        269.45        34.67 o
  -4   5   3        951.37        948.23        67.86 o
  -3   5   3          4.28         -2.03         7.08 o
  -2   5   3       1029.25        863.41        71.71 o
  -1   5   3       1465.94       1381.28        55.45 o
   0   5   3       9521.33       9467.12       182.93 o
   1   5   3       4451.35       4574.21       156.09 o
   2   5   3        379.97        229.83        35.79 o
   3   5   3          6.00         12.78        13.27 o
   4   5   3       7305.60       6997.34       535.81 o
   5   5   3        114.37        104.78        22.26 o
   6   5   3        139.52        120.40        13.98 o
   7   5   3        113.25        101.84        15.41 o
   8   5   3        144.11        136.49        24.08 o
   9   5   3          5.76          1.17        11.60 o
  10   5   3       1540.95       1941.32       109.12 o
  11   5   3          6.68          1.33        13.89 o
 -12   6   3         36.71         69.02        39.17 o
 -11   6   3        201.25        171.28        40.82 o
 -10   6   3          6.57         45.77        23.94 o
  -9   6   3        109.48         56.48        31.34 o
  -8   6   3        624.23        595.53        54.33 o
  -7   6   3        435.22        396.38        36.05 o
  -6   6   3       3370.85       3293.27       299.81 o
  -5   6   3       6164.10       6545.80       333.82 o
  -4   6   3       4123.98       4130.84       147.34 o
  -3   6   3        138.34        104.81        16.08 o
  -2   6   3        205.20        192.31        19.88 o
  -1   6   3       6195.61       6687.79       279.44 o
   0   6   3         26.34         26.22        15.83 o
   1   6   3       1172.28       1031.13        53.93 o
   2   6   3          4.72         -7.53        27.96 o
   3   6   3       2949.94       3313.41       223.17 o
   4   6   3       2798.42       2805.69       195.57 o
   5   6   3       1462.42       1267.75       211.62 o
   6   6   3       3588.14       3566.91       140.82 o
   7   6   3         98.27         83.30        16.89 o
   8   6   3       1634.58       1641.98        74.92 o
   9   6   3        726.20        669.70        43.48 o
  10   6   3         71.37         63.04        21.49 o
  11   6   3          8.70          9.54        29.18 o
 -12   7   3        213.85        200.38        52.67 o
 -11   7   3        705.94        799.04        75.42 o
 -10   7   3        482.68        375.76        76.53 o
  -9   7   3        623.14        703.16        57.33 o
  -8   7   3       1214.42       1283.76        71.00 o
  -7   7   3        555.35        564.68        43.08 o
  -6   7   3        482.17        294.98       128.91 o
  -5   7   3        231.59        144.13        30.59 o
  -4   7   3       3017.56       3134.46       141.48 o
  -3   7   3       5990.80       5885.62       241.19 o
  -2   7   3       5655.47       5747.78       176.25 o
  -1   7   3      10619.94      11225.08       576.17 o
   0   7   3         10.92          9.44        12.95 o
   1   7   3       5760.32       5444.97       168.34 o
   2   7   3        994.46       1249.37        97.65 o
   3   7   3       8676.31       8787.31       339.69 o
   4   7   3        652.75        530.61        79.24 o
   5   7   3        578.13        609.64        37.52 o
   6   7   3       2571.14       2414.02       121.13 o
   7   7   3        695.30        703.52        49.01 o
   8   7   3         21.18         23.68        16.39 o
   9   7   3       1749.13       1929.54       120.03 o
  10   7   3         30.62         25.84        26.71 o
 -12   8   3         69.05         77.92        30.17 o
 -11   8   3        214.19        250.52        47.45 o
 -10   8   3        230.09        115.65        34.49 o
  -9   8   3          9.49          9.57        25.00 o
  -8   8   3       3928.30       4231.05       141.72 o
  -7   8   3      12339.08      12819.75       291.14 o
  -6   8   3         75.72         30.13        21.61 o
  -5   8   3        554.71        540.79        76.32 o
  -4   8   3        814.14        655.00        70.88 o
  -3   8   3       4429.68       4296.62       165.23 o
  -2   8   3       1079.82        840.78        80.86 o
  -1   8   3         80.19         33.13        20.29 o
   0   8   3         54.10         44.93        23.30 o
   1   8   3       5923.05       6181.59       344.26 o
   2   8   3       1546.30       1681.70       112.26 o
   3   8   3        782.05        589.51        87.79 o
   4   8   3        781.32        725.75        93.99 o
   5   8   3          4.50         11.70        10.19 o
   6   8   3       1604.30       1702.35        89.59 o
   7   8   3       2210.09       2349.14       107.82 o
   8   8   3       1077.83       1063.17       104.46 o
   9   8   3         18.89         27.15        17.21 o
  10   8   3        110.52        156.88        28.38 o
 -11   9   3         36.42         21.22        35.11 o
 -10   9   3        117.19        140.00        38.55 o
  -9   9   3         36.12         22.58         9.33 o
  -8   9   3       3081.00       3302.60       125.79 o
  -7   9   3       1656.05       1695.74        76.20 o
  -6   9   3       4635.45       4666.74       136.18 o
  -5   9   3        139.33        139.71        41.33 o
  -4   9   3        149.88        110.71        28.13 o
  -3   9   3       1136.98       1020.14        91.78 o
  -2   9   3      11990.69      12651.32       400.47 o
  -1   9   3       1566.75       1456.83       113.18 o
   0   9   3        994.06        826.40        86.23 o
   1   9   3       1099.98        920.68        66.97 o
   2   9   3       8609.92       8534.60       505.80 o
   3   9   3        125.67         79.40        27.11 o
   4   9   3         10.27         29.16        20.71 o
   5   9   3       1055.89       1097.04        87.12 o
   6   9   3       1268.15       1229.60        80.55 o
   7   9   3        412.18        451.69        50.00 o
   8   9   3        286.08        276.68        44.28 o
   9   9   3         27.88         18.54        15.06 o
  10   9   3         17.64         56.20        18.69 o
 -11  10   3        153.80        128.00        26.41 o
 -10  10   3         33.86         50.26        28.73 o
  -9  10   3        451.03        443.90        52.08 o
  -8  10   3         88.70         52.63        20.32 o
  -7  10   3       1897.89       2015.23        96.76 o
  -6  10   3       3308.88       3114.36       121.71 o
  -5  10   3       1890.62       1904.64        93.72 o
  -4  10   3         68.92         60.84        32.87 o
  -3  10   3       3545.79       3160.72       260.33 o
  -2  10   3       1195.78        961.58        96.79 o
  -1  10   3        444.73        337.47        60.08 o
   0  10   3          0.22         -2.57        22.43 o
   1  10   3        650.25        658.43        75.89 o
   2  10   3       1683.58       1630.08       141.97 o
   3  10   3        882.09        772.68        69.28 o
   4  10   3          3.17         27.33        12.68 o
   5  10   3       1665.56       1606.53        84.91 o
   6  10   3        406.85        311.06        69.90 o
   7  10   3       2603.30       2480.34       114.07 o
   8  10   3        543.52        540.48        45.24 o
   9  10   3        161.13        147.58        26.78 o
  10  10   3          4.08         -6.78        10.86 o
 -11  11   3        992.28        913.96        93.47 o
 -10  11   3        161.45        161.22        36.72 o
  -9  11   3        457.25        456.92        41.97 o
  -8  11   3        346.89        334.95        43.63 o
  -7  11   3       1718.85       1518.06        93.44 o
  -6  11   3         20.32         -7.00        19.25 o
  -5  11   3         58.57         66.88        24.53 o
  -4  11   3        322.13        323.54        43.93 o
  -3  11   3       3750.01       4079.30       184.78 o
  -2  11   3          8.18         17.76        24.48 o
  -1  11   3       5213.59       5222.16       236.33 o
   0  11   3        421.96        321.90        47.14 o
   1  11   3       4310.04       4412.69       199.91 o
   2  11   3         80.45         72.16        24.89 o
   3  11   3       3331.83       3294.49       127.45 o
   4  11   3        307.60        403.94        40.70 o
   5  11   3       1961.99       2152.15       103.45 o
   6  11   3        300.46        221.24        45.53 o
   7  11   3          1.98          6.48        19.63 o
   8  11   3        482.59        587.27        54.34 o
   9  11   3        685.36        813.88        51.84 o
 -10  12   3         30.63         96.95        38.10 o
  -9  12   3          3.16        -11.42        14.11 o
  -8  12   3       1302.21       1196.76        76.04 o
  -7  12   3       1164.45       1138.40        81.31 o
  -6  12   3       6505.93       6291.10       224.42 o
  -5  12   3          6.48        -20.90        22.27 o
  -4  12   3       3904.06       4176.46       150.50 o
  -3  12   3       3426.72       3615.67       129.85 o
  -2  12   3        365.25        322.12        32.86 o
  -1  12   3          2.25        -17.91        17.91 o
   0  12   3         84.43         81.69        19.38 o
   1  12   3        886.13        799.03        55.97 o
   2  12   3        141.07        161.49        27.85 o
   3  12   3         65.37         33.93        15.88 o
   4  12   3       3970.04       4403.02       224.32 o
   5  12   3        720.63        617.81        61.57 o
   6  12   3       1910.83       1944.01       154.34 o
   7  12   3        355.33        232.89        34.24 o
   8  12   3        678.99        732.57        56.71 o
   9  12   3         32.66         21.31        15.96 o
 -10  13   3         91.48         48.51        25.56 o
  -9  13   3        662.64        690.39        69.10 o
  -8  13   3       1359.79       1359.42        75.60 o
  -7  13   3          7.44         22.88        26.90 o
  -6  13   3         40.33         39.01        33.31 o
  -5  13   3         71.83         95.95        32.45 o
  -4  13   3       2357.83       2477.03       108.88 o
  -3  13   3       1065.56       1100.55        74.70 o
  -2  13   3       2957.49       3081.28       132.11 o
  -1  13   3       4082.07       4132.66       124.64 o
   0  13   3        757.36        783.38        48.42 o
   1  13   3       4016.22       4020.43       122.79 o
   2  13   3       5900.42       5988.12       173.89 o
   3  13   3       1326.44       1268.38        84.64 o
   4  13   3        218.80        130.23        32.52 o
   5  13   3        320.36        317.90        72.04 o
   6  13   3        498.39        459.35        95.45 o
   7  13   3          1.37         -7.20        13.16 o
   8  13   3        728.48        882.87        63.93 o
   9  13   3        117.82        177.23        26.93 o
  -9  14   3         56.00         87.91        19.86 o
  -8  14   3         58.28         48.32        19.30 o
  -7  14   3       4587.56       4585.94       174.98 o
  -6  14   3         52.14        111.26        36.66 o
  -5  14   3       4864.99       5062.29       225.67 o
  -4  14   3         27.39          5.49        27.62 o
  -3  14   3       4629.33       4985.68       170.78 o
  -2  14   3         27.09         49.66        24.28 o
  -1  14   3        229.79        173.86        26.99 o
   0  14   3        311.27        312.94        40.86 o
   1  14   3        979.49        964.08        61.52 o
   2  14   3         19.42         -1.66        15.01 o
   3  14   3       5025.39       5100.44       228.29 o
   4  14   3        134.85        132.47        28.54 o
   5  14   3       1891.46       2079.09       186.07 o
   6  14   3         27.11         35.95        25.70 o
   7  14   3       5991.60       7009.58       197.46 o
   8  14   3         59.25         72.95        18.07 o
  -9  15   3        902.95        951.35        91.12 o
  -8  15   3       3286.45       3453.68       148.53 o
  -7  15   3          7.67         15.28        19.86 o
  -6  15   3         20.80         18.52        20.29 o
  -5  15   3          0.50          6.36        20.46 o
  -4  15   3         10.49          2.01        19.10 o
  -3  15   3        328.18        349.33        54.01 o
  -2  15   3       2056.27       2169.31       134.78 o
  -1  15   3       2055.19       2016.77       128.76 o
   0  15   3        216.15        220.86        37.79 o
   1  15   3       2534.21       2604.11       122.09 o
   2  15   3        875.88        993.40        86.92 o
   3  15   3        223.97        241.06        43.77 o
   4  15   3         67.46         54.47        19.56 o
   5  15   3        381.33        313.81        94.13 o
   6  15   3         91.18         70.41        34.33 o
   7  15   3         21.15         56.13        31.29 o
   8  15   3       1124.52       1392.52       167.01 o
  -8  16   3        396.52        393.93        31.12 o
  -7  16   3        300.45        333.96        39.88 o
  -6  16   3        976.99        901.20        75.89 o
  -5  16   3        252.01        258.29        37.36 o
  -4  16   3       3194.61       3294.28       120.85 o
  -3  16   3       1007.85       1078.58        72.80 o
  -2  16   3       2048.19       2344.91       119.15 o
  -1  16   3        642.84        571.55        59.28 o
   0  16   3         50.08         53.16        26.08 o
   1  16   3         86.22        119.08        23.07 o
   2  16   3        559.30        593.83        65.06 o
   3  16   3         47.95         87.94        27.27 o
   4  16   3        518.92        507.22        53.00 o
   5  16   3        206.18        171.32        69.17 o
   6  16   3       1826.25       2228.46       102.84 o
   7  16   3         21.45         23.52         9.62 o
  -8  17   3         30.56         29.01        15.04 o
  -7  17   3        465.46        418.31        40.97 o
  -6  17   3         97.72         63.73        17.73 o
  -5  17   3         73.90         49.96        15.54 o
  -4  17   3         20.71          8.53        13.59 o
  -3  17   3       1476.28       1523.74        73.94 o
  -2  17   3        134.27        146.08        29.11 o
  -1  17   3       2356.62       2482.67       160.16 o
   0  17   3       2605.23       2657.81       190.02 o
   1  17   3       2712.20       3074.66       183.68 o
   2  17   3        286.41        227.61        34.16 o
   3  17   3       4088.33       4179.35       129.38 o
   4  17   3        754.13        751.11        59.27 o
   5  17   3        168.49        115.19        26.73 o
   6  17   3          0.26        -11.10        11.10 o
  -7  18   3       1423.71       1261.06        72.00 o
  -6  18   3          0.33         -1.81        10.68 o
  -5  18   3       3047.39       2964.74       139.48 o
  -4  18   3        283.15        229.77        29.33 o
  -3  18   3       4957.69       5239.50       175.04 o
  -2  18   3        163.89        154.48        24.43 o
  -1  18   3          4.50          1.45        14.12 o
   0  18   3        106.14         58.44        48.31 o
   1  18   3        103.03         80.48        27.27 o
   2  18   3        210.86        151.72        23.13 o
   3  18   3        287.41        295.52        26.18 o
   4  18   3         72.11         62.97        14.49 o
   5  18   3        436.30        461.26        41.31 o
  -6  19   3         36.11         10.05        24.88 o
  -5  19   3         62.86         88.29        17.27 o
  -4  19   3         74.04         70.72        13.06 o
  -3  19   3        140.21        126.50        19.76 o
  -2  19   3        988.10        998.59        56.79 o
  -1  19   3        517.49        426.79        42.40 o
   0  19   3       1058.78       1172.26        69.08 o
   1  19   3         97.48         51.29        16.63 o
   2  19   3       2691.82       2807.82        93.84 o
   3  19   3        126.29        133.14        17.64 o
   4  19   3        175.36        156.84        39.16 o
  -4  20   3        154.02        137.78        26.77 o
  -3  20   3        245.34        292.88        27.13 o
  -2  20   3        240.60        253.26        27.13 o
  -1  20   3         54.03         28.00        13.60 o
   0  20   3          0.28         -3.60        15.84 o
   1  20   3        166.50        157.55        22.27 o
   2  20   3        416.86        446.27        30.57 o
   3  20   3        178.49        112.34        31.91 o
  -2  21   3          5.25         11.75         7.77 o
  -1  21   3        691.32        731.22        41.98 o
   0  21   3       2962.78       3156.93        86.70 o
   1  21   3       1756.49       1733.60       148.90 o
 -12   0   4        113.25        100.91        52.96 o
 -10   0   4         12.61        -34.19        46.46 o
  -8   0   4       1433.51       1359.40       145.74 o
  -6   0   4       1816.24       1754.07       191.43 o
  -4   0   4       8283.09       7855.70       245.02 o
  -2   0   4      17182.50      17263.85       679.90 o
   0   0   4       8096.30       8120.55       131.80 o
   2   0   4        298.62        297.34        29.85 o
   4   0   4        195.37        203.93        41.97 o
   6   0   4       7012.32       7191.67       149.38 o
   8   0   4       2454.29       2703.94       105.76 o
  10   0   4       1566.42       1803.98       247.21 o
 -13   1   4        223.10        205.88        34.01 o
 -12   1   4          8.27        -21.29        21.29 o
 -11   1   4        111.72         73.35        35.02 o
 -10   1   4        221.78        198.82        33.09 o
  -9   1   4       2683.39       2737.73        98.21 o
  -8   1   4       4415.47       4373.12       121.54 o
  -7   1   4        156.28         55.82        27.66 o
  -6   1   4        469.69        265.35        52.35 o
  -5   1   4       2956.35       3066.81       116.91 o
  -4   1   4        111.84         95.61        21.01 o
  -3   1   4         86.96         72.60        20.12 o
  -2   1   4       1607.99       1617.60        71.80 o
  -1   1   4          7.82         13.34         6.62 o
   0   1   4        623.87        609.27        23.19 o
   1   1   4       8214.51       8159.99       242.05 o
   2   1   4       7081.77       7618.30       111.19 o
   3   1   4       1382.30       1182.65        50.32 o
   4   1   4       4642.50       4766.01       136.50 o
   5   1   4       1501.48       1300.37        89.72 o
   6   1   4        261.64        219.92        16.86 o
   7   1   4        280.86        301.89        22.13 o
   8   1   4          6.59         11.23         9.86 o
   9   1   4         58.30         37.65        13.07 o
  10   1   4         61.99         78.72        15.86 o
  11   1   4        406.75        359.84        29.01 o
 -13   2   4       2122.83       2047.13        99.37 o
 -12   2   4        250.39        217.06        38.67 o
 -11   2   4        598.24        558.49        75.71 o
 -10   2   4        153.87        134.92        38.17 o
  -9   2   4        878.88        828.53        59.54 o
  -8   2   4        439.07        507.19        38.06 o
  -7   2   4        435.03        319.29        47.79 o
  -6   2   4         93.27         14.61        21.16 o
  -5   2   4        218.79        209.95        33.58 o
  -4   2   4      10332.29      11530.66       383.68 o
  -3   2   4      20673.49      20800.34       793.90 o
  -2   2   4       1817.61       1680.22        91.12 o
  -1   2   4       1232.36       1132.65        67.75 o
   0   2   4       2277.33       2298.31        47.96 o
   1   2   4       4104.72       3930.51       108.97 o
   2   2   4        538.63        515.69        28.94 o
   3   2   4       1312.92       1202.00        61.66 o
   4   2   4       1089.17       1161.94        71.05 o
   5   2   4        688.62        735.54        68.84 o
   6   2   4          3.33          7.20         7.52 o
   7   2   4        650.04        657.42        31.14 o
   8   2   4         44.46         18.55        10.89 o
   9   2   4         87.55         48.72        19.33 o
  10   2   4        264.16        225.02        24.80 o
  11   2   4        644.83        627.77        53.38 o
 -13   3   4         14.85         -5.56        19.15 o
 -12   3   4       2537.39       2465.98       173.21 o
 -11   3   4        374.90        220.86        43.09 o
 -10   3   4        542.89        536.14        72.72 o
  -9   3   4        549.07        571.08        54.83 o
  -8   3   4       5280.71       5225.63       121.42 o
  -7   3   4         10.38        -16.45        29.26 o
  -6   3   4       1795.71       1627.72        87.14 o
  -5   3   4        174.42        122.79        25.31 o
  -4   3   4       6362.44       7057.90       156.39 o
  -3   3   4         28.03         52.27         8.71 o
  -2   3   4       9004.88       9264.85       178.82 o
  -1   3   4        866.43        930.83        55.02 o
   0   3   4         23.62         28.07         9.85 o
   1   3   4       1429.12       1337.82        56.03 o
   2   3   4       5048.37       5077.06       109.71 o
   3   3   4        616.36        434.67        33.27 o
   4   3   4       2671.35       2708.71       111.08 o
   5   3   4        396.14        388.04        51.18 o
   6   3   4      14457.26      15296.05       313.99 o
   7   3   4       1064.03       1105.90        42.61 o
   8   3   4        167.02        141.63        18.11 o
   9   3   4         22.28         19.21        15.44 o
  10   3   4        253.14        248.42        29.83 o
  11   3   4        279.70        275.71        34.18 o
 -13   4   4       2276.45       2081.57       132.32 o
 -12   4   4        255.46        199.90        33.00 o
 -11   4   4         72.03         19.66        25.28 o
 -10   4   4        168.04        135.87        41.04 o
  -9   4   4         75.24         62.63        28.10 o
  -8   4   4        889.60        878.64        51.43 o
  -7   4   4       2428.06       2610.12       169.56 o
  -6   4   4       2303.05       2288.22       151.16 o
  -5   4   4        565.89        473.98        46.78 o
  -4   4   4       8018.94       7892.62       348.55 o
  -3   4   4         52.11         31.01        10.33 o
  -2   4   4       4638.13       4731.38       129.69 o
  -1   4   4        120.53         91.20        19.74 o
   0   4   4       3554.36       3628.08        81.11 o
   1   4   4       1279.25       1142.01        71.19 o
   2   4   4        530.81        521.59        48.51 o
   3   4   4       3445.33       3451.23       120.66 o
   4   4   4        599.60        521.44        63.94 o
   5   4   4        268.78        268.74        41.14 o
   6   4   4       3514.59       3682.14        78.76 o
   7   4   4       1814.39       1768.41        61.32 o
   8   4   4        947.28       1023.42        54.74 o
   9   4   4          1.14        -13.96        13.96 o
  10   4   4       1062.71       1131.15        61.72 o
  11   4   4        553.29        584.83        45.81 o
 -12   5   4        103.04        113.76        26.67 o
 -11   5   4        137.53        108.27        28.83 o
 -10   5   4        315.81        305.84        54.39 o
  -9   5   4        836.16        826.16        65.32 o
  -8   5   4       1131.76       1135.52        63.64 o
  -7   5   4       2710.92       2646.83       115.35 o
  -6   5   4        983.82        902.77        96.52 o
  -5   5   4       3453.39       4123.85       422.85 o
  -4   5   4        622.27        576.42        46.84 o
  -3   5   4         21.04         22.45        12.48 o
  -2   5   4      13435.57      14309.38       327.68 o
  -1   5   4       2865.24       3238.78       100.53 o
   0   5   4       6192.01       6477.24       112.36 o
   1   5   4       8436.20       8671.01       223.23 o
   2   5   4        456.10        520.14        46.70 o
   3   5   4        680.82        438.24        46.76 o
   4   5   4       1812.23       1723.25        88.28 o
   5   5   4       4956.84       5039.62        96.65 o
   6   5   4         41.97         36.06         9.11 o
   7   5   4        191.91        194.17        22.16 o
   8   5   4         88.62        102.07        21.66 o
   9   5   4         17.17         33.69        15.89 o
  10   5   4         80.79         75.28        21.18 o
 -12   6   4          0.63          9.46        46.20 o
 -11   6   4       1418.08       1334.40       132.86 o
 -10   6   4         75.34         85.55        27.70 o
  -9   6   4         84.25         68.72        24.82 o
  -8   6   4       1045.02        999.72        60.86 o
  -7   6   4        760.37        845.39        54.04 o
  -6   6   4        981.16        942.68       135.63 o
  -5   6   4       8198.59       8653.36       393.42 o
  -4   6   4      12276.51      12479.67       566.55 o
  -3   6   4       2671.00       2539.47       160.06 o
  -2   6   4      10288.42      11736.28       335.59 o
  -1   6   4       2998.68       2566.02       102.78 o
   0   6   4       9031.33       9716.45       237.85 o
   1   6   4        345.20        412.09        33.55 o
   2   6   4          7.64         37.96        27.41 o
   3   6   4          5.54         13.74        17.97 o
   4   6   4        711.71        611.49        64.55 o
   5   6   4       1410.84       1448.08        53.64 o
   6   6   4        916.96        979.25        44.37 o
   7   6   4         65.18         38.50        12.25 o
   8   6   4        982.99        883.00        57.73 o
   9   6   4       1765.24       1881.73       118.09 o
  10   6   4        269.04        317.81        72.90 o
 -12   7   4        792.17        690.40        61.20 o
 -11   7   4          3.23          3.91        13.88 o
 -10   7   4       4280.56       4771.40       206.14 o
  -9   7   4        282.00        240.63        36.34 o
  -8   7   4       4699.71       4910.12       134.61 o
  -7   7   4       2713.23       2826.27       103.42 o
  -6   7   4        952.41       1009.80       127.79 o
  -5   7   4        642.95        738.43        91.89 o
  -4   7   4       1704.58       1614.01       128.90 o
  -3   7   4        123.70         66.05        24.58 o
  -2   7   4        185.43        170.77        24.54 o
  -1   7   4        606.60        606.70        60.07 o
   0   7   4       1043.65        908.83        75.18 o
   1   7   4       1417.61       1309.00       105.10 o
   2   7   4      11196.89      11720.01       829.23 o
   3   7   4        138.81         98.87        45.54 o
   4   7   4       7721.83       7953.85       238.63 o
   5   7   4        182.96        193.46        20.06 o
   6   7   4        496.74        512.83        32.04 o
   7   7   4        387.84        304.53        34.42 o
   8   7   4        199.61        195.43        30.50 o
   9   7   4         87.97        101.75        30.87 o
  10   7   4        150.60        193.59        28.54 o
 -12   8   4       1287.02       1181.79       106.21 o
 -11   8   4        131.71        113.65        45.93 o
 -10   8   4          6.33         15.22        26.08 o
  -9   8   4       1514.99       1469.26        73.78 o
  -8   8   4         63.37         59.10        16.86 o
  -7   8   4         75.87         99.35        18.96 o
  -6   8   4       1875.18       1892.95        93.66 o
  -5   8   4       2597.22       3074.35       254.44 o
  -4   8   4         16.83        -10.95        24.03 o
  -3   8   4       5583.51       5652.58       347.93 o
  -2   8   4       5900.16       5977.84       226.04 o
  -1   8   4        839.85        714.29        71.29 o
   0   8   4       1459.24       1268.07        96.04 o
   1   8   4         22.43         18.62        19.36 o
   2   8   4       1295.90       1366.16       106.31 o
   3   8   4        510.82        424.91       108.03 o
   4   8   4       3206.03       3296.91        79.27 o
   5   8   4         82.80         90.29        16.00 o
   6   8   4        167.40        143.66        28.01 o
   7   8   4       2572.29       2533.73       104.37 o
   8   8   4       1390.84       1372.68        85.45 o
   9   8   4        567.40        649.68        63.65 o
  10   8   4          3.81         10.64        29.14 o
 -12   9   4         76.14        102.33        27.57 o
 -11   9   4       1913.48       2014.48       118.67 o
 -10   9   4         73.34        112.23        33.19 o
  -9   9   4        642.97        638.48        55.89 o
  -8   9   4        317.49        324.73        39.76 o
  -7   9   4         82.27         57.97        17.63 o
  -6   9   4        388.13        390.98        46.15 o
  -5   9   4        186.08        214.00        33.59 o
  -4   9   4        898.73        768.84        72.33 o
  -3   9   4        540.87        400.58        73.38 o
  -2   9   4       2254.01       2330.34       147.66 o
  -1   9   4       4370.12       4446.59       221.65 o
   0   9   4         76.03         61.19        19.29 o
   1   9   4       5850.20       5661.56       330.84 o
   2   9   4         27.53         19.43        35.26 o
   3   9   4       4278.16       3965.35       342.83 o
   4   9   4         39.63         35.87        29.26 o
   5   9   4       1230.35       1189.07        75.47 o
   6   9   4       1204.52       1105.57       102.91 o
   7   9   4        112.25        164.72        28.09 o
   8   9   4        373.77        351.04        36.01 o
   9   9   4          0.19        -18.83        20.98 o
  10   9   4         14.15          9.16         9.74 o
 -11  10   4        304.82        298.05        40.96 o
 -10  10   4         25.58         22.84        17.07 o
  -9  10   4         55.07         60.90        20.60 o
  -8  10   4          0.88          4.96        17.19 o
  -7  10   4        109.32         82.27        20.46 o
  -6  10   4       4722.87       5042.41       178.88 o
  -5  10   4      11904.43      12571.98       279.23 o
  -4  10   4       9252.84       9745.62       299.90 o
  -3  10   4        847.79        866.75        94.28 o
  -2  10   4       4515.65       4106.63       245.62 o
  -1  10   4       4664.75       4829.09       298.89 o
   0  10   4       1312.16       1149.08       113.42 o
   1  10   4        971.77       1116.37       104.69 o
   2  10   4        452.36        459.85        69.61 o
   3  10   4         45.46         19.18        19.99 o
   4  10   4        272.11        256.60        59.05 o
   5  10   4        336.26        386.37        55.89 o
   6  10   4       1420.96       1421.86       116.19 o
   7  10   4        288.49        220.60        31.27 o
   8  10   4       2657.42       2777.05       221.36 o
   9  10   4       1375.26       1721.46       112.20 o
 -11  11   4         73.19        117.64        36.78 o
 -10  11   4       3775.80       3899.57       169.54 o
  -9  11   4        125.94        104.54        19.07 o
  -8  11   4        153.08        165.14        31.20 o
  -7  11   4       1111.83       1086.48        81.69 o
  -6  11   4       6106.93       6706.87       256.71 o
  -5  11   4        217.08        267.63        39.78 o
  -4  11   4       1117.85       1196.09        67.23 o
  -3  11   4         52.46         57.62        18.88 o
  -2  11   4        163.00         70.95        33.56 o
  -1  11   4        357.83        264.68        58.46 o
   0  11   4       6464.60       6097.94       277.82 o
   1  11   4        478.43        433.82        44.97 o
   2  11   4       1570.45       1513.34        98.57 o
   3  11   4       1504.88       1477.90        74.08 o
   4  11   4       5250.47       5515.17       202.98 o
   5  11   4        742.53        704.15        78.67 o
   6  11   4         18.49         41.84        26.45 o
   7  11   4        813.17        712.44        51.01 o
   8  11   4        490.27        486.78        46.31 o
   9  11   4          6.96         11.58        11.65 o
 -11  12   4       1133.94       1008.18        81.67 o
 -10  12   4          6.84        -17.76        32.80 o
  -9  12   4         17.99         13.68         9.49 o
  -8  12   4        121.97         89.37        26.38 o
  -7  12   4         40.22          6.74        15.11 o
  -6  12   4        335.35        288.77        54.61 o
  -5  12   4       1404.22       1319.12       101.67 o
  -4  12   4         33.59         28.71        18.28 o
  -3  12   4       1543.72       1594.34        87.18 o
  -2  12   4        532.88        427.65        49.48 o
  -1  12   4       6090.07       6106.84       153.60 o
   0  12   4        298.59        283.47        32.95 o
   1  12   4        403.66        417.79        37.94 o
   2  12   4          5.73        -13.20        22.27 o
   3  12   4        450.66        460.83        62.62 o
   4  12   4        300.02        205.31        35.29 o
   5  12   4       2768.32       2831.02       116.22 o
   6  12   4         11.10         39.24        19.91 o
   7  12   4         23.66          1.90        13.73 o
   8  12   4        805.63       1011.10       104.22 o
   9  12   4        957.57       1315.94        72.91 o
 -10  13   4        111.62        136.52        41.00 o
  -9  13   4       1239.23       1353.30        56.77 o
  -8  13   4        147.70        109.71        25.24 o
  -7  13   4       3231.42       3516.04       165.22 o
  -6  13   4       1773.05       1972.54       143.09 o
  -5  13   4        575.85        566.28        78.51 o
  -4  13   4        390.75        359.54        46.54 o
  -3  13   4         10.40        -23.16        23.16 o
  -2  13   4       1629.18       1715.51        93.28 o
  -1  13   4       1855.45       1900.92        82.12 o
   0  13   4       2063.01       2106.47        93.38 o
   1  13   4        206.51        237.68        44.22 o
   2  13   4        931.27        960.77        74.40 o
   3  13   4       5285.93       6357.42       283.37 o
   4  13   4        913.46        926.03        77.77 o
   5  13   4        860.95        853.67       133.23 o
   6  13   4        398.38        263.59       126.58 o
   7  13   4        629.48        676.47        62.77 o
   8  13   4        173.61        192.79        46.60 o
 -10  14   4         62.73         78.86        23.80 o
  -9  14   4         12.39         20.47        28.24 o
  -8  14   4         35.70         14.89        19.06 o
  -7  14   4        785.84        772.38        75.32 o
  -6  14   4       1051.99       1064.70       102.44 o
  -5  14   4         86.95         57.04        30.17 o
  -4  14   4       1748.06       1666.36       103.25 o
  -3  14   4          4.61         24.29        18.83 o
  -2  14   4       4661.35       4652.65       158.09 o
  -1  14   4       1062.38       1066.91        65.22 o
   0  14   4        218.69        190.11        26.52 o
   1  14   4        413.29        381.36        44.96 o
   2  14   4          7.46         -7.43        26.65 o
   3  14   4        306.57        275.26        49.08 o
   4  14   4        399.96        364.15        63.88 o
   5  14   4         68.89         54.41        27.77 o
   6  14   4         58.63        133.53        35.54 o
   7  14   4        246.36        252.93        35.61 o
   8  14   4        667.95        770.78        74.34 o
  -9  15   4         18.11         30.36        25.08 o
  -8  15   4        488.08        461.62        60.94 o
  -7  15   4        603.48        512.08        56.44 o
  -6  15   4       2256.84       2407.35       148.82 o
  -5  15   4        478.80        476.13        85.59 o
  -4  15   4        546.06        573.49        60.42 o
  -3  15   4        480.63        499.48        58.92 o
  -2  15   4        500.01        540.61        68.62 o
  -1  15   4         45.60         15.01        24.20 o
   0  15   4       2758.14       2769.04       121.77 o
   1  15   4        616.10        599.58        57.96 o
   2  15   4       3179.46       3315.74       212.34 o
   3  15   4       1948.76       2263.14       125.60 o
   4  15   4       1383.51       1383.22        92.50 o
   5  15   4       1568.17       1563.83       119.42 o
   6  15   4       1121.75       1309.19        81.30 o
   7  15   4        668.01        871.46        56.04 o
  -8  16   4        869.89        790.16        37.25 o
  -7  16   4         24.56         10.76        18.07 o
  -6  16   4        441.15        403.73        53.51 o
  -5  16   4       3363.86       3269.68       188.28 o
  -4  16   4        183.23        173.80        39.68 o
  -3  16   4       2140.22       2283.91       105.91 o
  -2  16   4       1245.05       1354.84        85.05 o
  -1  16   4       2801.36       2948.11       288.53 o
   0  16   4        297.29        362.92        46.10 o
   1  16   4        625.51        778.41        65.45 o
   2  16   4        575.12        495.56        72.95 o
   3  16   4        609.13        452.17        53.36 o
   4  16   4        250.54        224.80        34.56 o
   5  16   4       1015.25       1034.74        89.97 o
   6  16   4          6.18          6.32         8.58 o
   7  16   4        411.88        346.06        37.60 o
  -8  17   4        457.43        420.89        53.83 o
  -7  17   4        582.21        634.51        47.31 o
  -6  17   4       1979.90       2021.42       104.93 o
  -5  17   4        404.81        437.60        45.11 o
  -4  17   4          1.20        -12.34        17.48 o
  -3  17   4         34.02         36.87        18.06 o
  -2  17   4         58.32         72.71        23.26 o
  -1  17   4          3.17          8.53        17.21 o
   0  17   4       1630.20       1789.12       113.65 o
   1  17   4        459.20        408.65        45.50 o
   2  17   4          1.28          0.26        24.25 o
   3  17   4        107.51         53.95        14.60 o
   4  17   4       1757.26       1930.22       177.12 o
   5  17   4        469.09        472.21        55.58 o
   6  17   4         98.98        109.07        14.91 o
  -7  18   4         99.76         81.10        22.46 o
  -6  18   4        113.12         92.05        23.90 o
  -5  18   4        361.70        319.03        46.99 o
  -4  18   4        744.46        677.98        45.97 o
  -3  18   4         11.21         11.04        11.53 o
  -2  18   4       5048.40       5731.54       194.55 o
  -1  18   4       1609.43       1630.95        90.46 o
   0  18   4        438.45        338.04        48.40 o
   1  18   4        253.58        219.61        40.24 o
   2  18   4         25.88         18.17        13.28 o
   3  18   4          2.08        -16.28        16.28 o
   4  18   4        428.16        443.05        40.66 o
   5  18   4        538.98        681.05        74.71 o
  -6  19   4        130.53         61.05        38.47 o
  -5  19   4         93.37         98.94        20.18 o
  -4  19   4         22.50        -11.77        12.87 o
  -3  19   4         53.78         18.18        14.63 o
  -2  19   4        199.41        157.14        19.76 o
  -1  19   4          4.55          3.59        13.96 o
   0  19   4          0.42          1.20        12.54 o
   1  19   4        177.35        159.79        23.39 o
   2  19   4       1472.07       1541.02        64.00 o
   3  19   4       2156.71       2225.51       129.17 o
  -4  20   4        826.73        758.91        66.55 o
  -3  20   4       2278.86       2312.46        93.42 o
  -2  20   4        402.03        448.15        33.21 o
  -1  20   4       1822.01       1960.58        72.85 o
   0  20   4        103.29         91.62        15.58 o
   1  20   4       1128.31       1175.68        51.46 o
   2  20   4          9.85         29.12        12.60 o
  -1  21   4       1173.13       1213.51        56.04 o
   0  21   4        783.16        784.51        63.23 o
 -13   0   5        368.28        331.04        39.69 o
 -11   0   5       7208.88       7349.13       516.95 o
  -9   0   5       3558.93       3850.55       194.96 o
  -7   0   5        403.05        287.04        97.77 o
  -5   0   5      10019.72      10398.34       445.57 o
  -3   0   5       2338.27       2368.26       140.99 o
  -1   0   5       4461.91       4523.17       148.06 o
   1   0   5       8291.34       8547.23       173.04 o
   3   0   5       2964.50       2738.10       115.05 o
   5   0   5       1596.43       1640.44        88.51 o
   7   0   5        115.41        109.80        18.19 o
   9   0   5       1252.44       1273.05       227.67 o
 -13   1   5        393.24        415.38        36.65 o
 -12   1   5        205.88        170.73        37.94 o
 -11   1   5       1127.74       1064.68        84.61 o
 -10   1   5        739.92        707.42        52.66 o
  -9   1   5       1024.13       1019.20        66.32 o
  -8   1   5        628.81        640.26        48.09 o
  -7   1   5        457.28        293.60        67.90 o
  -6   1   5       5860.89       5497.18       249.06 o
  -5   1   5         37.21         71.33        23.20 o
  -4   1   5       3048.57       3098.92       118.15 o
  -3   1   5       2124.76       2131.40        95.36 o
  -2   1   5       1251.46       1144.05        66.47 o
  -1   1   5       3858.20       3855.14        85.08 o
   0   1   5       6591.42       6906.64       117.09 o
   1   1   5       2388.11       2607.17        64.28 o
   2   1   5        387.79        337.06        25.19 o
   3   1   5       2471.04       2406.68        83.49 o
   4   1   5       2274.14       2424.41       102.41 o
   5   1   5        190.88        152.91        20.57 o
   6   1   5        389.06        366.59        23.64 o
   7   1   5       1885.41       1948.95        97.54 o
   8   1   5       1336.95       1324.85        53.39 o
   9   1   5         18.65         20.81        13.51 o
  10   1   5          0.08          6.55        12.68 o
 -13   2   5         98.25         98.79        42.43 o
 -12   2   5        895.54        951.38        82.84 o
 -11   2   5        163.14         75.79        34.67 o
 -10   2   5         28.23         28.65        20.64 o
  -9   2   5          7.09          4.02        15.07 o
  -8   2   5        479.23        519.80        44.06 o
  -7   2   5        337.07        315.15        75.35 o
  -6   2   5       3919.38       3756.81       205.69 o
  -5   2   5        777.00        857.12        65.50 o
  -4   2   5        188.67        111.07        23.11 o
  -3   2   5          9.45         17.83        17.33 o
  -2   2   5      18959.71      18401.92       286.00 o
  -1   2   5       2827.10       2624.40        78.01 o
   0   2   5       5876.10       5795.77       167.60 o
   1   2   5       1875.34       1798.10        55.11 o
   2   2   5       7773.64       7828.27       157.83 o
   3   2   5        271.39        203.93        23.77 o
   4   2   5         42.74         36.63        20.94 o
   5   2   5        125.20        119.77        16.00 o
   6   2   5        362.92        384.40        23.98 o
   7   2   5         13.63         15.95        10.99 o
   8   2   5       3034.83       3182.24        82.79 o
   9   2   5        215.83        233.78        32.76 o
  10   2   5        334.34        332.82        38.25 o
 -13   3   5        223.83        163.94        41.84 o
 -12   3   5        905.05        910.80        78.02 o
 -11   3   5        831.09        692.61        59.33 o
 -10   3   5        240.97        244.61        38.80 o
  -9   3   5        369.00        397.23        40.77 o
  -8   3   5       1244.12       1150.28        60.31 o
  -7   3   5      12414.73      12550.10       463.18 o
  -6   3   5       1241.94        946.58       118.69 o
  -5   3   5       2603.16       2602.39       102.93 o
  -4   3   5       2659.45       2754.43       196.93 o
  -3   3   5       1004.76        838.44        62.22 o
  -2   3   5        762.85        776.00        63.69 o
  -1   3   5         89.10         56.89        19.56 o
   0   3   5        208.14        198.67        20.27 o
   1   3   5        980.48        883.46        61.52 o
   2   3   5        223.44        197.33        26.61 o
   3   3   5       9791.57      10151.42       209.87 o
   4   3   5        343.33        273.62        37.30 o
   5   3   5       1718.90       1690.76        56.04 o
   6   3   5        214.43        183.46        16.57 o
   7   3   5       2462.82       2802.53        79.39 o
   8   3   5          6.55         10.96         8.38 o
   9   3   5         22.16         33.28        13.23 o
  10   3   5         46.70         48.30        16.39 o
 -12   4   5       1444.01       1393.03        83.69 o
 -11   4   5       2909.61       2847.97       172.31 o
 -10   4   5         16.93         24.23        17.72 o
  -9   4   5       1137.08       1299.43        75.49 o
  -8   4   5        580.25        605.00        45.93 o
  -7   4   5        165.64        170.03        30.48 o
  -6   4   5       1782.84       1968.60       144.40 o
  -5   4   5        658.41        719.41        52.03 o
  -4   4   5         18.15          5.02        14.37 o
  -3   4   5      12439.51      13392.18       540.92 o
  -2   4   5       6729.13       7289.39       204.00 o
  -1   4   5      14614.34      14628.03       285.39 o
   0   4   5       1330.27       1328.73        54.08 o
   1   4   5       2547.42       2449.28       105.47 o
   2   4   5      10923.08      11596.16       378.17 o
   3   4   5        774.16        651.79        60.58 o
   4   4   5         10.80          9.78        10.30 o
   5   4   5          6.82          5.63        14.65 o
   6   4   5        123.16        101.24        14.37 o
   7   4   5       1079.69       1145.52        50.31 o
   8   4   5       1300.72       1281.28        65.94 o
   9   4   5        754.80        774.92        56.02 o
  10   4   5          2.24         -4.82         9.69 o
 -12   5   5         97.86         94.58        24.24 o
 -11   5   5        432.43        394.97        53.78 o
 -10   5   5        574.11        618.81        54.22 o
  -9   5   5       1439.57       1527.31        90.61 o
  -8   5   5        568.61        610.15        43.97 o
  -7   5   5         87.46        113.92        21.92 o
  -6   5   5       4965.09       5322.73       245.29 o
  -5   5   5        507.80        372.18        54.68 o
  -4   5   5        542.19        375.16        66.75 o
  -3   5   5      26221.82      29463.30       810.85 o
  -2   5   5        365.45        350.67        35.24 o
  -1   5   5        563.53        516.57        47.93 o
   0   5   5        297.80        240.51        33.04 o
   1   5   5         89.60        101.61        20.59 o
   2   5   5       1365.07       1451.50        68.57 o
   3   5   5        496.96        452.71        51.03 o
   4   5   5       3914.50       3900.86       256.93 o
   5   5   5       2040.69       2122.85        57.92 o
   6   5   5       2542.59       2576.44        71.87 o
   7   5   5        336.03        273.49        28.64 o
   8   5   5       1861.94       1915.06        87.78 o
   9   5   5          9.37          1.88        17.33 o
  10   5   5          6.78         -5.18        12.33 o
 -12   6   5         88.96         67.74        32.29 o
 -11   6   5       1135.19       1135.63        78.91 o
 -10   6   5       1510.75       1655.65        88.00 o
  -9   6   5        832.32        859.39        63.27 o
  -8   6   5        409.21        331.01        43.46 o
  -7   6   5        601.46        542.41        42.02 o
  -6   6   5        559.71        512.81        77.99 o
  -5   6   5        412.69        304.19        66.47 o
  -4   6   5       1683.54       1331.48       152.16 o
  -3   6   5        226.15        164.93        25.48 o
  -2   6   5       7525.37       7601.95       249.35 o
  -1   6   5       3360.71       3265.18       114.71 o
   0   6   5       6808.47       6644.30       211.65 o
   1   6   5       1752.53       1811.76       113.46 o
   2   6   5         28.59         15.68        17.32 o
   3   6   5       1569.74       1498.15        93.54 o
   4   6   5        696.68        673.28        47.52 o
   5   6   5        683.97        687.33        35.60 o
   6   6   5        169.53        137.47        18.10 o
   7   6   5        172.12        154.73        23.58 o
   8   6   5        294.19        243.02        29.31 o
   9   6   5        662.25        705.27        79.44 o
  10   6   5        867.48       1013.11        73.24 o
 -12   7   5        468.54        458.54        76.62 o
 -11   7   5        596.15        514.42        50.42 o
 -10   7   5          2.56         -6.17        17.48 o
  -9   7   5       3881.87       4264.12       138.74 o
  -8   7   5        105.78        104.39        21.14 o
  -7   7   5       5304.97       5620.86       150.26 o
  -6   7   5         63.51         28.03        19.67 o
  -5   7   5       3678.88       4200.37       241.87 o
  -4   7   5        240.44        166.66        40.71 o
  -3   7   5      13365.48      14954.71       969.12 o
  -2   7   5        147.82        173.41        28.83 o
  -1   7   5        486.53        484.63        49.85 o
   0   7   5       2862.65       2981.20       174.59 o
   1   7   5       2286.12       2060.48       278.04 o
   2   7   5       1199.41       1260.45       123.83 o
   3   7   5       3424.69       3204.58       255.05 o
   4   7   5        110.26         89.24        15.73 o
   5   7   5       3594.06       3511.99        85.24 o
   6   7   5          2.31         -0.79        10.76 o
   7   7   5       1958.62       1826.72        96.77 o
   8   7   5        520.54        543.87        53.64 o
   9   7   5        654.53        665.57        61.22 o
  10   7   5          1.52         -5.75        11.30 o
 -12   8   5        381.37        332.88        56.23 o
 -11   8   5         68.86         35.65        21.36 o
 -10   8   5         66.61         22.40        16.42 o
  -9   8   5        717.81        798.28        58.42 o
  -8   8   5        752.75        750.64        59.26 o
  -7   8   5        865.54        898.75        61.52 o
  -6   8   5        114.59        103.06        23.35 o
  -5   8   5       1252.58       1501.94       134.64 o
  -4   8   5       3440.84       3213.31       190.14 o
  -3   8   5       5452.61       5468.84       269.97 o
  -2   8   5       3565.75       3515.27       201.18 o
  -1   8   5       2913.21       2674.60       162.29 o
   0   8   5       2746.28       2719.59       164.15 o
   1   8   5       5586.58       5939.21       293.82 o
   2   8   5       2834.82       2716.20       287.53 o
   3   8   5        445.47        457.52        58.99 o
   4   8   5         13.58         26.86        13.28 o
   5   8   5         14.17          0.16        14.41 o
   6   8   5         62.99         56.15        26.65 o
   7   8   5        408.42        375.90        39.16 o
   8   8   5        818.39        944.53        65.02 o
   9   8   5        194.52        227.31        33.53 o
  10   8   5        360.32        379.25        36.31 o
 -12   9   5        151.67        146.28        35.16 o
 -11   9   5        248.31        152.53        43.58 o
 -10   9   5        514.25        427.14        56.90 o
  -9   9   5         27.98          5.54        15.36 o
  -8   9   5       3077.13       3253.48       162.25 o
  -7   9   5        155.47        159.83        30.38 o
  -6   9   5       1126.51       1124.34        68.92 o
  -5   9   5        602.68        565.29        59.79 o
  -4   9   5       3995.51       3655.67       232.67 o
  -3   9   5        450.41        346.94        65.02 o
  -2   9   5        707.02        718.26        88.55 o
  -1   9   5        112.54         97.84        36.11 o
   0   9   5        355.70        331.22        58.23 o
   1   9   5        657.66        535.02        70.28 o
   2   9   5       1240.27       1111.42       112.28 o
   3   9   5        806.54        709.25        38.16 o
   4   9   5       2033.24       1940.84       105.35 o
   5   9   5         22.34         16.99        15.47 o
   6   9   5       7426.77       7416.18       274.36 o
   7   9   5        347.24        266.80        33.46 o
   8   9   5        673.32        608.22        77.96 o
   9   9   5         27.71         18.97        15.05 o
 -11  10   5        997.93        908.17       107.51 o
 -10  10   5        838.86        785.55        75.32 o
  -9  10   5        910.41        755.11        73.09 o
  -8  10   5         15.74         21.10        24.95 o
  -7  10   5       1485.00       1354.52        94.43 o
  -6  10   5       4009.05       4111.72       146.62 o
  -5  10   5        171.86        172.19        26.95 o
  -4  10   5       3344.69       3452.57       142.66 o
  -3  10   5       4562.18       4112.94       252.33 o
  -2  10   5        723.82        657.56        88.79 o
  -1  10   5       6029.71       5346.07       289.92 o
   0  10   5       3766.72       3589.20       258.58 o
   1  10   5       6492.27       6669.62       231.05 o
   2  10   5         13.60         20.11        14.81 o
   3  10   5        801.05        776.28        45.57 o
   4  10   5         84.69         43.03        23.69 o
   5  10   5         73.01         34.75        18.31 o
   6  10   5       1135.22       1093.41        68.42 o
   7  10   5        638.53        579.87        47.87 o
   8  10   5         57.89         38.84        18.27 o
   9  10   5        361.33        386.82        45.01 o
 -11  11   5        225.32        206.71        48.32 o
 -10  11   5         13.87         17.53        12.96 o
  -9  11   5       2810.24       2560.95       273.83 o
  -8  11   5        265.52        223.63        86.83 o
  -7  11   5       2755.47       2938.83       156.41 o
  -6  11   5        741.95        703.40        75.92 o
  -5  11   5       5318.28       5463.47       246.03 o
  -4  11   5        130.44        179.94        23.86 o
  -3  11   5          1.00         -9.43        20.00 o
  -2  11   5         86.58         52.60        21.56 o
  -1  11   5        431.08        544.76        43.03 o
   0  11   5          1.27         30.50        17.32 o
   1  11   5       2263.03       2236.01       129.38 o
   2  11   5          2.77        -14.43        14.88 o
   3  11   5         35.27          8.86        32.09 o
   4  11   5         51.59         58.35        16.39 o
   5  11   5       7141.17       7415.91       323.24 o
   6  11   5         88.74         28.75        14.40 o
   7  11   5        510.59        433.60        40.49 o
   8  11   5         72.00         85.29        25.83 o
   9  11   5        680.95        730.62        51.97 o
 -11  12   5         15.07         27.25        15.52 o
 -10  12   5       2724.50       3191.76       206.17 o
  -9  12   5        513.10        499.18        51.03 o
  -8  12   5        121.73         96.00        38.55 o
  -7  12   5         43.58         55.41        25.66 o
  -6  12   5         70.37         20.45        34.12 o
  -5  12   5       4142.86       4083.35       243.45 o
  -4  12   5        789.31        740.32        55.68 o
  -3  12   5       2139.09       2155.76        92.59 o
  -2  12   5       2562.46       2693.92       108.94 o
  -1  12   5         29.68         36.77        17.27 o
   0  12   5       4372.76       4439.74       139.89 o
   1  12   5       1846.77       1907.60       101.73 o
   2  12   5        362.32        454.04        54.15 o
   3  12   5       1465.10       1495.58       106.73 o
   4  12   5        866.37        841.79        70.67 o
   5  12   5         40.69         15.97        41.93 o
   6  12   5        154.02        163.93        28.16 o
   7  12   5        265.05        231.48        29.27 o
   8  12   5        203.28        287.14        31.82 o
 -10  13   5        315.15        334.16        61.44 o
  -9  13   5        856.51        970.35        89.54 o
  -8  13   5       2159.79       2222.29       115.71 o
  -7  13   5        179.69        157.42        32.90 o
  -6  13   5        411.75        391.32        61.45 o
  -5  13   5        902.16       1008.34       105.71 o
  -4  13   5       3509.69       3826.41       164.44 o
  -3  13   5        221.00        156.87        32.59 o
  -2  13   5       1076.16       1106.30        64.61 o
  -1  13   5        431.25        488.26        39.22 o
   0  13   5        210.48        218.54        31.89 o
   1  13   5       1021.93       1061.27        80.95 o
   2  13   5       2074.15       2252.52       154.52 o
   3  13   5        968.35        956.63       117.53 o
   4  13   5       1874.84       1950.21       102.70 o
   5  13   5        279.22        173.19        26.92 o
   6  13   5        612.62        725.72        67.60 o
   7  13   5        442.45        434.03        45.12 o
   8  13   5        161.41        213.71        29.83 o
 -10  14   5          6.76         -1.71        12.71 o
  -9  14   5        804.56        860.80       105.87 o
  -8  14   5         13.90         11.69        22.00 o
  -7  14   5         71.97         70.57        29.53 o
  -6  14   5        100.62         84.50        47.51 o
  -5  14   5        185.87        143.14        38.93 o
  -4  14   5        487.76        470.25        62.32 o
  -3  14   5       6722.27       6911.98       280.99 o
  -2  14   5        270.98        235.00        35.64 o
  -1  14   5      10057.74      10497.82       211.63 o
   0  14   5        129.92        160.00        31.59 o
   1  14   5       5550.84       5930.29       254.89 o
   2  14   5        803.56        775.35        78.07 o
   3  14   5        110.84        102.28        29.70 o
   4  14   5        422.79        354.15        47.27 o
   5  14   5        764.74        669.38        76.90 o
   6  14   5        185.67        179.23        37.95 o
   7  14   5        503.97        664.67        49.36 o
  -9  15   5        138.34        110.88        37.51 o
  -8  15   5        843.91        924.08        86.83 o
  -7  15   5        209.80        184.26        42.42 o
  -6  15   5        439.76        377.48        59.36 o
  -5  15   5       1559.47       1480.77        90.74 o
  -4  15   5         89.47        115.13        31.54 o
  -3  15   5        984.73        999.08        91.45 o
  -2  15   5         10.38         -3.18        17.75 o
  -1  15   5         54.28         24.32        22.88 o
   0  15   5       1121.73       1026.10        69.87 o
   1  15   5        847.85        846.60        61.79 o
   2  15   5        148.49        152.99        48.36 o
   3  15   5        115.03         75.55        24.68 o
   4  15   5         50.11         46.01        27.86 o
   5  15   5        344.09        405.56        47.65 o
   6  15   5        890.59       1103.00        78.84 o
   7  15   5        216.12        245.66        24.18 o
  -8  16   5         76.27         63.17        16.17 o
  -7  16   5         89.97         74.54        22.12 o
  -6  16   5         46.00          6.05        21.42 o
  -5  16   5         65.12         46.94        16.54 o
  -4  16   5        689.09        611.95        75.80 o
  -3  16   5         77.39         88.21        30.23 o
  -2  16   5        358.93        376.75        54.45 o
  -1  16   5       1087.35       1063.94        83.13 o
   0  16   5       3808.74       4138.06       144.43 o
   1  16   5         10.39          6.51        16.01 o
   2  16   5        168.63        116.99        27.68 o
   3  16   5         49.41         29.85        18.04 o
   4  16   5       1025.26        989.03        91.04 o
   5  16   5         17.12         11.49        11.74 o
   6  16   5       1196.83       1503.70        83.77 o
  -8  17   5        611.24        474.04        55.88 o
  -7  17   5        302.95        289.07        32.99 o
  -6  17   5       2218.99       2254.06       108.88 o
  -5  17   5       4196.47       4410.57       138.19 o
  -4  17   5          9.84         28.06        18.13 o
  -3  17   5       1470.26       1482.13        78.90 o
  -2  17   5          1.87         -9.90        18.34 o
  -1  17   5          9.80          6.77        18.35 o
   0  17   5         85.52         49.29        16.45 o
   1  17   5       1223.36       1209.12        67.43 o
   2  17   5        116.09        128.46        26.49 o
   3  17   5        228.02        231.76        25.07 o
   4  17   5       1412.52       1521.58        73.38 o
   5  17   5       1454.19       1796.32        98.15 o
  -7  18   5        150.04         96.05        27.82 o
  -6  18   5        595.27        550.55        53.57 o
  -5  18   5       1015.71       1124.55        55.42 o
  -4  18   5        292.16        289.26        29.12 o
  -3  18   5       1674.88       1686.90        76.04 o
  -2  18   5         13.64         24.36        13.11 o
  -1  18   5        794.39        743.73        59.40 o
   0  18   5       1556.54       1702.42       100.73 o
   1  18   5       1747.93       1762.65       105.82 o
   2  18   5         97.41        135.04        20.66 o
   3  18   5       1586.09       1817.25        66.60 o
   4  18   5         20.16         36.98        29.85 o
  -6  19   5         65.37         56.70        20.31 o
  -5  19   5          3.15          7.38        10.78 o
  -4  19   5       1569.39       1614.32        55.78 o
  -3  19   5        806.11        867.26        41.27 o
  -2  19   5        817.16        841.82        52.33 o
  -1  19   5        551.67        588.09        45.60 o
   0  19   5         67.07         73.90        19.87 o
   1  19   5         93.77         76.75        22.01 o
   2  19   5        410.81        417.35        33.48 o
   3  19   5       1438.14       1285.79       103.01 o
  -4  20   5         83.18         40.18        22.19 o
  -3  20   5        401.53        381.49        29.42 o
  -2  20   5        449.83        463.72        32.36 o
  -1  20   5        735.22        753.35        43.91 o
   0  20   5        717.19        729.95        45.90 o
   1  20   5        605.08        695.85        39.24 o
 -12   0   6        771.17        790.83       141.63 o
 -10   0   6       7720.94       7681.58       476.16 o
  -8   0   6        829.39        706.16        67.56 o
  -6   0   6       4796.10       4927.77       369.05 o
  -4   0   6       2058.99       2225.61       155.27 o
  -2   0   6       6547.92       7198.67       250.38 o
   0   0   6      24132.34      25077.25       484.59 o
   2   0   6        765.42        634.56        78.97 o
   4   0   6      14819.66      15537.96       391.69 o
   6   0   6       1311.74       1374.06        68.58 o
   8   0   6         10.89         -8.97        18.64 o
  10   0   6       4330.37       4146.92       155.32 o
 -13   1   6        296.91        262.99        45.09 o
 -12   1   6          2.15        -20.11        20.11 o
 -11   1   6        754.09        753.30        54.18 o
 -10   1   6          6.99         28.46        19.07 o
  -9   1   6       2536.62       2519.93       110.37 o
  -8   1   6        195.48        145.83        32.04 o
  -7   1   6        169.68         45.20        40.28 o
  -6   1   6       4714.35       5204.84       229.67 o
  -5   1   6       6908.42       7438.95       225.74 o
  -4   1   6       2954.82       3106.27       128.33 o
  -3   1   6       1315.60       1132.05        75.06 o
  -2   1   6        410.43        299.63        39.89 o
  -1   1   6      13076.52      13307.77       171.70 o
   0   1   6          1.33         19.05        14.07 o
   1   1   6        250.44        224.38        24.05 o
   2   1   6        501.47        483.42        32.90 o
   3   1   6          3.90         -5.40        11.64 o
   4   1   6       2510.64       2648.01       107.28 o
   5   1   6       2473.29       2594.19        60.65 o
   6   1   6       4750.91       5299.79       124.16 o
   7   1   6         11.83          8.91         8.15 o
   8   1   6       1292.68       1286.96        53.04 o
   9   1   6        883.00       1005.14        67.70 o
  10   1   6        269.98        211.50        25.16 o
 -13   2   6        382.01        305.67        60.13 o
 -12   2   6        652.26        622.96        66.05 o
 -11   2   6       2412.47       2091.02       130.01 o
 -10   2   6         89.18         88.09        25.94 o
  -9   2   6       3537.23       3651.17       125.98 o
  -8   2   6         18.06         10.13        18.81 o
  -7   2   6       2419.89       2616.34       148.15 o
  -6   2   6        326.86        280.39        42.75 o
  -5   2   6       1113.57       1176.10        81.23 o
  -4   2   6       8916.97       9600.79       365.93 o
  -3   2   6        639.29        624.85        57.82 o
  -2   2   6         75.13         86.10        21.77 o
  -1   2   6      11971.36      12977.68       222.83 o
   0   2   6        410.28        427.55        25.90 o
   1   2   6      12178.84      12831.33       300.75 o
   2   2   6          4.09         -3.38        11.78 o
   3   2   6       2733.58       2719.37        99.77 o
   4   2   6       2141.84       2068.12       107.17 o
   5   2   6         28.08         26.47        14.25 o
   6   2   6         25.38         15.25         8.35 o
   7   2   6          0.10          3.53         8.99 o
   8   2   6        148.90        123.66        18.51 o
   9   2   6        374.95        417.72        43.58 o
  10   2   6        159.04        162.67        28.44 o
 -13   3   6        211.10        225.06        51.38 o
 -12   3   6        472.81        422.45        51.48 o
 -11   3   6          8.60          8.71        17.46 o
 -10   3   6        429.66        425.30        48.91 o
  -9   3   6         50.16         10.89        25.88 o
  -8   3   6       1302.15       1303.90        72.03 o
  -7   3   6        766.54        714.17        66.58 o
  -6   3   6       2452.43       2471.38       151.44 o
  -5   3   6       4763.05       4905.00       167.32 o
  -4   3   6      10635.13      11426.28       385.80 o
  -3   3   6       5242.97       5496.50       204.68 o
  -2   3   6      11633.35      12131.48       276.88 o
  -1   3   6        112.70        101.56        21.68 o
   0   3   6         91.92         53.46        20.32 o
   1   3   6        434.13        352.27        32.47 o
   2   3   6        972.85        862.40        56.99 o
   3   3   6         51.26          0.29        16.53 o
   4   3   6       1572.94       1652.84       105.92 o
   5   3   6         10.96         14.64         8.35 o
   6   3   6       1972.91       2101.49        65.98 o
   7   3   6        430.35        454.44        31.57 o
   8   3   6       2251.11       2330.11        66.89 o
   9   3   6         76.05         60.04        18.51 o
  10   3   6       1345.22       1414.31        84.63 o
 -12   4   6        529.83        489.99        45.16 o
 -11   4   6        147.87        111.17        17.09 o
 -10   4   6       1937.25       2100.93       102.37 o
  -9   4   6        351.56        339.41        40.19 o
  -8   4   6       2528.08       2647.23       100.51 o
  -7   4   6       1853.36       1824.61        80.20 o
  -6   4   6        323.98        206.13        48.55 o
  -5   4   6        333.42        310.66        39.26 o
  -4   4   6       1566.04       1669.99        95.62 o
  -3   4   6       2169.79       2241.08       110.80 o
  -2   4   6          3.55          8.41        18.23 o
  -1   4   6       1541.55       1820.31       106.70 o
   0   4   6       9926.76      10262.28       257.74 o
   1   4   6         25.83         37.20        14.94 o
   2   4   6       9226.68       9552.87       296.41 o
   3   4   6        101.72         99.50        28.33 o
   4   4   6       6096.96       6315.53       257.23 o
   5   4   6        244.69        262.82        21.62 o
   6   4   6         50.75         48.58        10.44 o
   7   4   6        199.16        196.30        21.17 o
   8   4   6        468.00        402.79        27.52 o
   9   4   6          1.68         13.09        11.11 o
  10   4   6        780.00        880.93        63.97 o
 -12   5   6        345.02        274.16        30.91 o
 -11   5   6       1191.84       1020.06        57.44 o
 -10   5   6         22.81         42.33        21.42 o
  -9   5   6       2079.08       1987.92        93.29 o
  -8   5   6        751.12        674.83        51.11 o
  -7   5   6       1718.92       1669.59        79.03 o
  -6   5   6       1061.05       1031.22       132.07 o
  -5   5   6       5339.23       5384.51       245.93 o
  -4   5   6       1058.84       1108.59        76.76 o
  -3   5   6       1672.72       1517.54       110.75 o
  -2   5   6        151.01         67.12        21.68 o
  -1   5   6       3830.12       3716.68       167.28 o
   0   5   6         11.33         10.84        16.23 o
   1   5   6       1345.10       1135.60        94.21 o
   2   5   6         30.80          8.13        12.22 o
   3   5   6        641.23        597.79        57.33 o
   4   5   6        430.97        449.62        27.80 o
   5   5   6       3093.59       3259.49        87.36 o
   6   5   6       1475.15       1508.07        60.69 o
   7   5   6        235.46        206.09        19.58 o
   8   5   6        280.33        254.87        30.01 o
   9   5   6       1106.48       1168.81        96.85 o
  10   5   6        249.48        264.75        33.03 o
 -12   6   6          4.88        -13.84        13.84 o
 -11   6   6        587.01        542.10        46.48 o
 -10   6   6       1039.92       1021.27        71.08 o
  -9   6   6       1255.71       1218.16        82.91 o
  -8   6   6        348.61        291.29        35.22 o
  -7   6   6       1978.98       2119.88        90.10 o
  -6   6   6       2942.97       3035.10       108.75 o
  -5   6   6        307.90        322.63        51.89 o
  -4   6   6        844.25        656.14        53.23 o
  -3   6   6       1624.82       1852.97       115.58 o
  -2   6   6       4564.49       5061.52       305.33 o
  -1   6   6       3905.46       4021.27       150.72 o
   0   6   6       6974.56       6861.47       225.43 o
   1   6   6       3275.26       3189.85       208.04 o
   2   6   6        413.93        251.47        51.17 o
   3   6   6       1150.70       1056.34       118.46 o
   4   6   6       3232.01       3373.35        73.91 o
   5   6   6       1089.05       1123.40        45.80 o
   6   6   6        484.00        434.43        31.63 o
   7   6   6          9.99          3.56        11.75 o
   8   6   6       1009.49        936.65        63.84 o
   9   6   6        496.85        480.58        60.39 o
 -12   7   6          2.84          2.18        14.53 o
 -11   7   6        400.78        343.15        39.23 o
 -10   7   6        143.97         73.53        31.39 o
  -9   7   6        140.50        164.44        28.68 o
  -8   7   6       2158.17       2253.22        98.38 o
  -7   7   6        475.06        455.16        46.82 o
  -6   7   6       4025.60       4096.53       118.15 o
  -5   7   6        130.06        114.84        40.51 o
  -4   7   6       6199.92       6311.25       297.12 o
  -3   7   6       4702.68       5185.82       352.51 o
  -2   7   6       5215.87       5215.71       187.36 o
  -1   7   6       3753.90       3560.27       196.79 o
   0   7   6       1035.77       1010.24        87.47 o
   1   7   6        229.50        187.09        48.11 o
   2   7   6         12.09         -4.76        27.35 o
   3   7   6       3495.14       3514.01        83.79 o
   4   7   6        762.77        716.93        37.41 o
   5   7   6        140.08        125.46        17.17 o
   6   7   6       1205.18       1231.24        52.49 o
   7   7   6        291.09        297.42        40.23 o
   8   7   6       2497.30       2718.46       105.15 o
   9   7   6         97.02        109.97        28.45 o
 -12   8   6       1607.33       1436.24       110.61 o
 -11   8   6       1332.71       1136.33       140.99 o
 -10   8   6         63.74         41.06        27.30 o
  -9   8   6       1277.75       1420.62        89.37 o
  -8   8   6       1075.22       1094.34        77.70 o
  -7   8   6        465.93        458.26        45.36 o
  -6   8   6         32.95          9.63        14.41 o
  -5   8   6       1231.50       1432.39        75.55 o
  -4   8   6       4197.60       4256.15       220.86 o
  -3   8   6       1001.22       1065.29        77.06 o
  -2   8   6       5296.66       5826.02       471.61 o
  -1   8   6        176.98         43.83        29.84 o
   0   8   6        384.30        292.74        58.34 o
   1   8   6       1793.99       1686.72       168.82 o
   2   8   6       5812.24       6169.03       168.47 o
   3   8   6       2053.42       2052.90        81.74 o
   4   8   6          2.11          4.23        40.24 o
   5   8   6         80.36         64.28        14.13 o
   6   8   6        794.66        701.11        54.07 o
   7   8   6          0.12        -14.12        15.64 o
   8   8   6        544.37        587.55        46.23 o
   9   8   6         16.27         24.88        14.37 o
 -11   9   6          0.19         -4.92        16.96 o
 -10   9   6         53.73         13.77        13.89 o
  -9   9   6        883.20        891.82        69.03 o
  -8   9   6        224.56        114.14        38.59 o
  -7   9   6       3978.00       4204.57       147.53 o
  -6   9   6         20.66          7.11        13.82 o
  -5   9   6       4210.18       4325.23       147.37 o
  -4   9   6          2.19         -2.70        30.18 o
  -3   9   6       2868.16       2294.58       158.22 o
  -2   9   6         89.15         23.20        42.09 o
  -1   9   6        255.04        122.81        77.15 o
   0   9   6          1.09         -7.58        45.98 o
   1   9   6        913.49        848.29        62.73 o
   2   9   6        970.13        924.23        47.25 o
   3   9   6        591.17        517.98        34.56 o
   4   9   6         62.34         51.80        15.57 o
   5   9   6        104.08         94.65        16.96 o
   6   9   6          1.13         14.96        11.85 o
   7   9   6       3007.77       2837.14       124.66 o
   8   9   6         31.44         32.01        13.14 o
   9   9   6         93.70        118.77        22.67 o
 -11  10   6       1001.22       1022.85       109.23 o
 -10  10   6       1773.64       1832.25       116.63 o
  -9  10   6        175.98        154.70        29.19 o
  -8  10   6        745.66        760.19        76.96 o
  -7  10   6         82.27         38.64        25.42 o
  -6  10   6        384.72        266.47        33.82 o
  -5  10   6        186.85        173.04        32.80 o
  -4  10   6        833.06        807.94        50.35 o
  -3  10   6        363.94        274.53        53.77 o
  -2  10   6        139.74        106.69        29.62 o
  -1  10   6       1129.92       1088.33        70.71 o
   0  10   6       4061.97       3838.62       169.95 o
   1  10   6       2053.16       1948.69       105.47 o
   2  10   6       9778.41       9708.69       185.52 o
   3  10   6       1465.93       1375.23        66.26 o
   4  10   6       1033.05       1096.52        71.46 o
   5  10   6        456.88        328.01        33.64 o
   6  10   6        171.04        146.48        23.22 o
   7  10   6          0.20        -12.98        14.97 o
   8  10   6         14.32         13.82        19.85 o
 -11  11   6        334.67        323.69        56.79 o
 -10  11   6         14.92         55.11        21.39 o
  -9  11   6        188.69        130.78        39.06 o
  -8  11   6       1975.69       2036.47       146.20 o
  -7  11   6        546.63        527.50        66.02 o
  -6  11   6       4207.88       4091.10       174.96 o
  -5  11   6         99.48         56.12        25.63 o
  -4  11   6       2798.79       2952.60       119.93 o
  -3  11   6        646.74        672.77        49.14 o
  -2  11   6       1418.75       1516.12        75.57 o
  -1  11   6        957.25        953.78        52.81 o
   0  11   6       1706.64       1676.08       100.45 o
   1  11   6       3932.97       3898.81       122.89 o
   2  11   6          0.24          0.93        14.85 o
   3  11   6        161.16        120.41        20.12 o
   4  11   6        295.14        372.21        38.73 o
   5  11   6         91.41         94.63        22.78 o
   6  11   6       1542.90       1491.76       104.68 o
   7  11   6         50.01         25.46        12.09 o
   8  11   6       1043.44       1280.95        81.57 o
 -10  12   6        214.22        201.85        33.59 o
  -9  12   6       1173.42       1092.08        88.18 o
  -8  12   6        487.44        314.83        62.58 o
  -7  12   6        601.49        642.44        73.25 o
  -6  12   6         30.59         35.77        39.18 o
  -5  12   6         94.95         15.01        16.95 o
  -4  12   6        122.04        114.66        19.34 o
  -3  12   6       1021.56       1065.29        81.19 o
  -2  12   6        282.25        288.02        32.75 o
  -1  12   6       4288.28       4390.66       122.73 o
   0  12   6       1157.87       1092.72        73.39 o
   1  12   6       1975.25       1867.07        88.66 o
   2  12   6       1610.80       1667.70        84.16 o
   3  12   6       1854.05       1907.79       133.71 o
   4  12   6         44.33         16.03        17.66 o
   5  12   6        540.88        347.85        40.76 o
   6  12   6          9.60          7.78        13.14 o
   7  12   6        145.11        133.15        19.67 o
   8  12   6        178.42        235.82        30.32 o
 -10  13   6        153.72        129.74        39.59 o
  -9  13   6        292.28        181.56        48.70 o
  -8  13   6          0.72        -18.25        18.25 o
  -7  13   6       1396.06       1379.26       120.90 o
  -6  13   6        161.60        125.78        38.00 o
  -5  13   6         40.92         20.05        12.93 o
  -4  13   6       2544.79       2460.82       111.59 o
  -3  13   6       5636.03       5941.29       182.56 o
  -2  13   6       1216.41       1440.44        78.02 o
  -1  13   6         32.99         29.63        13.64 o
   0  13   6         48.77         29.94        15.43 o
   1  13   6        740.87        632.90        87.19 o
   2  13   6         97.76         55.09        18.97 o
   3  13   6       1358.95       1503.60        78.81 o
   4  13   6         91.77         27.24        29.48 o
   5  13   6         12.43         17.89        16.71 o
   6  13   6         21.89         31.13        14.69 o
   7  13   6        942.16       1201.40       142.88 o
 -10  14   6         42.57         42.54        19.35 o
  -9  14   6         11.57        -20.62        20.62 o
  -8  14   6       3206.60       3619.89       143.72 o
  -7  14   6        272.89        255.15        51.93 o
  -6  14   6        310.59        373.09        57.29 o
  -5  14   6          2.03         -2.64        25.97 o
  -4  14   6       1343.63       1304.97        81.19 o
  -3  14   6       2174.61       2242.22       107.15 o
  -2  14   6       1030.32       1106.34        74.50 o
  -1  14   6       2888.23       3011.93       136.42 o
   0  14   6       1587.52       1617.21        87.03 o
   1  14   6        107.92         90.70        31.59 o
   2  14   6       3106.03       3578.63       162.68 o
   3  14   6          7.45        -18.20        18.20 o
   4  14   6        188.48        270.04        36.20 o
   5  14   6         92.95        116.76        23.77 o
   6  14   6       1121.96       1265.19       101.59 o
   7  14   6         33.62        -20.91        21.35 o
  -9  15   6         30.61         29.37        20.99 o
  -8  15   6        136.55         74.95        31.30 o
  -7  15   6       1055.13       1125.12        95.09 o
  -6  15   6        987.14        852.13        80.67 o
  -5  15   6        897.26        840.13        67.94 o
  -4  15   6       4700.58       4954.98       173.79 o
  -3  15   6       2726.91       2911.95       119.25 o
  -2  15   6       2190.64       2237.55       104.51 o
  -1  15   6         51.13         43.83        32.18 o
   0  15   6        142.82        155.49        40.58 o
   1  15   6        950.98       1030.36        88.51 o
   2  15   6        179.88        129.49        49.43 o
   3  15   6        802.81        825.53        68.98 o
   4  15   6        177.63        216.15        29.11 o
   5  15   6         30.46         32.01        39.12 o
   6  15   6        913.52       1216.46        69.23 o
  -8  16   6        600.84        548.70        54.73 o
  -7  16   6        400.18        435.44        55.53 o
  -6  16   6        313.88        303.04        43.68 o
  -5  16   6         91.48        104.86        27.36 o
  -4  16   6       1052.71        938.67        71.49 o
  -3  16   6        224.65        222.86        37.98 o
  -2  16   6        849.87        664.50       104.23 o
  -1  16   6        463.18        512.55        54.80 o
   0  16   6         15.89         -0.74        16.20 o
   1  16   6       4167.33       4458.92       152.53 o
   2  16   6       1328.13       1480.68        83.39 o
   3  16   6       2326.31       2639.01       102.02 o
   4  16   6        247.43        316.55        32.41 o
   5  16   6       1156.47       1434.46        57.23 o
  -7  17   6         21.08         25.91        13.95 o
  -6  17   6       1184.59       1190.98        87.82 o
  -5  17   6       1505.83       1572.97        74.57 o
  -4  17   6        271.97        294.42        32.22 o
  -3  17   6        536.73        455.45        40.75 o
  -2  17   6        850.23        803.87        64.91 o
  -1  17   6        291.89        221.60        30.34 o
   0  17   6        445.09        410.05        54.62 o
   1  17   6         93.48         53.34        18.67 o
   2  17   6         99.62        107.38        25.71 o
   3  17   6        118.29         71.20        13.32 o
   4  17   6        530.26        551.28       170.16 o
   5  17   6        442.44        430.33        57.51 o
  -6  18   6        276.64        314.12        39.28 o
  -5  18   6        777.23        820.49        69.00 o
  -4  18   6        539.86        549.45        33.13 o
  -3  18   6        317.63        310.40        32.37 o
  -2  18   6        945.81        892.12        60.16 o
  -1  18   6          8.07          2.29        17.66 o
   0  18   6       1222.62       1348.88        80.06 o
   1  18   6          4.03        -10.61        17.77 o
   2  18   6       1294.46       1302.26        56.85 o
   3  18   6         73.01         42.78        15.52 o
  -5  19   6        298.34        272.49        40.55 o
  -4  19   6        266.92        234.35        25.22 o
  -3  19   6        903.42        908.36        42.14 o
  -2  19   6        515.12        514.79        38.25 o
  -1  19   6         60.62         44.59        15.62 o
   0  19   6         59.03         72.08        18.23 o
   1  19   6         98.43         82.99        17.06 o
   2  19   6         38.31         10.78        13.48 o
  -3  20   6         99.69         65.28        32.64 o
  -2  20   6         33.00         54.12        13.33 o
  -1  20   6        564.67        628.23        37.24 o
   0  20   6          0.63          2.13         7.85 o
 -13   0   7        180.74        163.09        44.61 o
 -11   0   7         25.74         31.83        32.09 o
  -9   0   7       5377.21       5387.72       225.35 o
  -7   0   7       3923.99       4115.68       191.84 o
  -5   0   7       9621.21      10626.80       645.73 o
  -3   0   7        190.98        165.48        98.54 o
  -1   0   7        213.04        205.25        28.29 o
   1   0   7       4006.34       4447.90       189.38 o
   3   0   7       1431.19       1646.52       120.47 o
   5   0   7       3780.96       3981.69       182.49 o
   7   0   7        555.92        570.93        47.71 o
   9   0   7          5.90         37.20        22.45 o
 -13   1   7       1525.28       1564.37       126.28 o
 -12   1   7        363.04        321.95        46.53 o
 -11   1   7       2586.95       2351.72        85.23 o
 -10   1   7        674.53        641.18        66.51 o
  -9   1   7        837.77        890.13        88.07 o
  -8   1   7        731.46        796.67        66.81 o
  -7   1   7        797.84        761.23        58.46 o
  -6   1   7         47.32         30.69        22.39 o
  -5   1   7       3339.42       3560.33       228.92 o
  -4   1   7       1387.60       1291.09        89.90 o
  -3   1   7       8441.56       8915.37       224.45 o
  -2   1   7       3936.93       3609.32       122.39 o
  -1   1   7        917.93        797.73        46.38 o
   0   1   7       8836.59       9319.41       176.21 o
   1   1   7      10044.86      11464.48       205.13 o
   2   1   7         57.64         48.87        14.97 o
   3   1   7         27.55         56.69        26.01 o
   4   1   7        392.98        384.73        27.04 o
   5   1   7          3.36         17.26        15.11 o
   6   1   7       1916.78       2118.48        61.47 o
   7   1   7       1793.65       1962.93        61.24 o
   8   1   7        241.94        270.80        23.94 o
   9   1   7        420.19        423.35        39.95 o
 -13   2   7          9.15        -12.34        12.34 o
 -12   2   7       1727.71       1583.75       125.68 o
 -11   2   7        182.32         83.61        23.32 o
 -10   2   7         63.88         44.44        23.24 o
  -9   2   7        876.04        773.99        68.04 o
  -8   2   7       3472.85       3503.59       129.72 o
  -7   2   7        167.61        136.54        25.93 o
  -6   2   7        501.49        456.63        51.22 o
  -5   2   7        697.20        773.76        71.71 o
  -4   2   7       7267.37       7789.11       278.31 o
  -3   2   7        112.92         71.86        22.63 o
  -2   2   7         81.24         78.62        22.02 o
  -1   2   7        315.65        281.68        30.59 o
   0   2   7       2477.92       2567.75       145.79 o
   1   2   7       1008.45        915.84        71.53 o
   2   2   7       7005.65       7387.36       212.08 o
   3   2   7        215.56        264.13        46.62 o
   4   2   7       1760.90       1884.35        56.33 o
   5   2   7        643.83        661.39        35.60 o
   6   2   7       3660.09       4172.97       103.89 o
   7   2   7         23.85         15.96        10.16 o
   8   2   7        573.12        556.80        32.70 o
   9   2   7        106.93         82.08        18.24 o
 -13   3   7       1144.53       1177.68       110.52 o
 -12   3   7        417.89        389.88        70.12 o
 -11   3   7       1100.87       1001.98        58.77 o
 -10   3   7         51.66         44.25        19.23 o
  -9   3   7       2468.43       2521.00       109.05 o
  -8   3   7         60.82         16.32        22.04 o
  -7   3   7       3580.31       3711.72       157.39 o
  -6   3   7        638.45        665.77        63.43 o
  -5   3   7       2590.88       2815.49       123.80 o
  -4   3   7        626.26        669.54        60.72 o
  -3   3   7      12859.90      13732.95       289.64 o
  -2   3   7       6806.50       7226.60       187.33 o
  -1   3   7       4288.36       4579.15       120.58 o
   0   3   7       1230.94       1087.93        87.43 o
   1   3   7       4884.18       4966.21       159.23 o
   2   3   7        314.86        209.55        28.00 o
   3   3   7          9.86         36.59        20.19 o
   4   3   7        150.57        156.33        20.96 o
   5   3   7         30.71         34.37        17.31 o
   6   3   7         54.19         67.22        15.57 o
   7   3   7       1020.07       1159.58        64.08 o
   8   3   7         37.76         18.17         9.02 o
   9   3   7         47.69         59.67        17.66 o
 -12   4   7        157.86        143.44        27.71 o
 -11   4   7       1517.15       1271.43        75.49 o
 -10   4   7         63.15         14.97        26.06 o
  -9   4   7       5386.09       5575.95       161.56 o
  -8   4   7       1323.03       1308.45        71.45 o
  -7   4   7       4156.92       4104.35       131.34 o
  -6   4   7         41.11         24.31        20.95 o
  -5   4   7       2137.47       2280.80       127.83 o
  -4   4   7       2046.26       1907.51       101.95 o
  -3   4   7        214.58        143.88        26.96 o
  -2   4   7       3164.18       3432.97       164.24 o
  -1   4   7         42.28         17.38        14.78 o
   0   4   7         84.18         22.28        27.86 o
   1   4   7       6566.00       6971.75       192.69 o
   2   4   7       8306.59       8799.02       310.50 o
   3   4   7       4882.35       5289.23       142.20 o
   4   4   7        362.44        333.10        26.76 o
   5   4   7       2701.26       2757.95        79.49 o
   6   4   7        365.54        417.37        33.81 o
   7   4   7       1470.88       1620.03        60.20 o
   8   4   7         21.22          9.84         9.68 o
   9   4   7        245.69        249.33        41.25 o
 -12   5   7        487.04        525.44        51.94 o
 -11   5   7        957.05        922.14        65.12 o
 -10   5   7        661.72        682.31        65.71 o
  -9   5   7        600.52        593.58        53.65 o
  -8   5   7        359.11        237.90        29.88 o
  -7   5   7        928.67        909.96        59.71 o
  -6   5   7         28.12         21.63        17.23 o
  -5   5   7        464.45        433.40        47.62 o
  -4   5   7       2956.15       2636.49       174.14 o
  -3   5   7        855.96        766.77        70.86 o
  -2   5   7       3549.66       3244.86       142.89 o
  -1   5   7       5368.88       5535.59       167.63 o
   0   5   7       5175.03       5024.69       181.65 o
   1   5   7        669.96        603.98        75.60 o
   2   5   7          1.21        -18.48        18.48 o
   3   5   7          5.09         16.05        35.07 o
   4   5   7         32.67         36.71         9.96 o
   5   5   7        953.22        949.37        46.89 o
   6   5   7       2046.70       2147.50        75.47 o
   7   5   7          2.11         -0.96         8.93 o
   8   5   7       1909.90       2075.62        87.52 o
   9   5   7        562.41        531.84        54.79 o
 -12   6   7          3.04        -12.60        28.14 o
 -11   6   7         38.76         29.26        12.18 o
 -10   6   7       2923.36       3039.15       132.67 o
  -9   6   7       2356.64       2442.18       118.33 o
  -8   6   7       1935.70       1854.86        95.50 o
  -7   6   7        765.74        683.84        52.91 o
  -6   6   7       2474.89       2600.94        95.15 o
  -5   6   7       1510.89       1453.97        87.62 o
  -4   6   7         84.65         87.71        27.86 o
  -3   6   7        235.68        210.18        38.56 o
  -2   6   7       3057.35       3078.31       152.23 o
  -1   6   7          6.13         -8.97        22.75 o
   0   6   7         26.39        -18.12        23.85 o
   1   6   7        641.74        352.35       106.13 o
   2   6   7       6083.22       6651.57       168.59 o
   3   6   7       1717.81       1700.15        90.09 o
   4   6   7       3329.59       3320.07        80.21 o
   5   6   7       2383.56       2346.78        69.75 o
   6   6   7         86.25         69.33        14.19 o
   7   6   7         75.32         41.57        11.33 o
   8   6   7        246.22        204.36        31.07 o
   9   6   7         16.25          7.40        10.16 o
 -12   7   7         39.41          7.81        28.42 o
 -11   7   7        548.45        507.36        42.91 o
 -10   7   7        311.52        265.99        37.80 o
  -9   7   7       1156.28       1165.12        80.77 o
  -8   7   7          2.51         11.03        20.45 o
  -7   7   7        676.96        625.78        54.71 o
  -6   7   7        298.56        331.15        37.94 o
  -5   7   7       4970.54       4800.64       144.50 o
  -4   7   7          0.80        -10.88        24.38 o
  -3   7   7      11470.48      11538.50       431.75 o
  -2   7   7       3115.09       3159.97       158.30 o
  -1   7   7       8276.81       7562.93       242.83 o
   0   7   7        667.67        654.17        86.98 o
   1   7   7       1288.87       1295.01       130.89 o
   2   7   7        510.93        485.06        42.80 o
   3   7   7        187.46        193.31        16.34 o
   4   7   7        214.47        218.79        20.62 o
   5   7   7        152.98        153.51        18.78 o
   6   7   7         15.35         12.40         9.13 o
   7   7   7        173.33        164.92        28.55 o
   8   7   7        275.29        228.56        31.92 o
   9   7   7        649.79        692.22        54.09 o
 -12   8   7         46.45         45.84        22.89 o
 -11   8   7       1711.42       1709.65        94.85 o
 -10   8   7        483.15        454.82        49.16 o
  -9   8   7       1581.59       1435.46        92.10 o
  -8   8   7       1196.71       1190.85        77.69 o
  -7   8   7       4942.71       4953.16       161.35 o
  -6   8   7        636.31        746.73        59.94 o
  -5   8   7        224.58        186.88        28.58 o
  -4   8   7        655.12        576.00        50.39 o
  -3   8   7        265.03        209.20        40.72 o
  -2   8   7       1431.81       1457.01       160.06 o
  -1   8   7       5275.42       5314.46       246.34 o
   0   8   7        746.27        798.12        95.70 o
   1   8   7       1870.72       1927.48        80.34 o
   2   8   7        203.03        186.66        23.40 o
   3   8   7       7153.16       7241.69       172.00 o
   4   8   7        964.46        992.55        50.90 o
   5   8   7       1891.47       1936.31        69.27 o
   6   8   7       2074.49       2037.19       113.37 o
   7   8   7       1196.34       1132.12       135.23 o
   8   8   7         16.94         21.46        10.12 o
 -11   9   7          0.70        -10.86        10.86 o
 -10   9   7        427.18        408.48        42.93 o
  -9   9   7          7.25          9.91        22.89 o
  -8   9   7        565.79        539.82        51.69 o
  -7   9   7        457.79        495.99        58.37 o
  -6   9   7       1619.24       1679.51        89.95 o
  -5   9   7         97.82         62.00        23.24 o
  -4   9   7       2307.69       2346.26        89.53 o
  -3   9   7        148.32         70.37        21.66 o
  -2   9   7       4081.67       3962.86       197.91 o
  -1   9   7        416.12        377.20        40.61 o
   0   9   7       6787.87       6761.18       228.46 o
   1   9   7       4283.68       4234.71       124.05 o
   2   9   7        151.71        135.24        20.88 o
   3   9   7        227.07        212.25        24.88 o
   4   9   7       1781.69       1824.05        87.43 o
   5   9   7         36.98         46.27        12.98 o
   6   9   7         82.07         51.00        17.29 o
   7   9   7         41.83         36.14        16.69 o
   8   9   7       1031.64       1149.92       190.66 o
 -11  10   7        710.88        542.56       203.40 o
 -10  10   7       3518.88       3181.19       192.55 o
  -9  10   7       1384.73       1349.95        91.04 o
  -8  10   7         65.98         34.49        21.79 o
  -7  10   7        536.38        553.50        56.84 o
  -6  10   7       1753.81       1637.87        93.81 o
  -5  10   7        117.69        100.59        23.65 o
  -4  10   7         17.42         31.26        27.53 o
  -3  10   7       1303.23       1454.59        85.08 o
  -2  10   7        435.16        423.82        43.97 o
  -1  10   7         53.89         48.82        18.88 o
   0  10   7       1656.62       1687.50       100.57 o
   1  10   7       1753.24       1672.66        94.88 o
   2  10   7        348.07        348.57        31.54 o
   3  10   7       1698.32       1595.26        79.20 o
   4  10   7       1403.84       1345.20        68.13 o
   5  10   7        754.93        690.47        56.81 o
   6  10   7         21.42         11.69        12.73 o
   7  10   7         56.14         81.96        19.59 o
   8  10   7          3.77         10.15         7.85 o
 -11  11   7       1970.16       1617.02       109.21 o
 -10  11   7        587.75        508.21        85.58 o
  -9  11   7         78.48         60.30        21.10 o
  -8  11   7        285.63        246.87        50.09 o
  -7  11   7         26.27         45.97        25.63 o
  -6  11   7          6.95         -3.90        25.54 o
  -5  11   7       4314.77       4259.69       144.67 o
  -4  11   7        552.45        515.84        51.72 o
  -3  11   7       1351.25       1142.98        68.51 o
  -2  11   7        253.33        150.90        24.50 o
  -1  11   7      13684.97      13635.35       325.12 o
   0  11   7       1862.33       1879.08       110.10 o
   1  11   7       1567.14       1474.87        82.69 o
   2  11   7          3.71          1.46        11.47 o
   3  11   7         17.64         30.09        16.04 o
   4  11   7        327.35        323.71        34.23 o
   5  11   7       1369.85       1069.14        66.47 o
   6  11   7         18.65         -0.43        11.23 o
   7  11   7          1.72         13.94        22.26 o
 -10  12   7        590.95        622.96        55.54 o
  -9  12   7        383.86        284.82        34.75 o
  -8  12   7       1305.63       1360.46        94.49 o
  -7  12   7        175.50        172.24        35.94 o
  -6  12   7       1090.24       1104.15        86.19 o
  -5  12   7         30.12         36.28        18.77 o
  -4  12   7         31.11         20.97        21.77 o
  -3  12   7         84.75        104.48        25.35 o
  -2  12   7       2922.53       2810.65       128.48 o
  -1  12   7       5158.41       5294.67       141.07 o
   0  12   7         47.08         11.45        14.52 o
   1  12   7       1184.98       1167.69        81.58 o
   2  12   7       1147.45       1229.99        83.20 o
   3  12   7        319.52        323.23        27.24 o
   4  12   7       3832.70       3986.87       148.02 o
   5  12   7        313.20        318.50        34.30 o
   6  12   7         45.82         43.36        12.93 o
   7  12   7        143.30        141.95        28.74 o
 -10  13   7        269.64        209.79        43.00 o
  -9  13   7        130.12        111.24        26.85 o
  -8  13   7         84.63         39.60        24.04 o
  -7  13   7        447.02        346.65        63.38 o
  -6  13   7       1578.63       1569.55       118.10 o
  -5  13   7        245.02        238.17        33.77 o
  -4  13   7       2145.64       2262.78       107.32 o
  -3  13   7       1128.77       1140.42        76.01 o
  -2  13   7       4992.00       5160.57       179.67 o
  -1  13   7       1722.26       1747.76       101.89 o
   0  13   7         24.50         38.40        19.88 o
   1  13   7          1.03         18.72        17.17 o
   2  13   7        734.59        764.80        63.49 o
   3  13   7        541.77        548.14        66.38 o
   4  13   7        137.78        101.39        29.39 o
   5  13   7        248.77        262.21        51.51 o
   6  13   7         33.91         34.64        11.55 o
  -9  14   7        160.69        176.31        25.41 o
  -8  14   7          3.80         21.52        18.37 o
  -7  14   7       3325.80       3358.33       172.85 o
  -6  14   7         35.54         32.17        22.37 o
  -5  14   7        616.44        607.75        51.62 o
  -4  14   7        712.66        710.04        60.14 o
  -3  14   7         97.23         99.20        23.89 o
  -2  14   7         19.89         -2.74        19.55 o
  -1  14   7         81.56         33.48        23.39 o
   0  14   7         13.69         43.61        19.93 o
   1  14   7        710.41        811.35        83.00 o
   2  14   7        307.07        226.76        28.90 o
   3  14   7       2137.70       2090.40       107.07 o
   4  14   7          0.51          4.08        14.77 o
   5  14   7        592.90        464.80        43.65 o
   6  14   7         10.18         24.91        29.97 o
  -9  15   7         48.91         80.82        29.88 o
  -8  15   7        245.56        270.58        50.11 o
  -7  15   7        114.59        104.79        63.93 o
  -6  15   7        410.99        473.08        67.06 o
  -5  15   7        634.80        569.50        55.82 o
  -4  15   7         36.47         -2.01        18.04 o
  -3  15   7       1390.52       1354.31        79.42 o
  -2  15   7       1024.71       1018.02        77.94 o
  -1  15   7       2148.19       2157.54       109.70 o
   0  15   7        759.20        917.65       100.11 o
   1  15   7          9.32         14.27        21.04 o
   2  15   7        340.09        316.92        40.44 o
   3  15   7         83.83         79.82        26.13 o
   4  15   7         73.26         99.73        18.40 o
   5  15   7        233.48        337.50        69.32 o
  -8  16   7        262.57        248.34        29.35 o
  -7  16   7          0.70         21.13        35.91 o
  -6  16   7       1923.06       1954.39       136.04 o
  -5  16   7        295.39        239.05        32.83 o
  -4  16   7        172.19        176.17        31.75 o
  -3  16   7        476.30        374.18        40.86 o
  -2  16   7       1687.90       1628.63        91.93 o
  -1  16   7          8.16         27.30        19.02 o
   0  16   7        274.08        294.52        47.37 o
   1  16   7        171.81        194.56        33.99 o
   2  16   7        124.15        162.97        44.61 o
   3  16   7        463.45        518.50        45.23 o
   4  16   7        973.73       1113.83       127.16 o
   5  16   7          1.99        -23.80        24.30 o
  -7  17   7          2.94        -11.55        11.55 o
  -6  17   7        408.21        390.58        47.92 o
  -5  17   7        500.04        541.12        44.32 o
  -4  17   7        151.89        140.83        40.06 o
  -3  17   7         54.59         47.62        14.13 o
  -2  17   7        682.11        618.12        48.60 o
  -1  17   7       1231.55       1161.59        89.30 o
   0  17   7       1006.15       1070.39        78.92 o
   1  17   7        589.30        714.87        60.49 o
   2  17   7        129.35        116.27        21.35 o
   3  17   7        163.84        140.68        33.22 o
   4  17   7          5.43        -12.01        27.11 o
  -6  18   7        291.82        293.47        31.63 o
  -5  18   7        750.44        851.40        79.99 o
  -4  18   7        344.75        369.85        25.21 o
  -3  18   7        858.46        827.49        51.64 o
  -2  18   7         51.86         36.48        12.02 o
  -1  18   7        415.93        346.61        39.82 o
   0  18   7        159.34        137.35        27.18 o
   1  18   7       1494.54       1592.47        75.87 o
   2  18   7        119.83        128.95        15.10 o
  -4  19   7        875.02        800.59        64.70 o
  -3  19   7        504.94        471.21        31.07 o
  -2  19   7        743.86        857.00        45.83 o
  -1  19   7        126.41        110.88        16.81 o
   0  19   7        681.95        637.61        69.89 o
   1  19   7        179.83        171.37        24.02 o
 -12   0   8         25.81         18.44        17.04 o
 -10   0   8        929.11        884.04       127.67 o
  -8   0   8       4252.71       4270.06       228.94 o
  -6   0   8      10817.69      11673.79       698.66 o
  -4   0   8        810.80        564.83        87.39 o
  -2   0   8       5732.83       5353.15       236.89 o
   0   0   8       2249.21       2522.31       228.46 o
   2   0   8       2075.32       2151.02       194.23 o
   4   0   8      10322.28      11286.85       248.74 o
   6   0   8       3953.18       4583.21       138.12 o
   8   0   8       1216.42       1171.49        67.91 o
 -13   1   8         11.14         42.00        19.55 o
 -12   1   8        502.82        482.60        39.93 o
 -11   1   8        938.68        929.39        60.09 o
 -10   1   8       1773.61       1721.38       134.28 o
  -9   1   8        924.00        958.16       101.86 o
  -8   1   8        792.96        897.23        81.60 o
  -7   1   8       1750.26       1714.03        85.15 o
  -6   1   8        238.60        236.37        44.47 o
  -5   1   8        578.54        559.69        62.89 o
  -4   1   8         33.56         19.40        19.63 o
  -3   1   8       1634.50       1387.94        85.19 o
  -2   1   8       2452.23       2138.55        85.00 o
  -1   1   8       7035.48       7289.88       189.54 o
   0   1   8        130.29         47.82        20.19 o
   1   1   8       2756.42       2990.43       136.90 o
   2   1   8       1554.49       1459.29        90.85 o
   3   1   8       3093.62       3569.34        78.72 o
   4   1   8          0.58         81.78        28.24 o
   5   1   8         54.22         41.95        10.76 o
   6   1   8          0.49         28.66         9.46 o
   7   1   8          1.46         -3.32         8.59 o
   8   1   8        190.91        166.05        18.62 o
   9   1   8        106.60         79.41        17.01 o
 -13   2   8       1388.53       1232.35        77.61 o
 -12   2   8         49.46         37.56        23.64 o
 -11   2   8         76.47         60.25        20.11 o
 -10   2   8        493.49        506.51        51.32 o
  -9   2   8        120.65         90.39        38.16 o
  -8   2   8         60.36         28.63        35.96 o
  -7   2   8      10897.71      11707.52       250.17 o
  -6   2   8         97.61         97.01        20.68 o
  -5   2   8       3090.52       3277.09       142.76 o
  -4   2   8        669.78        672.47        65.21 o
  -3   2   8       3049.73       3103.40       133.47 o
  -2   2   8        988.79        816.75        58.17 o
  -1   2   8        261.31        230.38        39.97 o
   0   2   8       1755.68       1961.20       108.85 o
   1   2   8        187.02        208.00        35.61 o
   2   2   8         94.18         77.79        37.10 o
   3   2   8       5773.04       6242.08       105.96 o
   4   2   8         50.88         40.28        11.73 o
   5   2   8        653.71        693.35        41.95 o
   6   2   8        202.80        197.15        22.27 o
   7   2   8       1238.10       1314.90        52.30 o
   8   2   8        447.17        417.61        28.21 o
   9   2   8        118.67         84.38        20.21 o
 -12   3   8       2415.83       2402.54        90.78 o
 -11   3   8        140.43        115.79        25.08 o
 -10   3   8        276.07        362.05        43.38 o
  -9   3   8         10.51         36.99        18.65 o
  -8   3   8       5913.38       5826.75       189.74 o
  -7   3   8        227.79        191.98        32.72 o
  -6   3   8       1321.68       1434.14        68.52 o
  -5   3   8         25.62         63.46        25.34 o
  -4   3   8        201.34        157.62        32.66 o
  -3   3   8        998.79        864.04        72.68 o
  -2   3   8       6055.82       5988.73       153.03 o
  -1   3   8       2309.22       2412.17       117.64 o
   0   3   8       1693.48       1620.63       101.21 o
   1   3   8       1056.44        912.22        73.14 o
   2   3   8       7984.76       8496.90       303.12 o
   3   3   8        452.60        537.50        34.55 o
   4   3   8        981.36       1067.76        66.35 o
   5   3   8          9.07         -5.12        11.48 o
   6   3   8         52.26         49.59        12.11 o
   7   3   8        164.12        163.00        18.45 o
   8   3   8       2622.15       2566.86       107.87 o
   9   3   8         45.88         19.68         9.46 o
 -12   4   8          1.49        -13.92        13.92 o
 -11   4   8        306.67        279.66        36.33 o
 -10   4   8        849.99        949.94        75.12 o
  -9   4   8         24.22         38.63        25.57 o
  -8   4   8       1891.46       1916.03        88.77 o
  -7   4   8        183.54        142.21        35.39 o
  -6   4   8       6154.85       6024.49       150.25 o
  -5   4   8        944.73        993.23        78.78 o
  -4   4   8       5094.56       5067.63       223.66 o
  -3   4   8       2621.76       2540.33       123.26 o
  -2   4   8       2543.25       2561.90       103.08 o
  -1   4   8        359.11        238.24        43.07 o
   0   4   8         82.00         62.11        22.51 o
   1   4   8        530.60        451.56        52.46 o
   2   4   8        348.77        304.00        64.46 o
   3   4   8       1066.66       1112.28        69.59 o
   4   4   8       2205.40       2451.48        80.95 o
   5   4   8         46.60         41.41        11.37 o
   6   4   8       1152.68       1207.22        54.97 o
   7   4   8        419.19        432.03        29.49 o
   8   4   8       1768.90       1763.34        60.22 o
   9   4   8        216.98        140.07        23.97 o
 -12   5   8         11.26          6.35        20.42 o
 -11   5   8       2781.25       2800.40       110.48 o
 -10   5   8        811.37        711.08       114.22 o
  -9   5   8       7796.32       7905.12       189.63 o
  -8   5   8         10.07        -10.76        19.56 o
  -7   5   8       4440.10       4391.39       142.42 o
  -6   5   8        568.90        520.39        39.77 o
  -5   5   8        763.41        699.83        46.85 o
  -4   5   8         88.56         54.34        24.94 o
  -3   5   8        947.04        830.58        70.08 o
  -2   5   8          1.37         -4.34        13.10 o
  -1   5   8       4937.79       4980.38       201.58 o
   0   5   8       2866.91       2795.20       144.53 o
   1   5   8      11031.19      11554.38       322.34 o
   2   5   8        123.06         98.08        16.47 o
   3   5   8       3436.89       3661.05        89.40 o
   4   5   8       1363.67       1457.13        53.04 o
   5   5   8         54.30         51.99        15.25 o
   6   5   8        262.05        252.28        25.73 o
   7   5   8          2.50         -6.14         9.19 o
   8   5   8          2.96          7.88        11.36 o
 -12   6   8         44.32         13.94        18.12 o
 -11   6   8         53.85        -17.00        17.00 o
 -10   6   8        450.72        361.36        48.05 o
  -9   6   8       2462.30       2648.91       117.75 o
  -8   6   8        935.71        820.07        68.03 o
  -7   6   8        217.85        175.02        21.71 o
  -6   6   8       2164.63       2180.62        97.14 o
  -5   6   8       3479.52       3464.85        96.30 o
  -4   6   8        633.96        531.48        54.20 o
  -3   6   8         74.91         43.77        20.22 o
  -2   6   8       1859.98       1785.18       101.55 o
  -1   6   8         66.81         48.52        25.34 o
   0   6   8        147.09         49.90        23.38 o
   1   6   8       1102.25       1073.66        59.22 o
   2   6   8         51.46         49.46        18.87 o
   3   6   8       1818.62       1930.92        93.78 o
   4   6   8       1813.49       1918.96        64.01 o
   5   6   8       2848.52       2991.14        81.07 o
   6   6   8        310.78        264.05        25.84 o
   7   6   8        269.19        240.87        57.59 o
   8   6   8        292.29        246.89        39.13 o
 -12   7   8        475.84        246.84        56.49 o
 -11   7   8         87.79        100.74        23.13 o
 -10   7   8       1323.25       1343.92        84.25 o
  -9   7   8       1169.91       1115.56        76.13 o
  -8   7   8       1221.24       1238.67        85.08 o
  -7   7   8        275.62        243.84        35.33 o
  -6   7   8         18.63         14.61        21.61 o
  -5   7   8         90.82        113.24        21.02 o
  -4   7   8       1184.73       1147.94        49.83 o
  -3   7   8         12.56         -3.09        20.23 o
  -2   7   8       3505.78       3291.78       151.34 o
  -1   7   8         40.87         39.62        14.02 o
   0   7   8      11581.99      11600.43       267.47 o
   1   7   8       3587.41       3645.39       116.23 o
   2   7   8      11646.30      11995.43       188.93 o
   3   7   8        613.45        626.79        32.97 o
   4   7   8        151.46        155.28        21.19 o
   5   7   8         11.06         -2.98        12.36 o
   6   7   8        135.26         69.61        17.40 o
   7   7   8         60.38         32.95        13.74 o
   8   7   8        351.52        295.28        32.08 o
 -11   8   8        527.82        484.93        38.79 o
 -10   8   8         58.97         73.33        20.55 o
  -9   8   8        194.82        146.41        31.22 o
  -8   8   8       3774.89       3824.51       147.30 o
  -7   8   8       6943.99       6496.33       203.01 o
  -6   8   8       2531.56       2543.89       119.84 o
  -5   8   8        670.16        577.53        53.54 o
  -4   8   8       2395.22       2262.55        84.98 o
  -3   8   8        351.29        309.49        29.10 o
  -2   8   8          1.74         -5.48        42.61 o
  -1   8   8         44.00         49.10        14.31 o
   0   8   8       1834.45       1809.45        88.84 o
   1   8   8        318.17        225.84        34.71 o
   2   8   8        450.67        452.93        36.96 o
   3   8   8         76.02         69.29        13.60 o
   4   8   8         77.22         56.76        12.29 o
   5   8   8       1128.90       1082.22        74.88 o
   6   8   8       1672.54       1598.01       129.67 o
   7   8   8        861.05        734.66        53.66 o
   8   8   8        276.36        226.59        30.36 o
 -11   9   8       2137.46       2046.48        86.77 o
 -10   9   8        155.59        133.90        25.08 o
  -9   9   8       1642.85       1596.70        92.17 o
  -8   9   8          4.26        -10.11        16.64 o
  -7   9   8        877.10        755.33        80.01 o
  -6   9   8         62.94         88.02        27.31 o
  -5   9   8         86.15         93.84        18.43 o
  -4   9   8        971.01        907.70        55.64 o
  -3   9   8       2023.36       1965.86        92.53 o
  -2   9   8        187.25        185.10        26.85 o
  -1   9   8       2801.58       2885.86       175.84 o
   0   9   8        462.69        460.82        51.07 o
   1   9   8       2978.64       2883.66       105.75 o
   2   9   8        193.80        176.87        27.02 o
   3   9   8       1940.76       1801.64        93.16 o
   4   9   8        680.77        629.90        45.20 o
   5   9   8        103.38         78.82        17.99 o
   6   9   8         72.08         91.95        22.57 o
   7   9   8        453.37        417.60        38.45 o
 -11  10   8        560.74        521.38        44.88 o
 -10  10   8        381.90        352.70        41.69 o
  -9  10   8        455.82        411.14        48.23 o
  -8  10   8       1520.09       1369.82       162.86 o
  -7  10   8        263.02        222.20        47.20 o
  -6  10   8       2821.56       2862.65       153.26 o
  -5  10   8       1899.48       1881.55        93.81 o
  -4  10   8       3207.60       3181.10       173.80 o
  -3  10   8        166.24        145.85        27.73 o
  -2  10   8       1794.05       1782.80        83.74 o
  -1  10   8       1957.44       1920.63       111.94 o
   0  10   8        385.75        364.22        34.45 o
   1  10   8       4739.30       4965.38       129.59 o
   2  10   8       2118.99       1973.11        87.97 o
   3  10   8        414.26        389.20        42.21 o
   4  10   8        907.20        856.77        59.06 o
   5  10   8       2121.37       2249.52        92.65 o
   6  10   8       1433.03       1541.20        78.21 o
   7  10   8          4.92         -2.51        11.64 o
 -10  11   8       2048.89       2056.99        94.94 o
  -9  11   8        105.43         52.80        21.04 o
  -8  11   8         89.95         44.20        19.03 o
  -7  11   8        214.42        152.15        40.70 o
  -6  11   8       1776.70       1795.03       120.78 o
  -5  11   8        731.39        659.25        57.25 o
  -4  11   8       2741.15       2647.98       112.37 o
  -3  11   8         64.85         65.88        26.08 o
  -2  11   8        987.75        911.57        63.66 o
  -1  11   8         11.86         18.70        23.16 o
   0  11   8       7822.98       8359.22       474.09 o
   1  11   8        805.55        758.08        55.74 o
   2  11   8       1691.22       1755.14        81.53 o
   3  11   8        333.82        294.55        30.94 o
   4  11   8       1047.27       1054.41        81.31 o
   5  11   8          2.15         -3.52        10.59 o
   6  11   8        129.27         84.13        19.04 o
   7  11   8         14.06         11.64        12.03 o
 -10  12   8         17.70          9.89         9.90 o
  -9  12   8       1544.87       1641.67        83.11 o
  -8  12   8        983.25        920.02        69.90 o
  -7  12   8        931.70        880.97        79.93 o
  -6  12   8        141.59         90.16        30.92 o
  -5  12   8       3700.26       3759.85       137.61 o
  -4  12   8        292.06        228.98        35.14 o
  -3  12   8         27.73         40.37        18.82 o
  -2  12   8        635.78        655.16        62.65 o
  -1  12   8         19.29         -1.87        21.84 o
   0  12   8       1702.73       1858.93        93.69 o
   1  12   8         79.24         50.32        23.82 o
   2  12   8         69.43         57.57        17.06 o
   3  12   8        167.12        126.61        25.78 o
   4  12   8          0.98         17.37        13.53 o
   5  12   8       1734.10       1884.42        73.30 o
   6  12   8        740.00        945.93        54.03 o
  -9  13   8       2207.52       2166.18       143.18 o
  -8  13   8        702.90        739.36        69.35 o
  -7  13   8          0.32         18.30        21.14 o
  -6  13   8        136.86        129.30        32.09 o
  -5  13   8          0.06          7.31        18.60 o
  -4  13   8          5.36         23.72        22.05 o
  -3  13   8        527.17        543.47        57.97 o
  -2  13   8        127.23        132.85        27.82 o
  -1  13   8        696.25        663.41        60.68 o
   0  13   8       1227.90       1181.82        80.69 o
   1  13   8       3208.45       3415.79       123.14 o
   2  13   8         47.59         35.85        22.50 o
   3  13   8        126.71         98.50        19.89 o
   4  13   8        194.51        181.57        36.19 o
   5  13   8        154.19        132.29        55.74 o
   6  13   8        578.79        653.24        77.96 o
  -9  14   8        193.55        132.14        25.94 o
  -8  14   8       1762.37       1782.85        97.42 o
  -7  14   8        390.11        353.15        53.74 o
  -6  14   8       2375.28       2292.13       118.06 o
  -5  14   8         17.32        -11.90        14.87 o
  -4  14   8       1933.63       2073.35        98.95 o
  -3  14   8       1476.94       1507.63        92.83 o
  -2  14   8          5.33          0.38        15.86 o
  -1  14   8          0.94         12.82        32.78 o
   0  14   8        104.40        105.50        39.12 o
   1  14   8         71.48         18.58        14.12 o
   2  14   8        210.71        175.76        29.00 o
   3  14   8        280.27        298.45        27.57 o
   4  14   8        850.13        740.83       218.37 o
   5  14   8        109.18        123.74        37.09 o
  -8  15   8        637.55        678.17        52.94 o
  -7  15   8          5.22          4.53        23.14 o
  -6  15   8        224.60        167.80        35.21 o
  -5  15   8          1.58         16.70        15.92 o
  -4  15   8       1314.41       1146.47        68.06 o
  -3  15   8       1084.43        985.51        72.89 o
  -2  15   8         15.13         20.12        17.54 o
  -1  15   8        439.02        499.33       119.65 o
   0  15   8       1310.07       1567.26       129.71 o
   1  15   8       1016.97       1196.27        86.66 o
   2  15   8        905.49        987.74        71.92 o
   3  15   8        110.25        119.33        22.10 o
   4  15   8       1426.08       2103.21       175.44 o
   5  15   8        767.71        768.08        85.28 o
  -8  16   8        406.35        379.01        69.03 o
  -7  16   8         38.47         25.16        13.47 o
  -6  16   8          5.84         21.50        21.07 o
  -5  16   8       1498.13       1528.39        76.29 o
  -4  16   8          6.85         -1.52        14.98 o
  -3  16   8          2.51         10.48        12.70 o
  -2  16   8         83.81         51.77        26.55 o
  -1  16   8        408.37        385.29        61.56 o
   0  16   8        248.03        250.99        38.80 o
   1  16   8       1434.78       1726.78        96.68 o
   2  16   8         79.07         81.01        21.20 o
   3  16   8        905.22       1000.29       165.68 o
   4  16   8        246.55        338.90        62.10 o
  -7  17   8        178.16        153.74        27.98 o
  -6  17   8        565.37        566.45        62.56 o
  -5  17   8          2.39          1.26        13.67 o
  -4  17   8        374.97        410.80        37.32 o
  -3  17   8        108.01         60.92        20.99 o
  -2  17   8       1456.14       1378.92       110.86 o
  -1  17   8        995.79       1072.58        72.78 o
   0  17   8       2040.55       2380.20       114.65 o
   1  17   8         92.23         98.31        21.95 o
   2  17   8        220.20        246.82        29.34 o
   3  17   8         12.25         26.71        23.77 o
  -5  18   8        387.28        359.30        91.16 o
  -4  18   8        147.51        111.43        14.84 o
  -3  18   8         81.65         74.59        15.59 o
  -2  18   8        266.11        322.26        38.75 o
  -1  18   8        273.90        337.66        34.47 o
   0  18   8        298.79        350.36        35.58 o
   1  18   8        145.63        172.89        17.60 o
  -2  19   8       2086.93       2257.41       108.82 o
  -1  19   8         38.89         64.55        11.95 o
 -11   0   9       4562.91       4645.54       264.86 o
  -9   0   9       1548.79       1543.27       214.14 o
  -7   0   9        277.96        263.09        49.10 o
  -5   0   9      20086.68      20117.56       722.31 o
  -3   0   9        398.13        232.67        55.73 o
  -1   0   9       3520.16       3137.37       291.11 o
   1   0   9          1.70         -4.74        39.79 o
   3   0   9        107.28        111.31        24.82 o
   5   0   9       1274.05       1433.98        84.27 o
   7   0   9        719.84        713.87        55.44 o
 -12   1   9          0.64         12.32        12.87 o
 -11   1   9        267.82        262.89        32.35 o
 -10   1   9       1148.42       1099.63       121.32 o
  -9   1   9       2396.02       2396.71       159.02 o
  -8   1   9        227.46        230.68        38.38 o
  -7   1   9       5220.71       5647.04       150.92 o
  -6   1   9       3134.16       3281.26       103.77 o
  -5   1   9       6524.00       6967.90       210.17 o
  -4   1   9        155.98        117.20        30.71 o
  -3   1   9        130.45         57.41        31.11 o
  -2   1   9         11.97         17.95        25.92 o
  -1   1   9        540.82        428.13        70.68 o
   0   1   9       4843.09       5135.92       248.59 o
   1   1   9       3753.92       4154.88       184.87 o
   2   1   9        348.30        334.52        32.05 o
   3   1   9       1829.47       2044.19        91.82 o
   4   1   9       4529.01       5133.46       114.35 o
   5   1   9       2411.71       2659.53        80.39 o
   6   1   9          6.93          8.24         9.20 o
   7   1   9          0.54          1.25         7.18 o
   8   1   9        164.71        125.44        16.07 o
 -12   2   9        402.31        445.55        38.40 o
 -11   2   9        369.20        397.99        56.58 o
 -10   2   9         60.83         19.77        19.37 o
  -9   2   9        669.89        542.36        67.02 o
  -8   2   9        265.52        330.04        49.96 o
  -7   2   9        128.80        136.18        21.90 o
  -6   2   9       2919.89       2846.59       100.14 o
  -5   2   9       1798.65       1886.64       101.67 o
  -4   2   9       4476.78       4495.42       174.03 o
  -3   2   9          1.53         16.59        23.05 o
  -2   2   9       5473.79       5362.41       246.80 o
  -1   2   9        254.99        190.83        35.70 o
   0   2   9       2414.74       2341.91       125.37 o
   1   2   9         58.63         57.81        20.64 o
   2   2   9       1004.82       1093.86        88.47 o
   3   2   9       3446.64       3873.83       118.90 o
   4   2   9       1561.08       1800.42        65.19 o
   5   2   9       1329.82       1420.46        53.06 o
   6   2   9       1568.95       1676.66        69.99 o
   7   2   9         29.44         25.49         8.51 o
   8   2   9        240.07        176.12        21.35 o
 -12   3   9        182.66        173.44        21.43 o
 -11   3   9       1247.79       1140.60       125.10 o
 -10   3   9        177.13        164.60        35.91 o
  -9   3   9       1727.26       1797.70       105.41 o
  -8   3   9       3994.69       3902.88       176.89 o
  -7   3   9       6940.42       6923.16       183.62 o
  -6   3   9         95.54        105.54        23.41 o
  -5   3   9        681.64        705.14        59.07 o
  -4   3   9         28.87         53.01        23.51 o
  -3   3   9        631.51        573.37        50.68 o
  -2   3   9        234.35        207.51        40.04 o
  -1   3   9       2605.52       2604.31       198.77 o
   0   3   9        122.92        129.93        31.39 o
   1   3   9       1926.89       1802.33        76.44 o
   2   3   9       1866.85       1736.72        64.86 o
   3   3   9       4685.40       5218.66       178.31 o
   4   3   9       5051.99       5607.68       134.67 o
   5   3   9       2685.50       2995.07        85.02 o
   6   3   9        928.73        873.54        52.33 o
   7   3   9        753.48        786.54        36.03 o
   8   3   9          4.96         -9.70        12.80 o
 -12   4   9        176.14        180.27        19.98 o
 -11   4   9        395.51        413.19        52.27 o
 -10   4   9          0.14         34.70        29.87 o
  -9   4   9        905.52        836.51        71.13 o
  -8   4   9        598.15        561.63        60.50 o
  -7   4   9         52.91         65.17        22.67 o
  -6   4   9        686.50        635.62        49.73 o
  -5   4   9      12782.40      12973.84       365.98 o
  -4   4   9        779.53        694.12        61.57 o
  -3   4   9       7836.08       8097.74       228.63 o
  -2   4   9        455.12        448.20        54.25 o
  -1   4   9        649.44        544.21        72.73 o
   0   4   9       1487.66       1566.46        73.98 o
   1   4   9         38.50         -5.83        17.66 o
   2   4   9         19.38         35.28        12.14 o
   3   4   9        564.37        503.24        53.34 o
   4   4   9         44.26         29.58        11.41 o
   5   4   9       2311.54       2637.03        79.51 o
   6   4   9        558.06        511.30        38.18 o
   7   4   9       1986.16       2125.27        72.59 o
   8   4   9        333.58        224.14        32.15 o
 -12   5   9        150.97        207.36        24.29 o
 -11   5   9         63.47         64.85        29.40 o
 -10   5   9       1308.42       1259.74        81.04 o
  -9   5   9        841.94        851.53        80.48 o
  -8   5   9        209.68         89.15        30.05 o
  -7   5   9       1712.45       1632.08        90.07 o
  -6   5   9       4264.80       4306.92       128.12 o
  -5   5   9        238.63        279.22        28.50 o
  -4   5   9          2.54         -6.93        13.62 o
  -3   5   9          9.63          2.30        27.98 o
  -2   5   9        156.92        151.87        28.75 o
  -1   5   9        140.03        106.31        23.75 o
   0   5   9       1869.13       1897.87        72.94 o
   1   5   9        444.08        390.26        38.94 o
   2   5   9       1706.99       1732.16        68.82 o
   3   5   9         25.95         47.77        24.09 o
   4   5   9        399.88        393.26        30.97 o
   5   5   9         18.20         20.95         8.76 o
   6   5   9         85.04         73.73        16.19 o
   7   5   9        163.18        155.23        19.57 o
   8   5   9         86.34         43.39        12.16 o
 -12   6   9        523.03        414.77        60.58 o
 -11   6   9       1818.81       1696.33       100.32 o
 -10   6   9        874.08        821.61        63.73 o
  -9   6   9          3.30         14.42        21.75 o
  -8   6   9        389.90        303.32        53.83 o
  -7   6   9         81.45        102.37        35.38 o
  -6   6   9       1967.69       1879.28        97.55 o
  -5   6   9       1672.91       1693.14        66.01 o
  -4   6   9       5594.74       5474.40       119.79 o
  -3   6   9         16.25         -4.45        12.44 o
  -2   6   9       2463.63       2458.44        85.31 o
  -1   6   9       3302.95       3527.82       118.29 o
   0   6   9       2554.40       2713.22       100.77 o
   1   6   9        233.03        247.91        34.90 o
   2   6   9        952.83        911.23        45.92 o
   3   6   9        137.85         93.78        18.68 o
   4   6   9         96.42        102.70        18.25 o
   5   6   9        556.94        526.92        39.44 o
   6   6   9       1056.20       1002.06        72.75 o
   7   6   9         23.50         12.56         8.27 o
 -12   7   9        979.27        656.27        86.06 o
 -11   7   9        625.74        566.88        40.85 o
 -10   7   9        128.73         74.10        26.83 o
  -9   7   9       1677.43       1642.49       145.02 o
  -8   7   9         21.33         41.58        26.84 o
  -7   7   9       1624.13       1335.06       122.92 o
  -6   7   9       1278.57       1313.98       100.68 o
  -5   7   9        314.23        249.53        22.83 o
  -4   7   9       1408.97       1324.04        52.17 o
  -3   7   9        582.43        514.52        31.99 o
  -2   7   9         72.73         65.05        22.97 o
  -1   7   9       2227.21       2265.68        92.38 o
   0   7   9        283.62        252.65        41.90 o
   1   7   9       1804.99       1850.21        85.98 o
   2   7   9       3000.64       3074.56       109.41 o
   3   7   9       6461.89       6768.07       272.44 o
   4   7   9        466.78        526.86        38.96 o
   5   7   9       2400.54       2406.21        94.83 o
   6   7   9        299.82        278.73        56.06 o
   7   7   9        235.19        206.21        25.69 o
 -11   8   9          0.93        -13.87        13.87 o
 -10   8   9        277.32        260.93        33.91 o
  -9   8   9       1763.03       1457.73        75.52 o
  -8   8   9         16.97         12.50        19.81 o
  -7   8   9       2341.58       2554.62       168.92 o
  -6   8   9       1809.49       1981.70       111.04 o
  -5   8   9         44.02         53.09        16.03 o
  -4   8   9       2152.07       2173.72        87.95 o
  -3   8   9       7701.47       7451.91       241.02 o
  -2   8   9       1240.72       1212.59       119.55 o
  -1   8   9        748.56        734.30        57.82 o
   0   8   9        342.71        253.56        47.21 o
   1   8   9        691.72        662.57        54.90 o
   2   8   9          8.43         12.25        14.50 o
   3   8   9       1439.41       1364.70        60.99 o
   4   8   9        334.33        350.63        36.68 o
   5   8   9        120.77        128.26        25.50 o
   6   8   9        326.68        444.01        30.79 o
   7   8   9        768.74        714.41        42.50 o
 -11   9   9         28.12         46.29        28.45 o
 -10   9   9        202.63        169.53        45.87 o
  -9   9   9          0.17         -3.32        17.04 o
  -8   9   9       4465.58       4674.16       174.31 o
  -7   9   9         90.97         47.36        30.40 o
  -6   9   9        929.93       1029.48        91.19 o
  -5   9   9        431.53        427.45        43.04 o
  -4   9   9         98.82         69.50        20.21 o
  -3   9   9        174.25         95.09        18.54 o
  -2   9   9        434.38        406.18        50.00 o
  -1   9   9         11.49         -1.09        13.70 o
   0   9   9        669.17        638.48        97.20 o
   1   9   9        311.36        310.76        37.18 o
   2   9   9       2084.75       2068.60        97.30 o
   3   9   9         59.12         33.94        14.14 o
   4   9   9       2564.52       2630.99       261.85 o
   5   9   9        158.92         79.76        19.13 o
   6   9   9        564.16        584.59        38.25 o
   7   9   9          5.04         11.89        11.37 o
 -11  10   9        183.86         50.32        26.75 o
 -10  10   9          3.19         19.86        20.21 o
  -9  10   9         56.44         11.57        25.06 o
  -8  10   9         71.04         39.13        25.04 o
  -7  10   9        335.93        330.39        60.43 o
  -6  10   9        465.86        490.87        64.26 o
  -5  10   9       2475.19       2385.06       128.91 o
  -4  10   9       1036.83       1015.43        67.65 o
  -3  10   9       3491.64       3640.02       127.89 o
  -2  10   9        474.66        403.60        50.62 o
  -1  10   9         39.83         20.85        15.11 o
   0  10   9        658.87        673.63        68.66 o
   1  10   9          6.60         11.05        13.00 o
   2  10   9        171.14        172.84        29.88 o
   3  10   9        295.00        264.54        44.92 o
   4  10   9         37.38         11.31        32.28 o
   5  10   9        182.01        189.94        26.24 o
   6  10   9        109.74        118.80        21.07 o
 -10  11   9        325.91        287.55        30.40 o
  -9  11   9       1591.36       1490.44        72.07 o
  -8  11   9        115.86         67.67        24.34 o
  -7  11   9       1879.01       1800.73       131.74 o
  -6  11   9          1.15          3.88        19.39 o
  -5  11   9       1577.46       1475.14        87.69 o
  -4  11   9          6.62          0.11        20.59 o
  -3  11   9         82.73         24.70        15.23 o
  -2  11   9         33.36         16.64        19.13 o
  -1  11   9       1350.88       1497.34       137.32 o
   0  11   9        531.42        564.08        47.18 o
   1  11   9       2014.71       2011.85        93.78 o
   2  11   9        541.83        495.24        40.27 o
   3  11   9       2832.21       2327.22       196.00 o
   4  11   9        236.56        288.45        81.43 o
   5  11   9       1628.81       1816.05       104.56 o
   6  11   9         51.40         65.28        21.91 o
 -10  12   9       1019.44        889.61       295.17 o
  -9  12   9          2.42         16.26        24.82 o
  -8  12   9         46.26         19.00        17.28 o
  -7  12   9       1127.84       1193.64       104.27 o
  -6  12   9       1638.09       1573.00       107.15 o
  -5  12   9        100.26         70.08        19.77 o
  -4  12   9       3824.60       4054.50       134.19 o
  -3  12   9        562.22        567.32        58.66 o
  -2  12   9       1280.70       1317.59       146.15 o
  -1  12   9          7.31         86.27        45.24 o
   0  12   9         43.45         30.28        19.78 o
   1  12   9         68.23         41.84        37.04 o
   2  12   9         20.06         -2.78        11.82 o
   3  12   9        399.28        396.23        68.42 o
   4  12   9         88.07        101.16        27.50 o
   5  12   9          2.85        -22.04        46.47 o
  -9  13   9        506.82        446.80        46.92 o
  -8  13   9       1553.37       1556.62        92.48 o
  -7  13   9        263.67        243.33        46.35 o
  -6  13   9         65.99         57.84        24.33 o
  -5  13   9         18.68          3.32        15.49 o
  -4  13   9        898.73        877.34        75.47 o
  -3  13   9         52.17         73.62        23.87 o
  -2  13   9       1526.69       1591.62       124.33 o
  -1  13   9         50.91         39.67        18.15 o
   0  13   9         87.19         62.71        21.25 o
   1  13   9        825.06        739.48        67.62 o
   2  13   9       3668.87       4203.54       184.52 o
   3  13   9        638.98        601.20        52.77 o
   4  13   9        721.82        700.20       157.01 o
   5  13   9         93.06         64.22        24.24 o
  -9  14   9          2.46         13.60        10.50 o
  -8  14   9          1.71        -16.66        16.66 o
  -7  14   9       2996.58       3411.42       188.13 o
  -6  14   9          3.20         13.09        29.96 o
  -5  14   9        864.53        713.89        58.56 o
  -4  14   9        239.09        124.71        27.84 o
  -3  14   9       3227.34       3233.80       221.46 o
  -2  14   9        116.50         72.57        32.13 o
  -1  14   9        176.24        158.60        45.72 o
   0  14   9         72.19         29.74        14.69 o
   1  14   9       1635.19       1719.02       131.00 o
   2  14   9          0.68         14.52        17.35 o
   3  14   9        706.52        625.83        49.85 o
   4  14   9          9.27          3.71        53.12 o
  -8  15   9       1591.00       1032.48       180.85 o
  -7  15   9       1591.12       1651.24        85.78 o
  -6  15   9         22.51         32.22        27.26 o
  -5  15   9        242.95        273.12        34.23 o
  -4  15   9        286.59        255.42        37.21 o
  -3  15   9          1.01         11.96        12.26 o
  -2  15   9        896.60       1043.97        87.73 o
  -1  15   9        110.14         65.99        27.17 o
   0  15   9        105.30         99.23        35.81 o
   1  15   9       1255.78       1357.16        85.28 o
   2  15   9        732.37        754.10        61.65 o
   3  15   9        550.54        672.97        95.17 o
   4  15   9         13.65         60.63        26.79 o
  -7  16   9         15.51         21.32        27.89 o
  -6  16   9       1172.21       1065.76        88.59 o
  -5  16   9        339.39        289.91        29.55 o
  -4  16   9       4197.81       4290.60       257.31 o
  -3  16   9        445.96        454.62        42.06 o
  -2  16   9       1433.10       1536.13        97.27 o
  -1  16   9        195.33        244.27        46.69 o
   0  16   9         26.40         23.83        12.96 o
   1  16   9         80.76         70.34        16.37 o
   2  16   9        206.45        189.53        23.32 o
   3  16   9        350.32        388.17        65.11 o
  -6  17   9        124.23         92.88        22.63 o
  -5  17   9         70.55         32.60        19.01 o
  -4  17   9        522.25        490.34        37.10 o
  -3  17   9         73.25         90.64        14.69 o
  -2  17   9        484.72        520.32        42.03 o
  -1  17   9        348.44        376.25        59.23 o
   0  17   9       1638.47       1963.46        84.48 o
   1  17   9        547.74        606.12        41.66 o
   2  17   9        329.05        324.25        55.85 o
  -3  18   9       1710.57       1881.10        87.39 o
  -2  18   9         25.11         22.00        10.35 o
  -1  18   9        492.89        629.78        49.32 o
   0  18   9         83.40         80.46        17.28 o
 -12   0  10        666.83        685.97        63.33 o
 -10   0  10       2518.25       2222.11       726.90 o
  -8   0  10         55.27         71.63        46.81 o
  -6   0  10       3272.52       3197.87       140.51 o
  -4   0  10      11572.51      11858.51       283.29 o
  -2   0  10      11246.68      11445.02       241.99 o
   0   0  10       5400.40       5648.31       196.03 o
   2   0  10       1466.49       1518.76        92.62 o
   4   0  10       5429.42       6120.44       151.91 o
   6   0  10         11.77         18.62        14.86 o
 -12   1  10        535.38        595.13        41.70 o
 -11   1  10        162.07        170.85        24.57 o
 -10   1  10        586.32        445.13        60.77 o
  -9   1  10       1347.50       1418.87       119.06 o
  -8   1  10       1047.42       1122.97        93.58 o
  -7   1  10        953.18        970.67        65.41 o
  -6   1  10        169.29        172.40        22.22 o
  -5   1  10       5328.98       5476.29       118.72 o
  -4   1  10        217.97        121.10        24.67 o
  -3   1  10        814.10        794.34        57.82 o
  -2   1  10        381.84        422.19        32.69 o
  -1   1  10        191.58        196.63        24.00 o
   0   1  10         31.86         16.13        11.91 o
   1   1  10       1645.43       1774.92        66.99 o
   2   1  10       2180.74       2461.31        85.91 o
   3   1  10        361.30        427.08        35.08 o
   4   1  10         67.26         56.92        20.40 o
   5   1  10       1278.88       1155.68        49.84 o
   6   1  10       1314.49       1426.10        67.92 o
   7   1  10        616.64        543.99        42.48 o
 -12   2  10          8.45          5.36         9.57 o
 -11   2  10        544.69        559.62        64.71 o
 -10   2  10        216.69        126.10        32.99 o
  -9   2  10       2176.99       2149.35       128.77 o
  -8   2  10        711.13        787.48        86.28 o
  -7   2  10        830.25        866.42        60.97 o
  -6   2  10       4945.41       4987.97       153.59 o
  -5   2  10        443.39        403.54        33.86 o
  -4   2  10        139.01         99.19        21.24 o
  -3   2  10       7321.98       7466.54       198.29 o
  -2   2  10        590.83        565.42        40.78 o
  -1   2  10       1094.88       1088.86        57.39 o
   0   2  10        643.98        662.57        45.12 o
   1   2  10       2124.18       2161.72       111.81 o
   2   2  10        165.99        150.47        21.16 o
   3   2  10        258.69        258.94        28.11 o
   4   2  10         56.15         50.58        16.84 o
   5   2  10         82.04         36.55        12.04 o
   6   2  10        446.11        462.19        27.89 o
   7   2  10        973.21        897.95        63.76 o
 -12   3  10        635.28        646.12        37.23 o
 -11   3  10         48.78         48.54        21.00 o
 -10   3  10          0.83         -9.45        20.69 o
  -9   3  10          2.89         11.32        22.24 o
  -8   3  10       1739.36       1759.98       117.24 o
  -7   3  10       2192.76       2200.53        89.96 o
  -6   3  10        910.86        902.57        57.34 o
  -5   3  10         53.06         48.36        19.02 o
  -4   3  10       5592.42       5592.81       180.30 o
  -3   3  10        235.47        162.14        47.75 o
  -2   3  10        498.20        454.84        36.42 o
  -1   3  10          1.63         21.49        11.83 o
   0   3  10         62.03         73.83        15.58 o
   1   3  10        359.86        374.97        36.53 o
   2   3  10       1129.43       1193.05        59.27 o
   3   3  10        852.64        871.48        52.20 o
   4   3  10       1851.93       2014.61        75.06 o
   5   3  10         84.65         46.85        12.09 o
   6   3  10       2239.46       2179.26        95.33 o
   7   3  10        186.63        146.53        14.42 o
 -12   4  10       1162.51       1133.03        45.80 o
 -11   4  10        133.17        156.64        32.12 o
 -10   4  10       1149.08       1118.43        98.99 o
  -9   4  10       2033.82       2142.92       108.95 o
  -8   4  10         66.64         87.77        24.79 o
  -7   4  10        112.12         66.56        24.17 o
  -6   4  10       1400.83       1454.31        74.71 o
  -5   4  10         21.82          6.36        11.25 o
  -4   4  10       1535.97       1443.01        65.57 o
  -3   4  10       4575.72       4766.60       137.63 o
  -2   4  10       4739.01       4866.45       117.62 o
  -1   4  10        129.74        106.17        19.55 o
   0   4  10       4557.25       4644.27       127.63 o
   1   4  10         86.60        108.28        27.70 o
   2   4  10       2345.79       2455.19       151.25 o
   3   4  10       2792.96       2866.78       211.35 o
   4   4  10        628.31        666.10        39.34 o
   5   4  10        426.87        357.84        30.76 o
   6   4  10         41.05         68.44        17.76 o
   7   4  10        318.56        284.95        21.42 o
 -12   5  10          0.91         33.61        18.35 o
 -11   5  10        540.39        571.18        55.11 o
 -10   5  10          5.75        -21.72        21.72 o
  -9   5  10       2937.37       2928.98       140.98 o
  -8   5  10         69.60         96.57        20.09 o
  -7   5  10        399.32        458.75        59.00 o
  -6   5  10       3284.51       3106.18       112.47 o
  -5   5  10       9208.71       9043.87       192.32 o
  -4   5  10          3.83          9.58        18.96 o
  -3   5  10        877.26        820.10        51.58 o
  -2   5  10          6.37          2.86        11.64 o
  -1   5  10          9.88         17.98        17.49 o
   0   5  10        200.48        224.74        27.99 o
   1   5  10        349.90        372.42        49.30 o
   2   5  10       1911.89       1958.92        88.03 o
   3   5  10        182.15        200.22        25.61 o
   4   5  10        577.75        594.52        49.65 o
   5   5  10       3681.19       4034.82       140.52 o
   6   5  10         56.43         43.91        10.55 o
   7   5  10       1249.67       1118.81        89.56 o
 -12   6  10        118.08         56.42        31.08 o
 -11   6  10        797.51        788.18        60.12 o
 -10   6  10         14.27         48.52        21.12 o
  -9   6  10          5.06         -5.38        17.68 o
  -8   6  10        824.84        842.50        97.52 o
  -7   6  10        262.67        210.94        52.86 o
  -6   6  10        111.48        127.01        33.42 o
  -5   6  10        684.94        581.41        35.59 o
  -4   6  10       5007.64       5029.62       109.87 o
  -3   6  10       1046.07        978.15        55.86 o
  -2   6  10       1684.22       1710.08        74.55 o
  -1   6  10       5387.83       5456.78       164.30 o
   0   6  10       2957.30       3057.88       114.71 o
   1   6  10        318.14        332.55        34.66 o
   2   6  10         28.59         -0.16        15.82 o
   3   6  10        251.38        210.79        24.58 o
   4   6  10        125.51        110.55        30.58 o
   5   6  10        234.16        182.78        19.96 o
   6   6  10        298.66        301.11        25.30 o
   7   6  10        386.63        291.32        40.66 o
 -11   7  10         18.58          8.98        14.71 o
 -10   7  10       1316.62       1335.78        89.13 o
  -9   7  10        136.97        129.08        28.00 o
  -8   7  10       1342.91       1515.63       126.87 o
  -7   7  10         53.53         22.47        28.79 o
  -6   7  10       2422.19       2535.54       115.15 o
  -5   7  10         18.71         22.52        21.02 o
  -4   7  10       3533.28       3536.81        89.84 o
  -3   7  10        208.89        137.25        32.70 o
  -2   7  10         87.53        146.20        25.29 o
  -1   7  10          2.54          7.33        18.00 o
   0   7  10       1202.89       1170.76        75.43 o
   1   7  10        105.53         90.09        28.62 o
   2   7  10       1126.08       1101.47        54.70 o
   3   7  10        132.49        119.20        18.27 o
   4   7  10       1220.86       1200.39        98.56 o
   5   7  10          0.34         -0.49        11.60 o
   6   7  10       1660.50       1904.43       184.38 o
   7   7  10        166.88        125.47        25.26 o
 -11   8  10        506.55        505.85        50.55 o
 -10   8  10        374.51        418.72        59.22 o
  -9   8  10       1467.88       1451.94       106.70 o
  -8   8  10        234.91        264.70        64.95 o
  -7   8  10         31.97         48.35        22.95 o
  -6   8  10        310.96        282.28        59.25 o
  -5   8  10          8.15         29.73        19.75 o
  -4   8  10        555.36        478.65        37.03 o
  -3   8  10       1913.60       1973.74       125.00 o
  -2   8  10       5322.96       5654.70       180.21 o
  -1   8  10        455.29        449.61        45.77 o
   0   8  10        537.51        473.86        56.74 o
   1   8  10        311.26        345.46        39.61 o
   2   8  10        389.29        461.89        44.03 o
   3   8  10        348.97        316.21        36.06 o
   4   8  10          1.28          0.46        11.28 o
   5   8  10         82.90         43.07        57.48 o
   6   8  10         51.45         12.43        13.33 o
 -11   9  10        849.06        825.94        54.95 o
 -10   9  10         12.98         18.90        19.52 o
  -9   9  10        641.56        630.46        67.98 o
  -8   9  10        143.86         46.40        42.91 o
  -7   9  10       4857.10       5043.18       228.68 o
  -6   9  10        152.76        121.04        41.20 o
  -5   9  10        664.14        599.31        62.92 o
  -4   9  10          2.46         39.59        21.15 o
  -3   9  10       1481.99       1450.71        82.34 o
  -2   9  10        475.10        447.72        49.73 o
  -1   9  10        725.80        774.13        68.33 o
   0   9  10         70.87         43.80        29.01 o
   1   9  10        252.34        237.79        30.89 o
   2   9  10        861.63        863.27        58.49 o
   3   9  10       1866.93       1893.98        85.04 o
   4   9  10         12.66          0.06        13.73 o
   5   9  10       1155.61       1236.27       106.67 o
   6   9  10        113.98         85.99        27.25 o
 -10  10  10        569.80        584.04        59.49 o
  -9  10  10          7.32          1.61        16.35 o
  -8  10  10        383.42        377.34        60.16 o
  -7  10  10         14.01          0.71        26.37 o
  -6  10  10         11.19        -21.60        34.09 o
  -5  10  10       1834.32       2137.64       114.63 o
  -4  10  10       2851.36       2917.76       134.08 o
  -3  10  10         27.79         40.37        16.93 o
  -2  10  10       6209.13       6545.16       226.57 o
  -1  10  10       1802.68       1821.76       100.76 o
   0  10  10       4866.84       5108.47       153.63 o
   1  10  10          0.18         25.56        12.53 o
   2  10  10       1220.79       1252.09       105.14 o
   3  10  10        593.72        557.22        42.28 o
   4  10  10        133.45         91.08        23.27 o
   5  10  10       1061.72        920.79       127.70 o
   6  10  10          2.58          5.25        11.02 o
 -10  11  10       2491.89       2618.62       191.85 o
  -9  11  10        149.62        142.10        32.75 o
  -8  11  10        213.65        240.88        34.07 o
  -7  11  10        145.83         58.90        31.70 o
  -6  11  10       3556.10       4037.40       196.91 o
  -5  11  10        628.43        549.11        57.45 o
  -4  11  10          6.77         -1.92        14.69 o
  -3  11  10         25.43         19.34        20.08 o
  -2  11  10          6.27        -22.26        22.90 o
  -1  11  10         70.44         74.78        41.60 o
   0  11  10       1226.51       1295.59        77.03 o
   1  11  10         42.37         47.20        14.55 o
   2  11  10         70.19         64.16        12.66 o
   3  11  10         19.17         -0.41        16.32 o
   4  11  10       1793.22       1938.81       103.07 o
   5  11  10        195.95        138.43        59.45 o
  -9  12  10          3.76         20.51        15.33 o
  -8  12  10        433.59        450.78        43.72 o
  -7  12  10        385.15        361.64        45.21 o
  -6  12  10         47.39         15.47        23.78 o
  -5  12  10        312.39        254.45        38.73 o
  -4  12  10        748.93        679.07        62.89 o
  -3  12  10        722.32        646.17        64.72 o
  -2  12  10        459.36        488.06        82.07 o
  -1  12  10       3503.23       3978.63       166.43 o
   0  12  10         53.92         55.23        16.55 o
   1  12  10         52.83         41.65        30.09 o
   2  12  10        159.50        166.78        23.08 o
   3  12  10        306.48        252.11        39.63 o
   4  12  10         73.22        118.59        25.61 o
   5  12  10        196.65        179.30        27.60 o
  -9  13  10        389.11        400.48        74.50 o
  -8  13  10        273.07        191.94        25.48 o
  -7  13  10       1337.62       1233.00        70.32 o
  -6  13  10       1166.46       1161.57        95.38 o
  -5  13  10        967.94        880.89        66.53 o
  -4  13  10        494.07        447.83        48.00 o
  -3  13  10       1493.56       1489.84        87.39 o
  -2  13  10        544.46        547.92        82.94 o
  -1  13  10        979.06        869.45        73.32 o
   0  13  10        120.75         29.69        20.71 o
   1  13  10        579.54        541.78        53.85 o
   2  13  10         22.10         31.53        18.46 o
   3  13  10        778.48        813.35        69.66 o
   4  13  10        725.74        561.14        40.85 o
  -8  14  10        616.32        547.63       159.48 o
  -7  14  10         26.82         33.44        11.17 o
  -6  14  10        596.44        474.54        54.40 o
  -5  14  10          4.68         15.41        11.17 o
  -4  14  10        247.63        251.42        35.16 o
  -3  14  10        247.74        282.79        38.73 o
  -2  14  10       4792.39       5564.62       236.16 o
  -1  14  10        133.83         84.69        36.32 o
   0  14  10       1930.41       2038.43       153.02 o
   1  14  10         54.18         40.83        10.80 o
   2  14  10       1690.06       1784.76        64.80 o
   3  14  10          1.49         13.39         9.40 o
  -7  15  10        609.50        593.97       105.43 o
  -6  15  10        482.19        376.54        61.86 o
  -5  15  10        310.26        279.78        30.32 o
  -4  15  10        232.42        160.82        24.14 o
  -3  15  10        141.93        116.77        30.19 o
  -2  15  10         34.99         36.43        25.44 o
  -1  15  10         68.71         70.26        47.74 o
   0  15  10        218.54        279.36        37.28 o
   1  15  10         27.43         60.14        18.23 o
   2  15  10        146.19        137.35        23.63 o
   3  15  10        383.95        308.55        49.51 o
  -6  16  10         11.93         17.91        12.11 o
  -5  16  10       1499.54       1256.66       132.28 o
  -4  16  10          4.97         -9.93        10.97 o
  -3  16  10       1185.20       1227.14       108.61 o
  -2  16  10        456.59        522.90        60.21 o
  -1  16  10       1791.09       2123.81        95.89 o
   0  16  10         51.02         44.92        14.52 o
   1  16  10         36.66         21.89        11.64 o
   2  16  10         53.82         37.57        18.83 o
  -4  17  10        190.67        225.39        42.49 o
  -3  17  10         60.45         82.37        20.36 o
  -2  17  10       1051.22       1109.97        87.53 o
  -1  17  10         12.04         -2.82        21.66 o
   0  17  10        150.25        168.34        20.39 o
 -11   0  11       2672.31       2652.63       173.28 o
  -9   0  11        474.25        503.98       122.97 o
  -7   0  11       1450.53       1503.74       142.04 o
  -5   0  11       1685.67       1735.22       126.91 o
  -3   0  11         77.72         71.83        24.95 o
  -1   0  11       5330.02       5589.09       196.84 o
   1   0  11       2188.18       2450.83       120.03 o
   3   0  11        105.77         59.16        38.48 o
   5   0  11         23.51         17.14         9.57 o
   7   0  11        257.02        244.96        29.71 o
 -12   1  11        726.18        712.40        43.93 o
 -11   1  11        437.12        395.43        35.20 o
 -10   1  11        122.94        106.74        27.59 o
  -9   1  11         34.36         12.55        23.44 o
  -8   1  11        192.14        216.81        49.71 o
  -7   1  11        344.77        348.01        51.44 o
  -6   1  11        311.46        344.04        37.21 o
  -5   1  11       9267.08       9350.62       238.27 o
  -4   1  11         73.53         78.24        23.63 o
  -3   1  11       2897.97       2839.91       127.30 o
  -2   1  11        889.48        878.28        62.80 o
  -1   1  11          6.57          9.95        23.45 o
   0   1  11          5.63         18.85        22.98 o
   1   1  11         28.75         19.63        18.23 o
   2   1  11          5.43          3.17        20.55 o
   3   1  11          6.76        -12.68        13.67 o
   4   1  11       1127.55       1032.38        60.04 o
   5   1  11        374.06        303.69        31.86 o
   6   1  11         72.79         69.30        16.88 o
   7   1  11       1148.30        952.61        57.32 o
 -12   2  11       1271.46       1288.70        62.63 o
 -11   2  11        202.37        195.25        26.29 o
 -10   2  11        681.21        651.29        75.30 o
  -9   2  11         28.15         25.74        20.26 o
  -8   2  11       1425.00       1476.39       104.42 o
  -7   2  11        826.39        874.43        75.95 o
  -6   2  11       2723.43       2786.93       105.58 o
  -5   2  11         71.27         86.83        19.97 o
  -4   2  11          5.64         12.72        27.59 o
  -3   2  11        102.76         77.24        20.98 o
  -2   2  11       7277.10       7478.10       159.97 o
  -1   2  11        624.86        674.27        48.04 o
   0   2  11       2371.48       2659.34       129.95 o
   1   2  11         65.43         30.77        12.55 o
   2   2  11       3637.60       4401.63       136.15 o
   3   2  11        824.29        842.47        58.94 o
   4   2  11        421.02        330.27        42.23 o
   5   2  11         42.58         29.55        10.67 o
   6   2  11        248.05        161.02        32.45 o
 -12   3  11         42.81         15.88        15.48 o
 -11   3  11        244.27        264.19        34.38 o
 -10   3  11          4.46         16.08        17.25 o
  -9   3  11        870.73        928.20        69.46 o
  -8   3  11         18.33         46.57        21.65 o
  -7   3  11      10180.96      10380.78       324.44 o
  -6   3  11        223.93        230.72        28.93 o
  -5   3  11         71.23         63.24        19.03 o
  -4   3  11         43.00         68.60        22.71 o
  -3   3  11       8497.05       8151.38       205.20 o
  -2   3  11        371.92        315.21        30.35 o
  -1   3  11       1146.98       1142.30        60.68 o
   0   3  11        345.83        302.87        31.50 o
   1   3  11        361.41        386.75        35.33 o
   2   3  11          8.97         -5.46        12.45 o
   3   3  11       2852.74       3320.17       147.52 o
   4   3  11        245.81        264.15        32.48 o
   5   3  11        212.54        206.81        25.91 o
   6   3  11         12.67          8.85         8.03 o
 -12   4  11        635.07        299.04        58.29 o
 -11   4  11       1377.94       1346.34        71.49 o
 -10   4  11        155.12         99.64        25.73 o
  -9   4  11       1000.89        886.23        90.03 o
  -8   4  11        710.81        831.19        74.10 o
  -7   4  11       1815.60       1782.28       108.14 o
  -6   4  11       1243.30       1255.36        99.79 o
  -5   4  11        642.74        611.44        69.47 o
  -4   4  11        393.92        387.97        41.16 o
  -3   4  11         73.92         80.93        17.69 o
  -2   4  11        668.73        729.94        47.13 o
  -1   4  11       3169.06       3133.06       122.14 o
   0   4  11        137.07        122.13        30.66 o
   1   4  11       2060.32       2097.30       129.21 o
   2   4  11       1419.53       1528.56        91.03 o
   3   4  11        385.18        375.21        39.05 o
   4   4  11         40.36         13.38        20.35 o
   5   4  11         12.36         29.73        13.08 o
   6   4  11       1332.79       1099.51        56.90 o
 -11   5  11         96.36        112.87        25.06 o
 -10   5  11        221.63        159.12        43.95 o
  -9   5  11        655.30        659.61        75.70 o
  -8   5  11       1719.99       1785.16       128.13 o
  -7   5  11          2.24          0.34        30.48 o
  -6   5  11       2927.40       3031.81       176.72 o
  -5   5  11        541.29        533.05        41.76 o
  -4   5  11       1394.68       1515.22        73.24 o
  -3   5  11        131.09        151.76        21.86 o
  -2   5  11        382.11        435.88        47.09 o
  -1   5  11       1312.75       1202.90        76.01 o
   0   5  11        166.81        110.53        37.58 o
   1   5  11        568.25        542.08        47.25 o
   2   5  11        445.79        477.01        39.29 o
   3   5  11        149.58        138.50        23.62 o
   4   5  11        341.61        355.49        37.15 o
   5   5  11         65.97         80.93        17.59 o
   6   5  11       1217.99       1303.02       177.68 o
 -11   6  11        720.18        707.01        76.35 o
 -10   6  11       2054.93       2356.50       142.05 o
  -9   6  11        402.95        435.78        41.19 o
  -8   6  11         71.63         57.06        27.77 o
  -7   6  11       1025.29        905.13        68.96 o
  -6   6  11       1870.24       1791.63        97.71 o
  -5   6  11        289.87        265.02        32.90 o
  -4   6  11         12.14         35.08        17.53 o
  -3   6  11         73.29         89.89        24.28 o
  -2   6  11        190.09        160.38        29.92 o
  -1   6  11       2739.66       2904.71       138.75 o
   0   6  11       3038.85       3198.91       138.32 o
   1   6  11       1028.83       1004.97        64.22 o
   2   6  11       1574.01       1626.76        65.36 o
   3   6  11       1320.15       1169.33       123.71 o
   4   6  11       1367.27       1202.45        76.83 o
   5   6  11         50.90         22.85        11.97 o
   6   6  11        318.43        366.76        65.93 o
 -11   7  11         21.79         49.32        16.34 o
 -10   7  11         49.93         72.98        26.35 o
  -9   7  11        487.71        492.98        62.48 o
  -8   7  11        432.48        428.11        42.15 o
  -7   7  11       1597.60       1527.39        86.13 o
  -6   7  11         58.01         13.15        14.23 o
  -5   7  11       4518.82       4647.32       144.64 o
  -4   7  11        415.81        348.27        35.71 o
  -3   7  11       8109.64       8183.70       221.30 o
  -2   7  11        803.14        903.29        74.26 o
  -1   7  11        399.84        365.31        48.48 o
   0   7  11         35.09         22.98        24.05 o
   1   7  11        508.13        529.35        47.98 o
   2   7  11         81.13         83.56        17.71 o
   3   7  11        190.72        129.48        23.33 o
   4   7  11        402.71        318.63        30.90 o
   5   7  11       1065.13       1139.59        94.00 o
   6   7  11        165.18        102.26        27.07 o
 -11   8  11         32.32         62.01        15.81 o
 -10   8  11        806.83        920.91        80.36 o
  -9   8  11       1302.20       1376.27        96.75 o
  -8   8  11       1995.17       2250.99       161.01 o
  -7   8  11        183.86        141.85        44.92 o
  -6   8  11        220.88        141.59        25.02 o
  -5   8  11         48.95         31.77        13.56 o
  -4   8  11         37.76         52.16        19.48 o
  -3   8  11       1094.69       1046.13        78.25 o
  -2   8  11       1202.93       1157.73        83.73 o
  -1   8  11       1634.88       1725.08       102.20 o
   0   8  11       1226.87       1266.52        86.40 o
   1   8  11       1978.28       2048.93        90.74 o
   2   8  11       2976.05       3185.75       108.19 o
   3   8  11        200.85        184.09        20.63 o
   4   8  11        177.70        167.03        57.46 o
   5   8  11        274.21        318.14        48.41 o
 -10   9  11        421.64        492.91        53.85 o
  -9   9  11          1.74        -18.72        21.81 o
  -8   9  11       1226.27       1263.59       130.37 o
  -7   9  11        698.74        548.96        72.20 o
  -6   9  11        409.97        458.38        67.38 o
  -5   9  11        137.02         98.94        20.42 o
  -4   9  11       2608.46       2916.07       102.47 o
  -3   9  11        732.87        735.34        64.13 o
  -2   9  11       2917.21       3089.94       134.27 o
  -1   9  11          3.37          1.82        14.35 o
   0   9  11        658.15        732.12        55.02 o
   1   9  11        287.47        268.10        31.10 o
   2   9  11        808.90        715.62        49.52 o
   3   9  11         45.72         29.15        16.61 o
   4   9  11        105.48         51.96        27.39 o
   5   9  11        406.04        376.32        49.68 o
 -10  10  11       1689.89       1769.85        90.34 o
  -9  10  11       1260.44       1430.74        86.44 o
  -8  10  11         98.57         53.22        30.99 o
  -7  10  11        183.24        214.65        46.68 o
  -6  10  11        766.52        597.48        72.19 o
  -5  10  11         82.42         65.47        25.17 o
  -4  10  11         59.16         80.74        26.49 o
  -3  10  11        247.55        260.14        37.56 o
  -2  10  11        799.98        781.57        64.41 o
  -1  10  11        940.77        949.85        72.36 o
   0  10  11        823.76        835.54        55.87 o
   1  10  11       2388.71       2337.33        90.28 o
   2  10  11        234.79        177.32        23.70 o
   3  10  11        548.23        505.93        65.16 o
   4  10  11        532.50        431.68       128.53 o
   5  10  11        170.36        150.58        26.97 o
  -9  11  11       1793.90       1783.71       102.47 o
  -8  11  11        127.26        104.46        32.23 o
  -7  11  11        325.01        243.50        47.13 o
  -6  11  11         92.25         34.67        19.40 o
  -5  11  11       4437.02       4288.00       177.51 o
  -4  11  11        171.68        145.11        41.84 o
  -3  11  11       1101.68       1281.56       123.84 o
  -2  11  11          1.65         47.27        34.60 o
  -1  11  11       2443.09       2882.76       142.30 o
   0  11  11         68.23         30.31        12.05 o
   1  11  11        584.15        547.65        41.07 o
   2  11  11          6.21         -0.78         9.16 o
   3  11  11         90.08         76.48        24.39 o
   4  11  11         27.83         51.69        12.16 o
  -9  12  11        226.72        304.32        36.80 o
  -8  12  11          4.17          8.09        19.41 o
  -7  12  11         60.93         64.04        29.48 o
  -6  12  11        849.17        898.42        81.98 o
  -5  12  11         62.12         20.31        29.99 o
  -4  12  11        336.65        356.33        43.26 o
  -3  12  11        488.34        517.30        75.52 o
  -2  12  11       1245.28       1304.01       120.80 o
  -1  12  11        273.87        224.83        52.54 o
   0  12  11       6159.42       6706.26       275.58 o
   1  12  11        833.88        728.57        94.35 o
   2  12  11        495.36        483.41        40.59 o
   3  12  11        190.34        168.02        32.22 o
   4  12  11        870.86        683.88        51.23 o
  -8  13  11        170.05        192.70        33.43 o
  -7  13  11        381.63        375.35        46.04 o
  -6  13  11        394.27        336.59        44.57 o
  -5  13  11        869.22        905.11        60.35 o
  -4  13  11       2080.49       2079.53       122.86 o
  -3  13  11        133.49        154.29        42.96 o
  -2  13  11        365.83        323.48        50.12 o
  -1  13  11        452.38        499.33        51.00 o
   0  13  11         79.04         59.44        17.11 o
   1  13  11         40.56         23.85        11.13 o
   2  13  11          6.74         10.10         9.03 o
   3  13  11         71.05         70.37        21.89 o
  -7  14  11         79.51        101.19        18.05 o
  -6  14  11          2.64         12.26        18.92 o
  -5  14  11        162.31        164.96        31.28 o
  -4  14  11         18.91         30.42        20.04 o
  -3  14  11        368.97        342.13        50.17 o
  -2  14  11        169.06        147.80        23.03 o
  -1  14  11        675.09        671.20        51.96 o
   0  14  11        130.07        145.90        22.23 o
   1  14  11       2133.93       2240.34       114.32 o
   2  14  11         20.17         33.45        26.86 o
  -6  15  11        291.61        169.99        59.34 o
  -5  15  11        443.65        401.54        59.26 o
  -4  15  11       1342.82       1220.08       138.96 o
  -3  15  11        219.44        232.82        42.65 o
  -2  15  11        147.03        177.00        44.54 o
  -1  15  11        703.85        917.85        77.00 o
   0  15  11         41.25         21.68        13.03 o
   1  15  11          1.71         12.96        11.30 o
  -4  16  11         24.01         11.87        27.47 o
  -3  16  11          4.52         11.12        16.25 o
  -2  16  11        774.33        908.85        53.86 o
  -1  16  11         63.83         30.10        11.99 o
   0  16  11       2400.24       2295.37       147.80 o
 -10   0  12       3866.50       3799.61       155.73 o
  -8   0  12       1352.88       1413.16       138.10 o
  -6   0  12       2519.95       2559.36       176.46 o
  -4   0  12       1295.66       1285.56       116.90 o
  -2   0  12        572.66        491.42        73.74 o
   0   0  12       3236.89       3647.80       147.25 o
   2   0  12        698.17        834.32       103.24 o
   4   0  12       3286.49       3341.79       181.56 o
   6   0  12        471.87        403.80        41.02 o
 -11   1  12       1403.99       1374.30        76.66 o
 -10   1  12        276.44        232.08        41.43 o
  -9   1  12        132.69        101.34        24.76 o
  -8   1  12         80.31         79.49        28.67 o
  -7   1  12         18.51         42.60        26.23 o
  -6   1  12       1022.07       1026.65        78.90 o
  -5   1  12       6547.42       6750.91       434.22 o
  -4   1  12       4713.62       4600.85       127.85 o
  -3   1  12       1747.11       1618.90        97.92 o
  -2   1  12        671.73        634.84        51.43 o
  -1   1  12       4031.02       4178.35       143.61 o
   0   1  12        554.41        498.63        47.57 o
   1   1  12          4.57          6.56        11.66 o
   2   1  12        194.67        168.87        27.60 o
   3   1  12         51.35         53.41        25.49 o
   4   1  12        228.58        215.88        41.17 o
   5   1  12       1000.21       1087.71        59.79 o
   6   1  12        879.91        809.12        40.39 o
 -11   2  12        689.51        683.79        51.42 o
 -10   2  12        558.60        503.41        45.55 o
  -9   2  12       1465.55       1401.00        78.87 o
  -8   2  12        291.63        301.63        46.55 o
  -7   2  12       1645.12       1633.27        89.73 o
  -6   2  12         13.69         23.19        22.08 o
  -5   2  12        414.57        409.96        42.37 o
  -4   2  12         34.97         22.38        24.61 o
  -3   2  12       2213.91       1883.04        82.18 o
  -2   2  12        164.57        193.40        28.95 o
  -1   2  12         11.34         -0.14        16.70 o
   0   2  12       1135.87       1126.67        62.95 o
   1   2  12       2510.19       2871.10       109.16 o
   2   2  12        642.72        590.11        49.37 o
   3   2  12       1551.62       1640.19        75.86 o
   4   2  12        595.94        611.52        42.71 o
   5   2  12        231.11        266.25        29.61 o
   6   2  12        291.83        255.18        22.52 o
 -11   3  12        120.95        129.27        15.70 o
 -10   3  12        743.71        716.32        72.56 o
  -9   3  12          0.40         -6.43        19.05 o
  -8   3  12         57.33         52.33        21.78 o
  -7   3  12        984.96        993.90        77.45 o
  -6   3  12       1512.47       1548.34       112.02 o
  -5   3  12        864.28        863.16        62.67 o
  -4   3  12        102.01        107.72        22.83 o
  -3   3  12        930.37        882.46        65.97 o
  -2   3  12       1370.93       1422.48        75.38 o
  -1   3  12          8.68          2.77        13.70 o
   0   3  12        702.94        734.80        59.27 o
   1   3  12        316.32        286.56        30.49 o
   2   3  12         38.66         23.58        15.57 o
   3   3  12        362.32        335.49        34.68 o
   4   3  12        210.68        186.76        23.81 o
   5   3  12        965.51       1046.21        77.29 o
   6   3  12         51.41         15.27         9.67 o
 -11   4  12        295.64        310.23        30.53 o
 -10   4  12       2119.99       2295.80        91.82 o
  -9   4  12        544.39        561.73        66.81 o
  -8   4  12       1993.05       2025.85       129.97 o
  -7   4  12        380.86        344.19        45.83 o
  -6   4  12        376.61        368.83        61.32 o
  -5   4  12        522.37        552.76        44.81 o
  -4   4  12        345.26        318.91        37.03 o
  -3   4  12        199.79        176.73        27.63 o
  -2   4  12        145.46        136.35        25.19 o
  -1   4  12         15.65         16.98        15.05 o
   0   4  12       2634.30       2875.87       151.01 o
   1   4  12         96.32         90.44        23.02 o
   2   4  12       2859.49       3211.11       107.52 o
   3   4  12         58.96         85.78        18.56 o
   4   4  12       1244.61       1262.88        59.67 o
   5   4  12        116.61        128.22        15.72 o
 -11   5  12       1097.46       1102.65        60.64 o
 -10   5  12         28.57         37.05        14.11 o
  -9   5  12         59.23         59.91        16.91 o
  -8   5  12        275.67        194.96        48.28 o
  -7   5  12         24.63         -0.54        17.28 o
  -6   5  12         24.53         12.59        11.03 o
  -5   5  12       3024.22       3149.29       116.44 o
  -4   5  12        471.51        497.16        44.52 o
  -3   5  12       1818.57       1957.41        95.00 o
  -2   5  12       1295.75       1348.90        71.51 o
  -1   5  12       9792.31      10647.67       256.37 o
   0   5  12        293.87        283.47        64.37 o
   1   5  12        561.42        611.24        41.98 o
   2   5  12          4.49         -4.84        10.53 o
   3   5  12         32.43         16.35        10.38 o
   4   5  12         72.36         63.76        14.50 o
   5   5  12         70.26         98.44        16.21 o
 -11   6  12         27.36         -7.96        14.29 o
 -10   6  12        991.64       1184.76        91.43 o
  -9   6  12       1563.96       1683.78        74.67 o
  -8   6  12         13.62        -11.50        12.16 o
  -7   6  12       1444.09       1703.73        87.38 o
  -6   6  12       2318.88       2662.81       103.75 o
  -5   6  12        198.29        222.48        25.67 o
  -4   6  12        721.08        709.98        51.67 o
  -3   6  12       1302.94       1346.45        90.29 o
  -2   6  12        204.73        248.31        40.15 o
  -1   6  12          5.11          3.35        17.60 o
   0   6  12       1090.81       1158.49        68.71 o
   1   6  12        178.98        176.98        27.46 o
   2   6  12        626.86        531.11        42.07 o
   3   6  12       1159.56       1121.77        57.95 o
   4   6  12       3165.04       2675.71        97.50 o
   5   6  12        593.82        616.28        64.05 o
 -11   7  12         89.53         68.86        26.28 o
 -10   7  12       1169.30       1218.28        87.71 o
  -9   7  12        321.51        398.36        49.02 o
  -8   7  12         24.51          8.60        16.54 o
  -7   7  12        178.75        180.37        31.82 o
  -6   7  12       1132.69       1108.78        71.47 o
  -5   7  12        346.76        277.16        31.58 o
  -4   7  12        561.95        639.78        62.38 o
  -3   7  12          4.56         21.57        14.92 o
  -2   7  12        834.93        831.10        70.73 o
  -1   7  12        119.30        145.57        27.90 o
   0   7  12        577.13        508.71        44.82 o
   1   7  12        436.97        438.07        40.83 o
   2   7  12          1.17          4.61        14.86 o
   3   7  12        526.41        411.49        48.16 o
   4   7  12         33.85         14.68        30.94 o
   5   7  12         80.35         75.99        21.91 o
 -10   8  12         88.95         74.39        41.67 o
  -9   8  12        588.51        651.20        60.95 o
  -8   8  12       2762.45       3092.60       143.83 o
  -7   8  12        170.20        144.13        26.08 o
  -6   8  12        207.28        144.96        21.80 o
  -5   8  12        643.83        652.17        61.55 o
  -4   8  12        468.12        493.76        53.71 o
  -3   8  12       3337.20       3499.37       178.39 o
  -2   8  12       1185.20       1227.30        84.81 o
  -1   8  12          2.79         -6.65        15.05 o
   0   8  12          0.93          1.60        15.23 o
   1   8  12        833.42        782.34        52.36 o
   2   8  12       2237.09       2211.35        94.40 o
   3   8  12        432.02        416.83        44.85 o
   4   8  12        634.44        504.37        89.40 o
 -10   9  12        111.66        161.69        28.46 o
  -9   9  12        107.97         60.74        19.07 o
  -8   9  12          3.91          3.81        16.04 o
  -7   9  12       3311.67       3504.72       187.39 o
  -6   9  12          5.31         -7.10        21.62 o
  -5   9  12        263.09        155.85        33.67 o
  -4   9  12        371.77        375.89        49.32 o
  -3   9  12       3775.56       3940.12       338.10 o
  -2   9  12        114.36        118.53        28.24 o
  -1   9  12        669.52        734.48        63.70 o
   0   9  12        195.01        133.22        22.96 o
   1   9  12       2042.86       2108.86        82.84 o
   2   9  12         41.06         36.01        12.59 o
   3   9  12        122.26         81.09        35.34 o
   4   9  12         69.39         92.68        25.32 o
  -9  10  12        268.86        312.80        55.49 o
  -8  10  12       1960.73       2079.17       104.59 o
  -7  10  12         24.38         12.68        19.78 o
  -6  10  12        570.56        559.88        50.20 o
  -5  10  12         83.84         76.86        28.52 o
  -4  10  12         72.65         93.88        40.76 o
  -3  10  12        181.43        107.18        31.95 o
  -2  10  12          1.18         33.27        18.67 o
  -1  10  12        194.13        137.92        23.44 o
   0  10  12        232.85        179.43        25.59 o
   1  10  12        685.14        634.53        43.39 o
   2  10  12       1377.27       1281.01        66.70 o
   3  10  12        193.88         98.09        24.01 o
   4  10  12        457.11        344.78        37.90 o
  -9  11  12         49.17         61.35        19.09 o
  -8  11  12        125.75        113.06        23.34 o
  -7  11  12          3.82         21.79        19.49 o
  -6  11  12        502.15        553.30        59.14 o
  -5  11  12        152.86        171.37        27.23 o
  -4  11  12       2325.47       2432.74       155.46 o
  -3  11  12        262.80        221.39        51.61 o
  -2  11  12       1679.51       1501.66       180.83 o
  -1  11  12       1550.09       1442.97       122.89 o
   0  11  12       1841.98       2064.02        95.59 o
   1  11  12          0.26        -12.95        12.95 o
   2  11  12          3.85         11.89         8.89 o
   3  11  12         92.56         75.62        21.59 o
  -8  12  12         95.32         64.39        15.28 o
  -7  12  12       1638.70       1712.40       101.51 o
  -6  12  12         25.61         17.27        21.04 o
  -5  12  12        716.03        676.62        61.12 o
  -4  12  12         13.58          2.57        22.49 o
  -3  12  12          2.45        -31.07        31.07 o
  -2  12  12         18.27         16.66        17.87 o
  -1  12  12         19.83         17.29        18.32 o
   0  12  12         19.62         21.01        23.06 o
   1  12  12        233.32        214.42        26.36 o
   2  12  12        351.24        361.02        36.30 o
  -7  13  12       1572.82       1474.48        76.99 o
  -6  13  12        179.35         87.51        50.39 o
  -5  13  12        464.18        478.00        46.97 o
  -4  13  12        291.10        308.03        34.28 o
  -3  13  12       1911.92       2022.41       153.01 o
  -2  13  12       1641.45       1798.11        79.17 o
  -1  13  12        137.67        150.74        22.75 o
   0  13  12       1082.56       1224.78        78.85 o
   1  13  12        180.55        187.72        20.89 o
  -6  14  12         31.05         -4.96        29.09 o
  -5  14  12          7.80          1.80        31.22 o
  -4  14  12       1363.40       1550.71        98.13 o
  -3  14  12         57.76         55.34        12.20 o
  -2  14  12        309.70        352.03        29.24 o
  -1  14  12         10.71          3.79        11.92 o
   0  14  12         12.79         41.12        19.14 o
   1  14  12        140.95        122.33        38.80 o
  -4  15  12        758.06        664.90        89.35 o
  -3  15  12       1401.40       1551.84       150.71 o
  -2  15  12       1501.87       1631.72        83.73 o
  -1  15  12         38.82         23.07        14.75 o
 -11   0  13          5.04          1.77        13.07 o
  -9   0  13       2037.53       1858.27       127.58 o
  -7   0  13       3012.16       2832.50       175.19 o
  -5   0  13       8491.85       8685.43       351.34 o
  -3   0  13        121.64         84.53        38.72 o
  -1   0  13       2051.21       1935.39       105.02 o
   1   0  13       1470.70       1525.04       136.50 o
   3   0  13        962.27        917.37        91.95 o
   5   0  13       1156.34       1004.00        63.66 o
 -11   1  13        645.24        736.32        33.52 o
 -10   1  13       1833.98       1869.83        93.61 o
  -9   1  13        457.64        446.63        45.66 o
  -8   1  13        552.89        478.77        48.05 o
  -7   1  13         40.09         13.39        16.68 o
  -6   1  13        278.15        281.03        37.27 o
  -5   1  13        143.36        139.96        27.05 o
  -4   1  13        988.38        974.14        81.13 o
  -3   1  13        298.39        286.62        45.44 o
  -2   1  13        501.11        417.24        53.15 o
  -1   1  13        536.46        531.62        59.22 o
   0   1  13        402.72        427.96        42.04 o
   1   1  13       3178.76       3503.94       113.35 o
   2   1  13         35.83         24.26        14.67 o
   3   1  13        696.83        604.74        52.67 o
   4   1  13        163.12        163.39        19.58 o
   5   1  13         25.58         15.98         7.80 o
 -11   2  13         22.32         31.96        14.80 o
 -10   2  13          4.69         -9.38         9.38 o
  -9   2  13        551.19        462.96        51.79 o
  -8   2  13       4136.01       3993.96       141.13 o
  -7   2  13         13.97          6.28        13.90 o
  -6   2  13       1175.89       1250.61        85.88 o
  -5   2  13         46.82         22.54        15.44 o
  -4   2  13        752.97        819.77        66.21 o
  -3   2  13        226.17        220.44        33.61 o
  -2   2  13        380.79        330.49        40.98 o
  -1   2  13         54.18         45.14        25.92 o
   0   2  13        137.81         97.29        21.78 o
   1   2  13         48.56          4.42        11.73 o
   2   2  13        634.51        682.39        50.14 o
   3   2  13          0.02        -10.79        10.79 o
   4   2  13       1096.82       1239.26        60.22 o
   5   2  13         42.36         24.65         7.79 o
 -11   3  13          2.91          4.94         8.98 o
 -10   3  13        298.21        285.26        26.10 o
  -9   3  13        656.75        688.03        49.88 o
  -8   3  13         76.60         56.36        16.48 o
  -7   3  13          5.88         -2.40        15.01 o
  -6   3  13         33.05         25.44        14.16 o
  -5   3  13         67.64         87.46        23.81 o
  -4   3  13        156.22        135.34        26.68 o
  -3   3  13       8276.59       7998.89       205.29 o
  -2   3  13       1050.18       1056.68        70.99 o
  -1   3  13       4867.76       5288.21       235.47 o
   0   3  13         22.98         -3.43        15.21 o
   1   3  13       5051.89       5418.00       190.97 o
   2   3  13        319.51        310.63        31.04 o
   3   3  13          1.87         20.82        10.64 o
   4   3  13          1.28         12.73         8.44 o
   5   3  13         56.12         37.18        13.85 o
 -11   4  13        115.06        128.43        15.99 o
 -10   4  13          2.16          9.06         9.98 o
  -9   4  13        531.14        518.92        42.22 o
  -8   4  13       1169.71       1218.18        69.84 o
  -7   4  13       1727.82       1722.01        85.08 o
  -6   4  13         22.92         19.65        27.70 o
  -5   4  13       2408.05       2723.33       103.26 o
  -4   4  13        449.93        505.68        51.95 o
  -3   4  13       1805.51       1966.32        87.85 o
  -2   4  13        243.24        229.28        38.83 o
  -1   4  13        211.56        217.10        33.00 o
   0   4  13        160.26        136.11        25.31 o
   1   4  13        208.01        238.73        28.59 o
   2   4  13        708.65        688.18        44.49 o
   3   4  13        741.03        677.85        41.23 o
   4   4  13          0.49         14.55         7.90 o
 -10   5  13       2051.90       2417.10        73.36 o
  -9   5  13        181.20        226.94        26.63 o
  -8   5  13       1011.35       1107.22        64.19 o
  -7   5  13        756.92        743.54        55.11 o
  -6   5  13         28.75         22.80        11.12 o
  -5   5  13        328.85        359.79        37.17 o
  -4   5  13       3579.99       3760.56       120.16 o
  -3   5  13        436.06        539.97        46.52 o
  -2   5  13          6.37        -15.25        15.25 o
  -1   5  13        631.04        571.46        57.01 o
   0   5  13       1227.69       1233.27        75.24 o
   1   5  13        307.56        332.07        44.71 o
   2   5  13        541.75        602.24        40.42 o
   3   5  13         10.63         -1.00         9.14 o
   4   5  13        292.22        234.83        26.65 o
 -10   6  13        978.22        989.03        47.98 o
  -9   6  13       1532.77       1710.59        66.40 o
  -8   6  13       1292.46       1336.77        66.86 o
  -7   6  13        489.96        494.12        36.24 o
  -6   6  13       1989.81       2077.24        69.30 o
  -5   6  13        673.23        672.99        48.44 o
  -4   6  13         51.82         86.39        18.98 o
  -3   6  13          3.41        -18.05        18.05 o
  -2   6  13        288.89        233.22        39.08 o
  -1   6  13        122.98         99.52        26.45 o
   0   6  13        269.49         87.55        24.67 o
   1   6  13         15.42         23.62        15.09 o
   2   6  13        205.96        251.93        35.71 o
   3   6  13         19.31         15.00        13.06 o
   4   6  13        845.81        645.77        52.76 o
 -10   7  13         66.44         56.00        14.06 o
  -9   7  13       1571.85       1691.73        64.05 o
  -8   7  13          1.08          6.27        11.94 o
  -7   7  13          3.52         -5.49        11.43 o
  -6   7  13        580.78        554.06        34.27 o
  -5   7  13       2074.20       2024.70       140.45 o
  -4   7  13        220.65        206.95        34.72 o
  -3   7  13       2579.09       2625.90       120.16 o
  -2   7  13          9.68         12.81        15.77 o
  -1   7  13       4520.64       4675.38       130.78 o
   0   7  13         70.76         50.59        18.19 o
   1   7  13       3642.14       3761.11       118.13 o
   2   7  13        710.82        724.73        75.82 o
   3   7  13       1128.96       1037.02       131.73 o
   4   7  13         40.93         17.14        13.42 o
  -9   8  13          7.21         24.43        15.01 o
  -8   8  13        453.80        402.56        64.86 o
  -7   8  13       1297.91       1296.13        61.17 o
  -6   8  13        872.84        769.65        43.87 o
  -5   8  13         71.13         46.15        21.19 o
  -4   8  13       1536.58       1698.37        99.74 o
  -3   8  13        817.36        693.17        60.18 o
  -2   8  13         38.62          8.58        18.07 o
  -1   8  13        394.89        342.33        35.15 o
   0   8  13         13.11         10.02        14.22 o
   1   8  13          2.85         10.46        15.02 o
   2   8  13        582.76        565.89        48.17 o
   3   8  13        524.10        458.30        86.45 o
  -9   9  13        224.74        205.07        26.77 o
  -8   9  13       1001.57       1024.81        67.90 o
  -7   9  13        211.66        232.76        33.65 o
  -6   9  13        135.64        106.29        22.49 o
  -5   9  13        337.67        272.88        31.61 o
  -4   9  13          1.93         -0.76        12.62 o
  -3   9  13          7.11         15.98        10.20 o
  -2   9  13       1841.34       1782.31       107.96 o
  -1   9  13        124.19        130.38        19.73 o
   0   9  13       1791.08       1783.00        97.40 o
   1   9  13        511.86        472.27        34.50 o
   2   9  13        719.77        659.80       108.93 o
   3   9  13         28.35         35.94        18.03 o
  -8  10  13          5.20        -16.07        16.07 o
  -7  10  13       1551.24       1583.77        81.90 o
  -6  10  13       1896.18       1938.12        93.97 o
  -5  10  13       2468.89       2617.72       144.41 o
  -4  10  13         68.66         56.50        15.07 o
  -3  10  13        229.90        186.09        30.45 o
  -2  10  13         31.21         27.29        14.92 o
  -1  10  13          0.11          4.54        12.45 o
   0  10  13        385.87        365.82        30.28 o
   1  10  13         40.33         30.27         9.42 o
   2  10  13          0.57         -7.84         7.84 o
  -8  11  13        325.52        264.72        37.52 o
  -7  11  13        242.27        289.67        32.04 o
  -6  11  13        206.90        180.40        46.87 o
  -5  11  13       1365.42       1537.44       102.69 o
  -4  11  13          1.81         17.22        18.96 o
  -3  11  13        356.81        378.25        39.01 o
  -2  11  13         16.20          6.83        14.94 o
  -1  11  13       2351.44       2586.44       141.48 o
   0  11  13         87.78         48.83        21.44 o
   1  11  13        314.11        232.61        35.99 o
   2  11  13        280.18        218.20        30.78 o
  -7  12  13        164.99         85.85        38.03 o
  -6  12  13       2322.25       2203.23       360.69 o
  -5  12  13        508.86        435.70        86.85 o
  -4  12  13        208.42        258.27        29.15 o
  -3  12  13          1.05          1.12        20.42 o
  -2  12  13       1933.58       2277.65       126.98 o
  -1  12  13        743.10        753.07        67.60 o
   0  12  13        128.99        186.18        22.33 o
   1  12  13         83.44         90.82        19.38 o
  -6  13  13        118.72         38.78        25.85 o
  -5  13  13        450.66        457.95        81.80 o
  -4  13  13        240.01        237.18        23.73 o
  -3  13  13        178.74        167.10        23.50 o
  -2  13  13        999.60       1026.68        49.43 o
  -1  13  13        212.69        176.49        17.33 o
   0  13  13        503.80        428.99        43.01 o
  -4  14  13         49.08         46.63        24.40 o
  -3  14  13       1458.23       1723.32        88.86 o
  -2  14  13          9.92         11.76        30.90 o
 -10   0  14       1083.39       1369.93        69.57 o
  -8   0  14       1709.20       1487.59       125.32 o
  -6   0  14       4972.50       5364.71       256.29 o
  -4   0  14       2119.75       2230.81       167.77 o
  -2   0  14       1200.12       1107.31       116.32 o
   0   0  14        406.80        317.57        59.74 o
   2   0  14         79.47         66.27        22.35 o
   4   0  14       1649.30       1262.51        64.52 o
 -10   1  14        789.64        966.25        40.96 o
  -9   1  14        491.65        550.57        36.68 o
  -8   1  14        422.24        444.26        32.27 o
  -7   1  14        694.90        672.64        69.34 o
  -6   1  14         18.22        -17.70        17.70 o
  -5   1  14         35.14         38.93        19.37 o
  -4   1  14        286.11        257.53        41.60 o
  -3   1  14          5.27         26.70        17.07 o
  -2   1  14        669.78        489.28        56.25 o
  -1   1  14       1509.95       1422.31        71.02 o
   0   1  14       1367.43       1320.84        85.94 o
   1   1  14        962.19        962.00        68.76 o
   2   1  14        221.34        201.52        24.67 o
   3   1  14       1876.99       1946.34        70.16 o
   4   1  14          3.72          0.09        10.98 o
 -10   2  14         30.56         39.06         8.38 o
  -9   2  14        581.14        583.07        57.62 o
  -8   2  14        158.01        168.72        18.19 o
  -7   2  14       1668.81       1793.62        95.64 o
  -6   2  14        198.10        146.41        24.93 o
  -5   2  14       1495.73       1710.29       100.63 o
  -4   2  14        290.64        268.17        40.36 o
  -3   2  14       2416.07       2470.79       123.17 o
  -2   2  14        281.94        195.36        37.34 o
  -1   2  14          1.83         -1.51        10.86 o
   0   2  14        537.55        536.33        42.37 o
   1   2  14        129.90         94.62        17.26 o
   2   2  14         11.08          8.00         8.58 o
   3   2  14        618.64        592.37        37.79 o
   4   2  14         26.32         29.23        10.75 o
 -10   3  14          6.03          0.92         8.23 o
  -9   3  14        101.31        143.27        18.15 o
  -8   3  14       3043.31       3296.21       191.48 o
  -7   3  14        161.44        157.01        22.82 o
  -6   3  14        503.98        447.12        54.36 o
  -5   3  14         35.34          6.23        34.94 o
  -4   3  14        800.13        928.47        78.74 o
  -3   3  14         80.48         80.04        27.06 o
  -2   3  14       1753.77       1770.32       100.74 o
  -1   3  14        784.13        587.13        57.68 o
   0   3  14         14.51         17.37        18.10 o
   1   3  14        513.32        505.11        35.55 o
   2   3  14       2696.75       2510.67       129.19 o
   3   3  14        153.24         89.51        15.51 o
 -10   4  14        286.17        354.44        31.81 o
  -9   4  14         55.76         54.66        12.60 o
  -8   4  14       1092.21       1143.45        71.19 o
  -7   4  14       1361.42       1444.64        65.78 o
  -6   4  14       2885.12       3192.81       210.67 o
  -5   4  14         72.25         38.29        18.01 o
  -4   4  14       4289.57       4585.83       160.07 o
  -3   4  14       2113.34       2214.50        96.49 o
  -2   4  14       1222.14       1270.14        81.78 o
  -1   4  14        236.07        181.57        33.56 o
   0   4  14         29.34         17.84        17.05 o
   1   4  14        760.88        722.48        55.64 o
   2   4  14        114.96         90.66        13.73 o
   3   4  14         24.09          1.40        11.92 o
 -10   5  14        782.75        734.14        48.10 o
  -9   5  14        960.84       1058.58        41.95 o
  -8   5  14          4.37         13.02         8.90 o
  -7   5  14        778.71        883.73        54.09 o
  -6   5  14        360.91        451.36        44.78 o
  -5   5  14          4.64          3.87        16.22 o
  -4   5  14        404.03        379.68        38.00 o
  -3   5  14        152.98        114.06        19.75 o
  -2   5  14        125.10         60.85        25.88 o
  -1   5  14        762.74        748.94        90.83 o
   0   5  14        134.28        154.80        45.73 o
   1   5  14       1650.42       1631.85       107.06 o
   2   5  14          6.83          8.33        14.19 o
   3   5  14       2169.93       1655.68        96.85 o
  -9   6  14        576.18        587.05        34.69 o
  -8   6  14         45.73         44.29        10.88 o
  -7   6  14        195.93        203.28        20.59 o
  -6   6  14       1332.30       1445.13       139.51 o
  -5   6  14       2165.64       2067.24       120.76 o
  -4   6  14        247.63        205.99        35.51 o
  -3   6  14        797.15        840.50        73.56 o
  -2   6  14        807.89        867.29        75.22 o
  -1   6  14       2416.40       2389.05       113.79 o
   0   6  14          3.16          5.62        11.79 o
   1   6  14          9.94         -3.48        20.69 o
   2   6  14         56.75         25.83        12.46 o
   3   6  14         46.60         17.91        11.28 o
  -9   7  14        116.59         99.07        19.51 o
  -8   7  14       1992.17       1931.95        60.22 o
  -7   7  14         13.44         20.85        13.27 o
  -6   7  14       1036.78       1057.91        76.95 o
  -5   7  14         23.91         20.06        12.02 o
  -4   7  14          0.79          5.92        14.90 o
  -3   7  14        265.15        191.19        58.33 o
  -2   7  14        184.82        189.13        24.18 o
  -1   7  14         16.32          7.84        11.06 o
   0   7  14       1394.95       1387.79        78.24 o
   1   7  14         17.95         11.41        24.35 o
   2   7  14       1092.19        858.75        50.33 o
  -8   8  14        449.86        428.03        36.58 o
  -7   8  14        425.25        377.66        34.19 o
  -6   8  14        571.19        445.09        44.89 o
  -5   8  14        186.16        165.24        25.58 o
  -4   8  14       1353.93       1343.02        74.39 o
  -3   8  14       2533.37       2514.91       103.35 o
  -2   8  14        940.33       1054.29        60.11 o
  -1   8  14         57.61         70.41        24.86 o
   0   8  14        118.25        115.74        23.31 o
   1   8  14        577.12        518.92        41.57 o
   2   8  14        413.49        277.03        52.25 o
  -8   9  14        639.14        567.72        87.44 o
  -7   9  14        804.42        686.10        63.66 o
  -6   9  14         94.53         94.04        41.51 o
  -5   9  14        860.68        879.77        51.25 o
  -4   9  14         21.18         26.22        14.39 o
  -3   9  14        868.23        851.34        56.41 o
  -2   9  14        112.19        104.59        17.77 o
  -1   9  14       1262.90       1281.17        68.75 o
   0   9  14        439.83        445.05        54.21 o
   1   9  14       2134.78       1962.54       158.62 o
  -7  10  14         36.02         70.86        43.08 o
  -6  10  14       1213.70       1178.14       140.98 o
  -5  10  14       1804.23       2061.38       109.87 o
  -4  10  14       1983.05       2184.92       123.21 o
  -3  10  14        809.11        767.23        51.41 o
  -2  10  14        328.25        336.11        52.80 o
  -1  10  14        337.44        353.53        40.09 o
   0  10  14        574.21        504.95       162.32 o
   1  10  14         21.83         12.59        12.90 o
  -7  11  14         11.22         24.40        18.08 o
  -6  11  14       1975.71       1853.39       162.55 o
  -5  11  14         31.53         91.59        55.85 o
  -4  11  14        749.30        777.45        46.71 o
  -3  11  14        272.65        290.50        30.14 o
  -2  11  14          5.69          8.44        10.18 o
  -1  11  14          1.49         -0.60        14.31 o
   0  11  14       1821.79       1771.65        82.74 o
  -5  12  14        938.92        811.71        97.02 o
  -4  12  14        162.96        192.98        21.93 o
  -3  12  14         46.66         45.63        11.88 o
  -2  12  14        106.21        108.93        14.37 o
  -9   0  15        313.09        317.04        50.25 o
  -7   0  15        379.68        418.40        60.30 o
  -5   0  15       1435.72       1558.83       128.89 o
  -3   0  15       1895.25       1746.23       137.06 o
  -1   0  15      10939.07       8907.26       300.12 o
   1   0  15        579.29        490.55        57.20 o
  -9   1  15        234.91        222.59        18.36 o
  -8   1  15        550.02        585.36        60.89 o
  -7   1  15       1274.43       1426.19        79.62 o
  -6   1  15       2254.36       2768.88       116.81 o
  -5   1  15        345.32        432.48        59.48 o
  -4   1  15          1.06         -8.84        11.25 o
  -3   1  15         26.30         22.07        13.02 o
  -2   1  15        214.90        198.93        31.35 o
  -1   1  15          0.71          0.78        12.67 o
   0   1  15        423.14        372.88        95.17 o
   1   1  15       1336.14       1050.10        77.48 o
   2   1  15          1.10          4.31         5.26 o
  -9   2  15        133.39        140.15        14.30 o
  -8   2  15         29.30         15.48         7.35 o
  -7   2  15        336.12        407.16        41.25 o
  -6   2  15        575.50        671.36        56.38 o
  -5   2  15        491.29        541.79        52.15 o
  -4   2  15       2516.57       2747.10       119.22 o
  -3   2  15         23.34         12.61        10.84 o
  -2   2  15       2644.00       2693.95       115.58 o
  -1   2  15         14.25         17.94        10.17 o
   0   2  15        254.75        239.74        30.02 o
   1   2  15         21.63         32.66        10.98 o
   2   2  15        127.49         95.08        44.69 o
  -9   3  15       2312.71       2867.21        80.89 o
  -8   3  15       2214.04       2529.96       212.54 o
  -7   3  15       1331.55       1434.08       130.88 o
  -6   3  15        623.51        830.23        74.59 o
  -5   3  15        593.22        668.61        56.07 o
  -4   3  15        485.35        582.20        53.45 o
  -3   3  15        396.63        418.34        46.83 o
  -2   3  15        134.45         95.19        22.81 o
  -1   3  15        158.86        140.27        20.17 o
   0   3  15         28.69        126.54        22.52 o
   1   3  15        689.61        485.17        61.88 o
   2   3  15        137.14         62.88        19.37 o
  -9   4  15        871.71       1022.43        42.44 o
  -8   4  15        106.17        158.22        21.35 o
  -7   4  15         40.68         53.89        14.53 o
  -6   4  15        108.93         94.87        17.47 o
  -5   4  15       2301.04       2641.04       192.05 o
  -4   4  15        382.61        405.15        41.88 o
  -3   4  15       1945.83       2188.47        97.07 o
  -2   4  15        163.87        136.08        26.52 o
  -1   4  15       1795.69       1667.48       105.00 o
   0   4  15        171.59        160.24        24.40 o
   1   4  15       2010.91       1659.64        65.52 o
   2   4  15          1.61        -16.99        16.99 o
  -8   5  15         64.79         73.05        12.15 o
  -7   5  15          3.72         32.38        10.16 o
  -6   5  15       1267.67       1243.30       109.35 o
  -5   5  15         32.83         24.53        15.65 o
  -4   5  15        160.69        119.13        64.86 o
  -3   5  15         99.87        127.66        39.96 o
  -2   5  15        457.95        408.83        42.36 o
  -1   5  15         35.11         38.69        15.35 o
   0   5  15        680.74        582.71        72.26 o
   1   5  15        757.52        628.76        52.21 o
   2   5  15        189.38        103.31        22.29 o
  -8   6  15          0.62        124.56        43.19 o
  -7   6  15         94.58         80.42        16.09 o
  -6   6  15        517.95        593.34        76.51 o
  -5   6  15         60.78         17.72        50.26 o
  -4   6  15       1318.95       1249.92       231.74 o
  -3   6  15         10.50         -0.57        15.62 o
  -2   6  15        638.72        668.81        52.92 o
  -1   6  15       1787.27       1782.97        80.43 o
   0   6  15        847.65        837.12        51.27 o
   1   6  15         79.08         34.29        13.56 o
  -8   7  15       1324.43       1369.01       119.81 o
  -7   7  15       1596.60       1629.35        68.29 o
  -6   7  15        223.89        216.72        44.47 o
  -5   7  15       1296.47       1361.10        97.01 o
  -4   7  15        386.45        317.37       108.09 o
  -3   7  15        255.43        175.61        36.08 o
  -2   7  15        187.37        182.67        26.24 o
  -1   7  15        128.91        149.85        22.31 o
   0   7  15         31.12         78.58        15.02 o
   1   7  15        112.48        111.36        25.20 o
  -7   8  15        584.81        684.86        93.09 o
  -6   8  15        135.67         96.13       101.68 o
  -5   8  15         68.86         41.43        11.51 o
  -4   8  15        615.39        619.35        94.35 o
  -3   8  15       1963.51       1926.52        87.27 o
  -2   8  15       1593.65       1557.94        67.72 o
  -1   8  15        603.68        604.58        92.01 o
   0   8  15        408.76        391.03        29.57 o
  -6   9  15        840.43        803.89       100.16 o
  -5   9  15          3.31        -34.27        34.27 o
  -4   9  15        761.38        613.48        41.44 o
  -3   9  15        228.49        148.14        21.95 o
  -2   9  15        104.49         74.82        26.15 o
  -1   9  15         19.42          9.12         7.93 o
  -5  10  15        458.83        447.63        36.06 o
  -4  10  15        568.82        577.60        76.65 o
  -3  10  15        785.80        817.78        59.24 o
  -2  10  15        266.01        264.41        32.54 o
  -8   0  16        209.13        241.63        34.30 o
  -6   0  16       1269.53       1508.26       104.62 o
  -4   0  16        448.83        506.59        63.56 o
  -2   0  16       1320.09       1255.01        95.63 o
   0   0  16       2528.71       1851.38        90.10 o
  -8   1  16        869.42       1032.85        50.17 o
  -7   1  16        700.01        716.45        56.38 o
  -6   1  16        158.75        214.50        27.80 o
  -5   1  16       1850.31       2318.75        94.45 o
  -4   1  16       1601.37       1858.66        85.49 o
  -3   1  16        111.66        160.22        26.94 o
  -2   1  16        289.38        247.98        30.45 o
  -1   1  16        342.60        282.82        29.28 o
   0   1  16         58.37         38.37        16.33 o
  -8   2  16        232.43        345.00        28.08 o
  -7   2  16        864.72        987.55        52.75 o
  -6   2  16         17.53          9.98         8.87 o
  -5   2  16        225.44        228.97        29.93 o
  -4   2  16         16.13         14.57         9.36 o
  -3   2  16        767.07        816.62        53.80 o
  -2   2  16         25.69         10.29        12.52 o
  -1   2  16        479.58        414.15        54.08 o
   0   2  16        464.06        285.66        41.27 o
  -8   3  16       1424.37       1613.18        78.03 o
  -7   3  16        182.55        165.62        20.39 o
  -6   3  16        894.70       1055.52        56.15 o
  -5   3  16         39.15         43.27        12.88 o
  -4   3  16       1862.42       2189.15        87.35 o
  -3   3  16        135.08        137.11        18.90 o
  -2   3  16          9.84          9.15        13.57 o
  -1   3  16        151.32        126.16        30.84 o
   0   3  16        323.00        293.70        39.63 o
  -7   4  16        375.25        445.80        45.53 o
  -6   4  16         57.56         57.61        11.01 o
  -5   4  16        124.05        125.06        17.72 o
  -4   4  16        182.39        205.87        25.81 o
  -3   4  16        208.49        226.88        26.78 o
  -2   4  16       1093.92       1092.96        54.15 o
  -1   4  16         47.65         48.28        18.82 o
   0   4  16       1735.57       1458.08        81.93 o
  -7   5  16        821.68        923.78        57.72 o
  -6   5  16       1157.79       1386.21        83.15 o
  -5   5  16       2871.11       3184.88       137.73 o
  -4   5  16          3.95         13.25         9.05 o
  -3   5  16        795.65        863.60        49.80 o
  -2   5  16        296.95        307.60        29.24 o
  -1   5  16        104.80        106.54        26.62 o
   0   5  16        121.46         90.36        19.19 o
  -6   6  16         77.83         85.57        19.25 o
  -5   6  16          1.12         -1.07        11.54 o
  -4   6  16        573.18        609.69        39.73 o
  -3   6  16        172.57        184.65        21.79 o
  -2   6  16        266.11        211.23        36.02 o
  -1   6  16       1241.29       1121.90        71.47 o
  -5   7  16         88.22         84.60        19.71 o
  -4   7  16       1378.89       1418.81        54.91 o
  -3   7  16        216.49        202.52        20.29 o
  -2   7  16        606.81        582.62        33.29 o
  -5   8  16         79.94         70.60        16.15 o
  -4   8  16        300.20        296.49        33.93 o
  -3   8  16        288.55        232.47        28.20 o
  -5   0  17         37.96         59.45        16.28 o
  -3   0  17         12.57          1.99         9.29 o
  -6   1  17        374.13        411.85        40.49 o
  -5   1  17        244.85        278.27        24.43 o
  -4   1  17        414.63        443.53        45.38 o
  -3   1  17       1220.89       1140.61        71.62 o
  -6   2  17         66.83         66.37        16.22 o
  -5   2  17        125.39        152.75        25.97 o
  -4   2  17        569.88        619.73        52.70 o
  -3   2  17        172.17        160.50        26.06 o
  -5   3  17        619.69        849.68        57.03 o
  -4   3  17        525.81        582.02        49.53 o
  -3   3  17       3083.10       3122.01       112.91 o
  -4   4  17        374.16        393.31        38.21 o
                                                
